# Supplementary material for: Neutral Genomic Microevolution of a Recently Emerged Pathogen, Salmonella enterica Serovar Agona
Source: PLoS Genet. 2013 Apr 18;9(4):e1003471. doi: 10.1371/journal.pgen.1003471 (PMC3630104; doi:10.1371/journal.pgen.1003471)
Supplement: Dataset S1 — Genomic islands and plasmids in all 73 isolates of serovar Agona. (XLSX) [file pgen.1003471.s001.xlsx]

## Sheet: Dataset S1
Dataset S1. Genomic islands and plasmids in all 73 isolates of serovar Agona.
Genomic Island / Plasmid ID	ori_name	Size*	No. Genes*	Position in SL483†	Insertion site	Type	Lineage(s) ‡	Best Related Hit(s)	Coverage
GI1A	GI_001.MC_05-0828	43316	39	351458..352290A	tRNA-Thr	Phage	N18-N23	Salmonella seroconverting phage (Paratyphi A str. AKU_12601)	0.75	1
GI1B	GI_001.DBS_20061833	41714	42	351458..352290B	tRNA-Thr	Phage	N17-17.H.06	Salmonella seroconverting phage (Paratyphi A str. AKU_12601)	0.74	2
GI1C	GI_001.0703S19930	42416	39	351458..352290C	tRNA-Thr	Phage	N17-18.H.07	Salmonella seroconverting phage (Typhimurium str. T000240)	0.99	3
GI1D	GI_001.DBS_20060793	40697	37	351458..352290D	tRNA-Thr	Phage	N16-20.H.06	Salmonella seroconverting phage (Heidelberg str. SL476)	0.93	4
GI1E	GI_001.CS_NB04.055	50456	53	351458..352290E	tRNA-Thr	Phage	N25-24.H.04	Salmonella seroconverting phage (Schwarzengrund str. CVM19633)	0.56	5
GI1F	GI_001.WS0301	40222	36	351458..352290F	tRNA-Thr	Phage	N05-62.H.72	Salmonella seroconverting phage (Paratyphi A str. AKU_12601)	0.66	6
GI1G	GI_001.WS1035	41050	44	351458..352290G	tRNA-Thr	Phage	N05-63.H.87	Salmonella seroconverting phage (Schwarzengrund str. CVM19633)	0.43	7
GI1H	GI_001.WR-99_00348	50372	52	351458..352290H	tRNA-Thr	Phage	N35-66.F.99	Salmonella seroconverting phage (Schwarzengrund str. CVM19633)	0.56	8
GI2	GI_002.MC_05-0209	7637	7	612079..612115		Genomic	N02-N38	PTS system		9
GI3	GI_003.DBS_20091706	32332	12	812459..812466	SeAg_B0820	Phage	N33-34.H.09 && N37-68.U.05 && N03-70.E.05	Lambda-like phage (Virchow str. SL491)	0.09	10
GI4	GI_004.DBS_20060793	41812	42	815307..815329	intergenic (SeAg_B0822 (ybgC), SeAg_B1015 (hutI) )	Phage	N16-20.H.06	Salmonella seroconverting phage (Heidelberg str. B182)	0.6	11
GI5	GI_005.MC_05-0811	34007	41	899281..899300	SeAg_B0905	Phage	N03-70.E.05	Fels-2-like phage (Typhimurium str. LT2)	0.77	12
GI6	GI_006.DBS_20062828	50244	55	1013566..1013584	intergenic (SeAg_B1014 (pncB), SeAg_B1015 (pepN) )	Phage	N37-69.H.06	Gifsy-1-like phage (Typhimurium str. 14028S)	0.86	13
GI7	GI_007.DBS_20001356	43826	45	1044935..1045006	tRNA-Ser	Phage	N05-64.H.00	Lambda-like phage (Dublin str. CT_02021853)	0.55	14
GI8		2202	2	1092101..1094302		Genomic	N16-20.H.06 (d) && N25-24.H.04 (d)	Type VI secretion system effector, Hcp1 family		15
GI9	GI_009.DBS_20061833	13754	4	1114624..1114652		Genomic	N02-N38 && N25-23.F.01 && N25-22.H.04 && N29-30.H.04 && N05-N16 && N16-20.H.06 (d) && N24-16.H.08 (d) && N17-N18 (d)	Rhs Protein		16
GI10	GI_010.DBS_20090461	33159	31	1169184..1169305	tRNA-Leu	Phage	N01-73.H.09	P2-like phage (Enterobacter asburiae str. LF7a)	0.56	17
GI11A	GI_011.DBS_20005023	46738	55	1206744..1206764A	SeAg_B1220	Phage	N31-36.H.00	Gifsy-1-like phage (Choleraesuis str. SC-B67)	0.86	18
GI11B	GI_011.WR-01-11238	48684	55	1206744..1206764B	SeAg_B1220	Phage	N25-23.F.01	Gifsy-1-like phage (Choleraesuis str. SC-B67)	0.85	19
GI12	GI_012.MC_08-0770	44433	52	1236524..1236551	intergenic (SeAg_B1251, SeAg_B1259)	Phage	N06-40.E.08	Fels-1-like phage (Paratyphi B str. SPB7)	0.39	20
GI13		2808	3	1451415..1454222		Genomic	N38-72.A.52 (d)	Zinc transport protein ZntB		21
GI14	GI_014.WS0243	5756	6	1470579..1471114		Genomic	N02-N38	Alpha/beta hydrolase		22
GI15A		1346	1	1583966..1585311A		Genomic	N36-67.H.09 (d)	LysR substrate binding domain protein		23
GI15B	GI_015.0309W51997	8346	8	1583966..1585311B		Genomic	N24-15.H.03	Coat protein		24
GI16	GI_016.0309W51997	2606	1	1803945..1803973		Genomic	N06-40.E.08 (d) && N27-25.H.03 (d)	O-antigen polymerase		25
GI17	GI_017.DBS_20091706	34383	45	2202779..2202784	SeAg_B2285 (yegT)	Phage	N33-34.H.09	Mu-like phage (Typhi str. P-stx-12)	0.84	26
GI18	GI_018.MC_08-0770	30475	32	2274913..2274932	SeAg_B2357	Phage	N06-40.E.08	P2-like phage (Heidelberg str. SL476)	0.43	27
GI19	GI_019.WR-05-02138	12334	8	2467167..2467186	tRNA-Arg	Phage	N33-N34	P4-like phage (Heidelberg str. SL476)	0.99	28
GI20		29359	34	2721486..2750844	intergenic (SeAg_B2776, SeAg_B2811)	Phage	N01-73.H.09 && N03-70.E.05 && N37-68.U.05 && N36-67.H.09 && N06-40.E.08 && N17-N24 && N17-17.H.06 && N16-20.H.06 && N16-21.H.10 && N05-N25 && N33-34.H.09 (d)	P2-like phage (Typhimurium str. T000240)	0.93	29
GI21A	GI_021.MC_08-0968	34293	43	2787065..2820952A	ssrA	Phage	N05-N06 && N17-N18	Fels-2-like Phage (Typhimurium str. LT2)	0.86	30
GI21B	GI_021.DBS_20061833	31271	39	2787065..2820952B	ssrA	Phage	N17-17.H.06 && N17-18.H.07 && N17-19.F.03	Fels-2-like Phage (Typhi str. Ty2)	0.94	31
GI21C	GI_021.DBS_20080506	35076	46	2787065..2820952C	ssrA	Phage	N24-16.H.08	Fels-2-like Phage (Typhi str. Ty2)	0.82	32
GI21D	GI_021.WR-10-02783	32761	40	2787065..2820952D	ssrA	Phage	N16-21.H.10	Fels-2-like Phage (Dublin str. CT_02021853)	0.9	33
GI21E		33888	41	2787065..2820952E	ssrA	Phage	N37-68.U.05 && N05-N25 && N29-N30 (d)	Fels-2-like Phage (Dublin str. CT_02021853)	0.83	34
GI21F	GI_021.WR-02-00958	30448	36	2787065..2820952F	ssrA	Phage	N31-N32 && N32-39.O.03 (d)	Fels-2-like Phage (Typhi str. Ty2)	0.91	35
GI21G	GI_021.DBS_20005023	34071	40	2787065..2820952G	ssrA	Phage	N31-36.H.00	Fels-2-like Phage (Typhi str. Ty2)	0.83	36
GI21H	GI_021.DBS_20001356	13229	11	2787065..2820952H	ssrA	Phage	N05-64.H.00	P4-like Phage (Typhi str. Ty2)	0.71	37
GI21I	GI_021.WS1035	33889	42	2787065..2820952I	ssrA	Phage	N05-65.H.72 && N05-63.H.87 && N35-66.F.99	Fels-2-like Phage (Dublin str. CT_02021853)	0.83	38
GI21J	GI_021.DBS_20062828	33889	45	2787065..2820952J	ssrA	Phage	N37-69.H.06	Fels-2-like Phage (Dublin str. CT_02021853)	0.83	39
GI21K	GI_021.MC_05-0209	33606	41	2787065..2820952K	ssrA	Phage	N02-N38	Fels-2-like Phage (Dublin str. CT_02021853)	0.81	40
GI22		53821	52	2925408..2979228		Genomic	N32-39.O.03 (d)	SPI-1		41
GI23		2986	2	3021036..3024021		Genomic	N05-62.H.72 (d)	23S rRNA (uracil-5-)-methyltransferase RumA		42
GI24A	GI_024.MC_05-0601	80490	76	3193042..3193095A	tRNA-Phe	ICE	N19-N20	ICESe4 (Hadar)	0.83	43
GI24B	GI_024.WS1033	112371	84	3193042..3193095B	tRNA-Phe	ICE	N05-62.H.72	CTnscr94 (Senftenberg)	0.99	44
GI25A	GI_025.SF_R0039-09	31899	39	3301990..3302013A	tRNA-Met	Phage	N06-N07 && N08-N09 (d)	P2-like phage (Heidelberg str. SL476)	0.9	45
GI25B	GI_025.DBS_20042479	29860	37	3301990..3302013B	tRNA-Met	Phage	N25-22.H.04	P2-like phage (Heidelberg str. SL476)	0.98	46
GI25C	GI_025.DBS_20001356	30227	31	3301990..3302013C	tRNA-Met	Phage	N05-64.H.00	P2-like phage (Typhimurium str. D23580)	0.9	47
GI25D	GI_025.WS0301	31346	32	3301990..3302013D	tRNA-Met	Phage	N05-62.H.72	P2-like phage (Typhimurium str. D23580)	0.85	48
GI25E	GI_025.MC_09-0426	30620	30	3301990..3302013E	tRNA-Met	Phage	N36-67.H.09	P2-like phage (Heidelberg str. SL476)	0.95	49
GI25F	GI_025.DBS_20062828	19743	17	3301990..3302013F	tRNA-Met	Phage	N37-69.H.06	P2-like phage (Typhimurium str. D23580)	0.86	50
GI25G	GI_025.DBS_20090461	32043	36	3301990..3302013G	tRNA-Met	Phage	N01-73.H.09	P2-like phage (Typhimurium str. D23580)	0.84	51
GI26	GI_026.WS1035	8044	3	3337294..3337372		Genomic	N05-63.H.87	Flagellin		52
GI27		6813	5	3675820..3682632		Genomic	N38-72.A.52 (d)	Universal stress protein		53
GI28	GI_028.WR-99_00348	17453	15	3847731..3847751	SeAg_B3952	Phage	N35-66.F.99	T4-like Phage (Shigella boydii str. CDC 3083-94)	0.44	54
GI29A	GI_029.CS_CC08.043	11229	10	3867987..3868008A	tRNA-Ser	Phage	N31-35.H.08	P4-like Phage (Typhi str. Ty2)	0.65	55
GI29B	GI_029.DBS_20001356	11835	10	3867987..3868008B	tRNA-Ser	Phage	N05-64.H.00	P4-like Phage (Typhi str. Ty2)	0.63	56
GI30A	GI_030.0703S19930	18966	11	3970253..3970270A	SeAg_B4070 (trmE)	IME	N17-18.H.07	IME (E. coli str. SMS-3-5)	0.52	57
GI30B	GI_030.CS_NB04.055	29965	23	3970253..3970270B	SeAg_B4070 (trmE)	IME	N25-24.H.04	Salmonella genomic island I	0.8	58
GI30C	GI_030.MC_09-0426	36032	26	3970253..3970270C	SeAg_B4070 (trmE)	IME	N36-67.H.09	Salmonella genomic island I	0.62	59
GI31A	GI_031.0309W51997	29590	39	4197499..4197545A	intergenic (SeAg_B4306, SeAg_B4307 (fieF) )	Phage	N24-15.H.03	P2-like phage (Newport str. SL254)	0.79	60
GI31B	GI_031.WR-10-02783	31608	40	4197499..4197545B	intergenic (SeAg_B4306, SeAg_B4307 (fieF) )	Phage	N16-21.H.10	P2-like phage (Newport str. SL254)	0.73	61
GI31C	GI_031.CS_CC08.043	32234	42	4197499..4197545C	intergenic (SeAg_B4306, SeAg_B4307 (fieF) )	Phage	N31-35.H.08	P2-like phage (Newport str. SL254)	0.79	62
GI31D	GI_031.MC_09-0426	31231	40	4197499..4197545D	intergenic (SeAg_B4306, SeAg_B4307 (fieF) )	Phage	N36-67.H.09	P2-like phage (Newport str. SL254)	0.79	63
GI31E	GI_031.DBS_20062828	32264	41	4197499..4197545E	intergenic (SeAg_B4306, SeAg_B4307 (fieF) )	Phage	N37-69.H.06	P2-like phage (Newport str. SL254)	0.72	64
GI31F	GI_031.MC_05-0811	31196	41	4197499..4197545F	intergenic (SeAg_B4306, SeAg_B4307 (fieF) )	Phage	N03-70.E.05	P2-like phage (Newport str. SL254)	0.79	65
GI32	GI_032.WR-10-02783	93879	84	4499372..4499427	tRNA-Phe	ICE	N16-21.H.10	ICESe4 (Hadar)	0.28	66
GI33A		12157	17	4663811..4675967A	tRNA-Leu	Phage	N04-N05 && N35-66.F.99 && N24-15.H.03 (d)	Lambda -like phage (Weltevreden str. 2007-60-3289-1)	0.72	67
GI33B	GI_033.0309W51997	11623	10	4663811..4675967B	tRNA-Leu	Phage	N24-15.H.03	Lambda-like phage (Newport str. SL254)	0.66	68
GI33C	GI_033.MC_09-0426	11861	15	4663811..4675967C	tRNA-Leu	Phage	N36-67.H.09	Lambda-like phage (Weltevreden str. 2007-60-3289-1)	0.65	69
P_1A	P1.MC_05-0632	36906	43	NA		Plasmid	N20-02.O.05	pO157_Sal (E. coli str. Xuzhou21); IncI	0.96	70
P_1B	P1.SL483	37978	53	NA		Plasmid	N27-25.H.03	pO157_Sal (E. coli str. Xuzhou21); IncI	0.93	71
P_2	P2.DBS_20060793	73071	50	NA		Plasmid	N16-20.H.06	pEFER (Escherichia fergusonii str. ATCC 35469); IncN	0.49	72
P_3A	P3.MC_05-0784	94849	87	NA		Plasmid	N19-08.A.05 && N19-N20 && N20-01.O.05 (d) && N20-N21 (d)	Antibiotic resistance plasmid R64 (Typhimurium); IncI1	0.88	73
P_3B	P3.WR-00-06755	91890	101	NA		Plasmid	N34-32.A.00	Antibiotic resistance plasmid pSH1148_107 (Heidelberg); IncI1	0.94	74
P_3C	P3.MC_04-0873.1	101489	100	NA		Plasmid	N29-30.H.04	Antibiotic resistance plasmid pCVM29188_101 (Kentucky str. CVM29188);IncI1	0.86	75
P_3D	P3.WS1035	51561	131	NA		Plasmid	N05-63.H.87	Antibiotic resistance plasmid pSH1148_107 (Heidelberg); IncI1	0.92	76
P_4	P4.DBS_20091706	33090	31	NA		Plasmid	N33-34.H.09	Plasmid pESA2 (Cronobacter sakazakii str. ATCC BAA-894); IncFIIS	0.71	77
P_5	P5.DBS_20005023	5284	6	NA		Plasmid	N05-N25 && N25-24.H.04 (d) && N31-35.H.08 (d) && N31-N32 (d)	Plasmid p58 (E. coli str. H10407)	0.54	78
P_6	P6.MC_08-0766	4098	3	NA		Plasmid	N19-09.F.08	pSE11-6 (E. coli str. SE11)	0.98	79
Note: * Excluding gaps between contigs
† Letters at the end of ID or location indicate multiple, independent mobile elements that have inserted at the same location in different lineages
‡ Lineage named according to dataset S2; (d), deletion in the affected lineage
ICE - Integrative Conjugative Element
IME - Integrative Mobilizable Element
SPI-1 - Salmonella Pathogenic Island 1
Best Related Hit(s) - Hits with highest score in BLASTn searches against GenBank database.
Coverage - Percentage of the query that is covered
