# Supplementary material for: Neutral Genomic Microevolution of a Recently Emerged Pathogen, Salmonella enterica Serovar Agona
Source: PLoS Genet. 2013 Apr 18;9(4):e1003471. doi: 10.1371/journal.pgen.1003471 (PMC3630104; doi:10.1371/journal.pgen.1003471)
Supplement: Dataset S2 — Properties of genomic sequences. (XLSX) [file pgen.1003471.s002.xlsx]

## Sheet: Dataset S2
Dataset S2. Properties of genomic sequences
					Biological information						NGS information							Genomic Information			Accession
Alternate ID	Strain	Resequenced	Node	Cluster	Year	Host	Country/Area	Country Code	PFGE Profile		No. Of Scaffolds	N50	Total Length	Read Length	No. of Reads	Depth		No. of Genes	No. of Substitutions	No. of indels	Reads	Project	Assemblies
01.O.05	MC_05-0582	nO	N20	A1	2005	Human (blood)	Ireland	IE	AgoX3		161	149186	4813373	74	5865852	91.3993		4776	56	3	ERS180311	PRJEB1064	CATQ01000001-161
02.O.05	MC_05-0632	nO	N20	A1	2005	Human (feces)	Ireland	IE	AgoX3		174	149625	4952200	34	26403264	186.607		4906	56	3	ERS180312	PRJEB1065	CATP01000001-174
03.O.05	MC_05-0601	nO	N20	A1	2005	Human (feces)	Ireland	IE	AgoX3		183	125951	4903091	74	11352646	173.655		4863	56	3	ERS180313	PRJEB1066	CATO01000001-183
04.O.05	MC_05-0750	nO	N21	A1	2005	Human (feces)	Ireland	IE	AgoX3		178	122679	4807154	74	7493386	116.91		4776	58	4	ERS180314	PRJEB1067	CATN01000001-178
05.O.06	MC_06-0567		N21	A1	2006	Human (feces)	Ireland	IE	AgoX3		198	96577	4809082	74	9586444	149.911		4776	63	4	ERS180315	PRJEB1068	CATM01000001-198
06.O.05	MC_05-0602	nO	N20	A1	2005	Human (feces)	Ireland	IE	AgoX3		176	126117	4912684	74	5147246	78.581		4863	57	3	ERS180316	PRJEB1069	CATL01000001-176
07.O.05	MC_05-0587	nO	N20	A1	2005	Human (feces)	Ireland	IE	AgoX3		173	134666	4907104	74	9250482	141.384		4863	59	3	ERS180317	PRJEB1070	CATK01000001-173
08.A.05	MC_05-0784	nO	N19	A2	2005	Animal (cattle)	Ireland	IE	SAGOXB.0066		158	182807	4808520	74	8777616	136.907		4787	55	3	ERS180318	PRJEB1071	CATJ01000001-158
09.F.08	MC_08-0766	nO	N19	A2	2008	Food (poultry)	Ireland	IE	SAGOXB.0066		144	185586	4718472	74	8038086	127.765		4703	54	3	ERS180319	PRJEB1072	CATF01000001-144
10.A.05	MC_05-0595	nO	N22	A2	2005	Animal (poultry)	Ireland	IE	SAGOXB.0066		158	182851	4711344	74	6964228	110.864		4700	55	3	ERS180320	PRJEB1073	CATR01000001-158
11.A.05	MC_05-0634	nO	N22	A2	2005	Animal (poultry)	Ireland	IE	SAGOXB.0066		144	183380	4734406	74	5535886	87.6966		4700	55	3	ERS180321	PRJEB1074	CATE01000001-144
12.A.06	MC_06-0623	nO	N19	A2	2006	Animal (poultry)	Ireland	IE	SAGOXB.0066		145	183560	4715039	74	5998108	95.4092		4700	55	3	ERS180322	PRJEB1075	CATD01000001-145
13.E.05	MC_05-0677	nO	N23	A2	2005	Environment (turkey dust)	Ireland	IE	AgoX50		153	185557	4753411	74	16620070	262.234		4754	55	3	ERS180323	PRJEB1076	CATC01000001-153
14.E.05	MC_05-0828	nO	N23	A2	2005	Environment (poultry dust)	Ireland	IE	AgoX50		146	183418	4753553	74	12258804	193.415		4754	53	3	ERS180324	PRJEB1077	CATB01000001-146
15.H.03	0309W51997	NO	N24	NA	2003	Human	Denmark	DK	AgoX81		158	155024	4772943	74	7984596	125.467		4722	62	4	ERS180325	PRJEB1078	CATA01000001-158
16.H.08	DBS_20080506		N24	NA	2008	Human (feces)	Scotland	Sco	AgoX59		146	145389	4769162	74	3864206	60.7686		4746	67	4	ERS180326	PRJEB1079	CATY01000001-146
17.H.06	DBS_20061833	nO	N17	NA	2006	Human	Scotland	Sco	SAGOXB.0022		151	149175	4809698	74	5476798	85.4024		4799	53	7	ERS180327	PRJEB1080	CASY01000001-151
18.H.07	0703S19930	NO	N17	NA	2007	Human	Denmark	DK	SAGOXB.0005		149	183733	4799081	74	4272326	66.7679		4761	51	5	ERS180328	PRJEB1081	CASX01000001-149
19.F.03	WR-03-08915	nO	N17	NA	2003	Food (fennel)	Germany	DE	SAGOXB.0002b		156	122958	4754043	74	6463506	101.999		4696	50	3	ERS180329	PRJEB1082	CASW01000001-156
20.H.06	DBS_20060793		N16	NA	2006	Human (feces)	Scotland	Sco	AgoX31		212	192420	4868524	74	4192988	64.5933		4815	73	8	ERS180330	PRJEB1083	CASV01000001-212
21.H.10	WR-10-02783	nO	N16	NA	2010	Human (feces)	Germany	DE	AgoX75		165	123073	4907759	74	8645644	132.122		4875	58	5	ERS180331	PRJEB1084	CASU01000001-165
22.H.04	DBS_20042479		N25	NA	2004	Human (feces)	Scotland	Sco	SAGOXB.0024b		173	149145	4797402	74	6695034	104.667		4777	55	3	ERS180332	PRJEB1085	CAST01000001-173
23.F.01	WR-01-11238	nO	N25	NA	2001	Food (curry)	Germany	DE	AgoX80		171	132913	4848722	74	7281298	112.627		4846	69	4	ERS180333	PRJEB1086	CASS01000001-171
24.H.04	CS_NB04.055	NO	N25	NA	2004	Human	Taiwan	TW	AgoX78		149	163155	4843279	74	5729442	88.7226		4822	75	5	ERS180334	PRJEB1087	CASR01000001-149
25.H.03	SL483		N27	B1	2003	Human	USA	US	/		2	4798660	4836638	/	/	/		4798	67	6	/	/	CP001137-8
26.F.98	SF_H6476	nO	N27	B1	1998	Food (toasted oats cereal)	USA	US	SAGOXB.0024a		154	118687	4819541	34	17433140	126.601		4746	66	4	ERS180335	PRJEB1088	CATX01000001-154
27.O.98	SF_H6637	nO	N27	B1	1998	Human	USA	US	SAGOXB.0024a		183	120216	4756257	74	7684392	121.173		4746	66	4	ERS180336	PRJEB1089	CASQ01000001-183
28.O.08	SF_08-0333	nO	N28	B2	2008	Unknown	USA	US	SAGOXB.0024a		180	122821	4756591	74	7373804	116.267		4746	66	3	ERS180337	PRJEB1090	CASP01000001-180
29.O.08	SF_08-0443	nO	N28	B2	2008	Unknown	USA	US	SAGOXB.0024a		224	70173	4771176	74	3167950	49.7983		4746	67	3	ERS180338	PRJEB1091	CASO01000001-224
30.H.04	MC_04-0873	nO	N29	NA	2004	Human (feces)	Ireland	IE	SAGOXB.0024b		160	155088	4872238	74	6179348	95.1208		4863	50	4	ERS180339	PRJEB1092	CATW01000001-160
31.H.09	DBS_20090595	nO	N30	NA	2009	Human (feces)	Scotland	Sco	SAGOXB.0002		141	182855	4710985	74	10394968	165.49		4678	72	5	ERS180340	PRJEB1093	CASN01000001-141
32.A.00	WR-00-06755	nO	N34	NA	2000	Animal (camel)	United Arab Emirates	AE	SAGOXB.0002a		248	79097	4860811	74	7369546	113.709		4793	60	7	ERS180341	PRJEB1094	CASM01000001-248
33.A.05	WR-05-02138	nO	N34	NA	2005	Animal (gyrfalcon)	United Arab Emirates	AE	SAGOXB.0002a		154	149230	4751203	74	9487624	149.767		4691	59	6	ERS180342	PRJEB1095	CASL01000001-154
34.H.09	DBS_20091706	nO	N33	NA	2009	Human (urine)	Scotland	Sco	AgoX51		153	148941	4782513	74	10322190	161.874		4719	74	4	ERS180343	PRJEB1096	CASK01000001-153
35.H.08	CS_CC08.043	NO	N31	NA	2008	Human	Taiwan	TW	AgoX82		132	183752	4772249	74	3131690	49.2172		4742	77	7	ERS180344	PRJEB1097	CASJ01000001-132
36.H.00	DBS_20005023	nO	N31	NA	2000	Human (feces)	Scotland	Sco	SAGOXB.0020		150	183349	4793315	74	6083060	95.1804		4824	72	8	ERS180345	PRJEB1098	CASI01000001-150
37.F.02	WR-02-00958	nO	N32	C	2002	Food (aniseed)	Germany	DE	SAGOXB.0010		151	150618	4764544	74	9231726	145.319		4736	55	7	ERS180346	PRJEB1099	CASH01000001-151
38.O.03	WR-03-01399	nO	N32	C	2003	Human (feces)	Germany	DE	SAGOXB.0010		171	93178	4806787	74	3724146	58.1076		4736	54	7	ERS180347	PRJEB1100	CASG01000001-171
39.O.03	WR-03-03389	nO	N32	C	2003	Human (feces)	Germany	DE	AgoX91		141	131208	4831083	34	15649406	113.376		4620	68	7	ERS180348	PRJEB1101	CATV01000001-141
40.E.08	MC_08-0770	nO	N06	NA	2008	Envirnoment (water)	Ireland	IE	AgoX65		123	289507	4815535	74	7892838	122.928		4830	62	3	ERS180349	PRJEB1103	CASE01000001-123
41.E.09	SF_R0474-09	nO	N15	D1	2009	Environment (waste water)	Ireland	IE	AgoX67		303	46272	4784066	74	4176308	65.4722		4748	75	6	ERS180350	PRJEB1102	CASF01000001-303
42.E.09	SF_R0517-09	nO	N15	D1	2009	Environment (waste water)	Ireland	IE	AgoX67		298	47615	4775170	74	4335938	67.6559		4748	74	5	ERS180351	PRJEB1104	CASD01000001-298
43.E.09	SF_R0102-09	nO	N14	D1	2009	Environment (waste water)	Ireland	IE	AgoX67		145	185562	4745097	74	10381982	164.095		4748	71	5	ERS180352	PRJEB1105	CASC01000001-145
44.E.09	SF_R0041-09		N14	D1	2009	Environment (waste water)	Ireland	IE	AgoX67		326	46103	4778096	74	3827562	60.0798		4748	70	5	ERS180353	PRJEB1106	CASB01000001-326
45.E.09	SF_R0037-09	nO	N14	D1	2009	Environment (waste water)	Ireland	IE	AgoX67		229	75187	4770469	74	7576788	119.12		4748	70	5	ERS180354	PRJEB1107	CASA01000001-229
46.E.09	SF_R0038-09	nO	N14	D1	2009	Environment (waste water)	Ireland	IE	AgoX67		221	82800	4769257	74	9533786	149.926		4748	70	5	ERS180355	PRJEB1108	CARZ01000001-221
47.E.09	SF_R0040-09	nO	N13	D1	2009	Environment (waste water)	Ireland	IE	AgoX67		278	48655	4804319	74	6508664	101.606		4748	69	5	ERS180356	PRJEB1109	CAAD01000001-278
48.E.08	MC_08-0771	nO	N13	D1	2008	Envirnoment	Ireland	IE	AgoX67		148	183480	4746901	74	8093654	127.878		4748	71	5	ERS180357	PRJEB1110	CARY01000001-148
49.E.09	SF_R0571-09	nO	N13	D1	2009	Environment (waste water)	Ireland	IE	AgoX67		152	190430	4748346	74	3665812	57.9014		4748	69	5	ERS180358	PRJEB1111	CATU01000001-152
50.E.08	MC_08-0968		N12	D1	2008	Environment (waste water)	Ireland	IE	AgoX67		155	125608	4845220	34	23328796	168.07		4748	71	5	ERS180359	PRJEB1112	CARX01000001-155
51.E.09	SF_R0039-09	nO	N12	D1	2009	Environment (waste water)	Ireland	IE	AgoX67		222	82219	4772656	74	7959556	125.081		4748	71	5	ERS180360	PRJEB1113	CARW01000001-222
52.F.08	MC_08-0466	nO	N11	D2	2008	Food (pork)	Ireland	IE	SAGOXB.0066		142	184145	4713502	74	9659316	153.696		4700	70	5	ERS180361	PRJEB1114	CARV01000001-142
53.F.08	MC_08-0742	nO	N11	D2	2008	Food (pork)	Ireland	IE	SAGOXB.0066		141	182623	4712780	74	10318590	164.212		4700	70	5	ERS180362	PRJEB1115	CARU01000001-141
54.O.08	MC_08-0610	nO	N10	D2	2008	Human (feces)	Ireland	IE	SAGOXB.0066		146	185578	4711670	74	11598716	184.627		4700	70	5	ERS180363	PRJEB1116	CART01000001-146
55.U.08	SF_080024249	nO	N10	D2	2008	Unknown	Ireland	IE	SAGOXB.0066		138	183470	4710474	74	7108110	113.175		4700	71	5	ERS180364	PRJEB1117	CARS01000001-138
56.O.08	MC_08-1117	nO	N10	D2	2008	Human (feces)	Ireland	IE	SAGOXB.0066		139	183108	4709187	74	13017624	207.323		4700	70	5	ERS180365	PRJEB1118	CARR01000001-139
57.A.08	MC_08-0532	nO	N10	D2	2008	Animal (Swine)	Ireland	IE	SAGOXB.0066		166	185580	4707261	74	16674248	265.668		4700	73	5	ERS180366	PRJEB1119	CATT01000001-166
58.E.08	DBS_20081012	nO	N10	D2	2008	Environment (water)	Scotland	Sco	SAGOXB.0066		137	185588	4712562	74	9626834	153.21		4700	71	5	ERS180367	PRJEB1120	CARQ01000001-137
59.F.08	MC_08-0531	nO	N10	D2	2008	Food (pepperoni)	Ireland	IE	SAGOXB.0066		134	182737	4710013	74	13908376	221.47		4700	70	5	ERS180368	PRJEB1121	CARP01000001-134
60.O.08	DBS_20080895		N10	D2	2008	Human (feces)	Scotland	Sco	SAGOXB.0066		152	146310	4745412	74	2634238	41.6334		4700	70	5	ERS180369	PRJEB1122	CARO01000001-152
61.O.08	DBS_20080935		N10	D2	2008	Human (feces)	Scotland	Sco	SAGOXB.0066		160	121425	4762069	74	2290092	36.0677		4700	74	6	ERS180370	PRJEB1123	CARN01000001-160
62.H.72	WS0301		N05	NA	1972	Human	England	Eng	AgoX79		195	112451	4734747	101	37170536	800.76		4712	45	6	ERS180371	PRJEB1124	CARM01000001-195
63.H.87	WS1035		N05	NA	1987	Human	Austria	AT	AgoX76		265	105951	4841491	101	52758324	1111.51		4832	53	3	ERS180372	PRJEB1125	CARL01000001-265
64.H.00	DBS_20001356	nO	N05	NA	2000	Human (feces)	Scotland	Sco	AgoX83		169	156089	4772491	74	8883458	139.604		4734	64	5	ERS180373	PRJEB1126	CARK01000001-169
65.H.72	WS1033		N05	NA	1972	Human	England	Eng	SAGOXB.0024c		206	185406	4829196	101	30455804	643.273		4789	42	4	ERS180374	PRJEB1127	CARJ01000001-206
66.F.99	WR-99-00348	nO	N35	NA	1999	Food	Germany	DE	AgoX77		169	99569	4666402	74	7717440	124.037		4771	51	2	ERS180375	PRJEB1128	CARI01000001-169
67.H.09	MC_09-0426	nO	N36	NA	2009	Human (feces)	Ireland	IE	AgoX64		167	183274	4803330	74	9563312	149.323		4771	78	6	ERS180376	PRJEB1129	CATS01000001-167
68.U.05	DBS_20052893		N37	NA	2005	Unknown	Scotland	Sco	SAGOXB.0009		136	145559	4780977	74	5535944	86.8433		4740	56	8	ERS180377	PRJEB1130	CARG01000001-136
69.H.06	DBS_20062828		N37	NA	2006	Human (feces)	Scotland	Sco	SAGOXB.0070		181	83674	4854757	74	2542606	39.2801		4828	75	6	ERS180378	PRJEB1131	CARF01000001-181
70.E.05	MC_05-0811	nO	N03	NA	2005	Environemnt	Ireland	IE	AgoX63		155	154424	4819182	74	5746042	89.4245		4791	60	5	ERS180379	PRJEB1132	CARE01000001-155
71.E.05	MC_05-0209	nO	N38	E	2005	Environment	Ireland	IE	AgoX89		154	155580	4728551	74	5227518	82.9142		4696	39	2	ERS180380	PRJEB1133	CARD01000001-154
72.A.52	WS0243		N38	E	1952	Animal (cattle)	Ghana	GH	AgoX90		203	121863	4703884	101	67532814	1464.4		4688	42	2	ERS180381	PRJEB1134	CARC01000001-203
73.H.09	DBS_20090461	nO	N01	F	2009	Human (urine)	Scotland	Sco	SAGOXB.0013		138	183094	4760138	74	10568606	166.517		4729	59	4	ERS180382	PRJEB1135	CARB01000001-138
										Mean:	173	144849	4782841	73.2778	1.04854e+07	169.801		4754.84	62.863	4.61644
Resequenced genomes*
05A.O.06	MC_06-0567	yes	/	/	2006	Human (feces)	Ireland	IE	AgoX3		151	183363	4796058	74	9586444	149.911		4776	63	4
16A.H.08	DBS_20080506	yes	/	/	2008	Human (feces)	Scotland	Sco	AgoX59		153	154565	4713739	74	8007570	127.408		4746	67	4
20A.H.06	DBS_20060793	yes	/	/	2006	Human (feces)	Scotland	Sco	AgoX31		164	162907	4792019	74	8281852	129.619		4815	73	8
22A.H.04	DBS_20042479	Yes	/	/	2004	Human (feces)	Scotland	Sco	SAGOXB.0024b		131	183406	4762272	74	9903430	155.967		4777	55	3
44A.E.09	SF_R0041-09	yes	/	/	2009	Environment (waste water)	Ireland	IE	AgoX67		326	185613	4749371	74	5062828	79.95		4748	70	5
50A.E.08	MC_08-0968	yes	/	/	2008	Environment(Food plant)	Ireland	IE	AgoX67		152	185636	4745683	74	5730482	90.5636		4748	71	5
60A.O.08	DBS_20080895	yes	/	/	2008	Human (feces)	Scotland	Sco	SAGOXB.0066		142	185556	4713412	74	7192082	114.441		4700	70	5
61A.O.08	DBS_20080935	yes	/	/	2008	Human (feces)	Scotland	Sco	SAGOXB.0066		175	154753	4781532	74	8161026	128.009		4700	74	6
68A.U.05	DBS_20052893	yes	/	/	2005	Unknown	Scotland	Sco	SAGOXB.0009		193	148828	4844779	74	9781930	151.43		4740	56	8
69A.H.06	DBS_20062828	yes	/	/	2006	Human (feces)	Scotland	Sco	SAGOXB.0070		142	215328	4748434	74	6118912	96.6463		4828	75	6
Note: *Resequenced genomes did not contain any additional SNPs relative to the primary sequences, and were not used in the final analysis.
Country Code - ISO Country Codes except that "Sco" and "Eng" refer to Scotland and England, respectively
No. of substitutions - Mutational substitutions relative to the MRCA
No. of indels - Mutational indels relative to the MRCA

## Sheet: Sheet1
CAAD01	CAAD01000001	CAAD01000278	PRJEB1109	CAAD01000001	CAAD01000278	CAAD01000001-278
CARB01	CARB01000001	CARB01000138	PRJEB1135	CARB01000001	CARB01000138	CARB01000001-138
CARC01	CARC01000001	CARC01000203	PRJEB1134	CARC01000001	CARC01000203	CARC01000001-203
CARD01	CARD01000001	CARD01000154	PRJEB1133	CARD01000001	CARD01000154	CARD01000001-154
CARE01	CARE01000001	CARE01000155	PRJEB1132	CARE01000001	CARE01000155	CARE01000001-155
CARF01	CARF01000001	CARF01000181	PRJEB1131	CARF01000001	CARF01000181	CARF01000001-181
CARG01	CARG01000001	CARG01000136	PRJEB1130	CARG01000001	CARG01000136	CARG01000001-136
CARK01	CARK01000001	CARK01000169	PRJEB1126	CARK01000001	CARK01000169	CARK01000001-169
CARL01	CARL01000001	CARL01000265	PRJEB1125	CARL01000001	CARL01000265	CARL01000001-265
CARM01	CARM01000001	CARM01000195	PRJEB1124	CARM01000001	CARM01000195	CARM01000001-195
CARN01	CARN01000001	CARN01000160	PRJEB1123	CARN01000001	CARN01000160	CARN01000001-160
CARO01	CARO01000001	CARO01000152	PRJEB1122	CARO01000001	CARO01000152	CARO01000001-152
CARP01	CARP01000001	CARP01000134	PRJEB1121	CARP01000001	CARP01000134	CARP01000001-134
CARQ01	CARQ01000001	CARQ01000137	PRJEB1120	CARQ01000001	CARQ01000137	CARQ01000001-137
CARR01	CARR01000001	CARR01000139	PRJEB1118	CARR01000001	CARR01000139	CARR01000001-139
CARS01	CARS01000001	CARS01000138	PRJEB1117	CARS01000001	CARS01000138	CARS01000001-138
CART01	CART01000001	CART01000146	PRJEB1116	CART01000001	CART01000146	CART01000001-146
CARU01	CARU01000001	CARU01000141	PRJEB1115	CARU01000001	CARU01000141	CARU01000001-141
CARV01	CARV01000001	CARV01000142	PRJEB1114	CARV01000001	CARV01000142	CARV01000001-142
CARW01	CARW01000001	CARW01000222	PRJEB1113	CARW01000001	CARW01000222	CARW01000001-222
CARX01	CARX01000001	CARX01000155	PRJEB1112	CARX01000001	CARX01000155	CARX01000001-155
CARY01	CARY01000001	CARY01000148	PRJEB1110	CARY01000001	CARY01000148	CARY01000001-148
CARZ01	CARZ01000001	CARZ01000221	PRJEB1108	CARZ01000001	CARZ01000221	CARZ01000001-221
CASA01	CASA01000001	CASA01000229	PRJEB1107	CASA01000001	CASA01000229	CASA01000001-229
CASC01	CASC01000001	CASC01000145	PRJEB1105	CASC01000001	CASC01000145	CASC01000001-145
CASD01	CASD01000001	CASD01000298	PRJEB1104	CASD01000001	CASD01000298	CASD01000001-298
CASG01	CASG01000001	CASG01000171	PRJEB1100	CASG01000001	CASG01000171	CASG01000001-171
CASH01	CASH01000001	CASH01000151	PRJEB1099	CASH01000001	CASH01000151	CASH01000001-151
CASK01	CASK01000001	CASK01000153	PRJEB1096	CASK01000001	CASK01000153	CASK01000001-153
CASM01	CASM01000001	CASM01000248	PRJEB1094	CASM01000001	CASM01000248	CASM01000001-248
CASN01	CASN01000001	CASN01000141	PRJEB1093	CASN01000001	CASN01000141	CASN01000001-141
CASO01	CASO01000001	CASO01000224	PRJEB1091	CASO01000001	CASO01000224	CASO01000001-224
CASQ01	CASQ01000001	CASQ01000183	PRJEB1089	CASQ01000001	CASQ01000183	CASQ01000001-183
CASR01	CASR01000001	CASR01000149	PRJEB1087	CASR01000001	CASR01000149	CASR01000001-149
CAST01	CAST01000001	CAST01000173	PRJEB1085	CAST01000001	CAST01000173	CAST01000001-173
CASU01	CASU01000001	CASU01000165	PRJEB1084	CASU01000001	CASU01000165	CASU01000001-165
CASV01	CASV01000001	CASV01000212	PRJEB1083	CASV01000001	CASV01000212	CASV01000001-212
CASW01	CASW01000001	CASW01000156	PRJEB1082	CASW01000001	CASW01000156	CASW01000001-156
CASX01	CASX01000001	CASX01000149	PRJEB1081	CASX01000001	CASX01000149	CASX01000001-149
CASY01	CASY01000001	CASY01000151	PRJEB1080	CASY01000001	CASY01000151	CASY01000001-151
CATA01	CATA01000001	CATA01000158	PRJEB1078	CATA01000001	CATA01000158	CATA01000001-158
CATB01	CATB01000001	CATB01000146	PRJEB1077	CATB01000001	CATB01000146	CATB01000001-146
CATC01	CATC01000001	CATC01000153	PRJEB1076	CATC01000001	CATC01000153	CATC01000001-153
CATD01	CATD01000001	CATD01000145	PRJEB1075	CATD01000001	CATD01000145	CATD01000001-145
CATE01	CATE01000001	CATE01000144	PRJEB1074	CATE01000001	CATE01000144	CATE01000001-144
CATF01	CATF01000001	CATF01000144	PRJEB1072	CATF01000001	CATF01000144	CATF01000001-144
CATK01	CATK01000001	CATK01000173	PRJEB1070	CATK01000001	CATK01000173	CATK01000001-173
CATL01	CATL01000001	CATL01000176	PRJEB1069	CATL01000001	CATL01000176	CATL01000001-176
CATM01	CATM01000001	CATM01000198	PRJEB1068	CATM01000001	CATM01000198	CATM01000001-198
CATN01	CATN01000001	CATN01000178	PRJEB1067	CATN01000001	CATN01000178	CATN01000001-178
CATO01	CATO01000001	CATO01000183	PRJEB1066	CATO01000001	CATO01000183	CATO01000001-183
CATP01	CATP01000001	CATP01000174	PRJEB1065	CATP01000001	CATP01000174	CATP01000001-174
CATQ01	CATQ01000001	CATQ01000161	PRJEB1064	CATQ01000001	CATQ01000161	CATQ01000001-161
CATR01	CATR01000001	CATR01000158	PRJEB1073	CATR01000001	CATR01000158	CATR01000001-158
CATS01	CATS01000001	CATS01000167	PRJEB1129	CATS01000001	CATS01000167	CATS01000001-167
CATT01	CATT01000001	CATT01000166	PRJEB1119	CATT01000001	CATT01000166	CATT01000001-166
CATU01	CATU01000001	CATU01000152	PRJEB1111	CATU01000001	CATU01000152	CATU01000001-152
CATV01	CATV01000001	CATV01000141	PRJEB1101	CATV01000001	CATV01000141	CATV01000001-141
CATW01	CATW01000001	CATW01000160	PRJEB1092	CATW01000001	CATW01000160	CATW01000001-160
CATX01	CATX01000001	CATX01000154	PRJEB1088	CATX01000001	CATX01000154	CATX01000001-154
CATY01	CATY01000001	CATY01000146	PRJEB1079	CATY01000001	CATY01000146	CATY01000001-146
CARI01	CARI01000001	CARI01000169	PRJEB1128	CARI01000001	CARI01000169	CARI01000001-169
CARJ01	CARJ01000001	CARJ01000206	PRJEB1127	CARJ01000001	CARJ01000206	CARJ01000001-206
CASB01	CASB01000001	CASB01000326	PRJEB1106	CASB01000001	CASB01000326	CASB01000001-326
CASE01	CASE01000001	CASE01000123	PRJEB1103	CASE01000001	CASE01000123	CASE01000001-123
CASF01	CASF01000001	CASF01000303	PRJEB1102	CASF01000001	CASF01000303	CASF01000001-303
CASI01	CASI01000001	CASI01000150	PRJEB1098	CASI01000001	CASI01000150	CASI01000001-150
CASJ01	CASJ01000001	CASJ01000132	PRJEB1097	CASJ01000001	CASJ01000132	CASJ01000001-132
CASL01	CASL01000001	CASL01000154	PRJEB1095	CASL01000001	CASL01000154	CASL01000001-154
CASP01	CASP01000001	CASP01000180	PRJEB1090	CASP01000001	CASP01000180	CASP01000001-180
CASS01	CASS01000001	CASS01000171	PRJEB1086	CASS01000001	CASS01000171	CASS01000001-171
CATJ01	CATJ01000001	CATJ01000158	PRJEB1071	CATJ01000001	CATJ01000158	CATJ01000001-158
