# Supplementary material for: Neutral Genomic Microevolution of a Recently Emerged Pathogen, Salmonella enterica Serovar Agona
Source: PLoS Genet. 2013 Apr 18;9(4):e1003471. doi: 10.1371/journal.pgen.1003471 (PMC3630104; doi:10.1371/journal.pgen.1003471)
Supplement: Dataset S3 — Presence/absence matrix of PFGE bands for 72 new genomes. (XLSX) [file pgen.1003471.s003.xlsx]

## Sheet: Dataset S3
Dataset S3. Presence/absence matrix of PFGE bands for 72 new genomes
Strain Designation	Length of PFGE Bands in Kbs*
	739.68	720.24	546.81	530.45	504.68	502.2	483.17	468.68	455.99	436.41	407.94	380.35	375.95	368.31	362.32	359.11	340.68	335.06	330.73	321.43	317.4	293.72	291.28	263.9	256.82	253.48	246.68	243.04	224.9	206.09	188.71	178.67	157.05	145.02	127.81	120.9	103.08	91.94	83.05	76.44	73.41	71.88	63.34	60.81	48.55	43.3	30.96
01.O.05	+	-	-	+	+	-	-	+	-	-	-	-	-	-	-	+	-	+	-	-	-	+	-	-	+	+	-	-	-	-	-	+	-	-	-	-	+	-	-	-	+	-	+	-	-	-	-
02.O.05	-	+	-	+	+	-	-	+	-	-	-	-	-	-	+	-	-	+	-	-	-	-	+	-	+	-	+	-	-	-	-	+	-	-	-	-	+	-	-	-	+	-	+	-	-	-	-
03.O.05	-	+	-	+	+	-	-	+	-	-	-	-	-	-	-	+	-	+	-	-	-	-	+	-	+	-	+	-	-	-	-	+	-	-	-	-	+	-	-	-	+	-	+	-	-	-	-
04.O.05	-	+	-	+	+	-	-	+	-	-	-	-	-	-	-	+	-	+	-	-	-	+	-	-	+	-	+	-	-	-	-	+	-	-	-	-	+	-	-	-	+	-	+	-	-	-	-
05.O.06	-	+	-	+	+	-	-	+	-	-	-	-	-	-	-	+	-	+	-	-	-	-	+	-	-	+	-	+	-	-	-	+	-	-	-	-	+	-	-	+	-	-	+	-	-	-	-
06.O.05	-	+	-	-	+	+	-	-	-	+	-	-	-	-	-	+	-	+	-	-	+	-	+	-	+	-	+	-	-	-	-	+	-	-	-	-	+	-	+	-	-	-	-	-	-	-	-
07.O.05	+	-	-	+	+	-	-	+	-	-	-	-	-	-	-	+	-	+	-	-	-	+	-	-	+	-	+	-	-	-	-	+	-	-	-	-	+	-	-	-	+	-	+	-	-	-	-
08.A.05	-	+	-	+	-	-	-	-	-	-	-	+	-	+	-	-	-	+	-	-	+	+	-	-	-	+	+	-	-	-	-	-	-	-	-	-	+	-	-	-	-	+	-	+	-	-	-
09.F.08	-	+	-	+	-	-	-	-	-	-	-	-	+	+	-	-	-	+	-	+	-	+	-	-	-	+	+	-	-	-	-	-	-	-	-	-	+	-	-	-	+	-	-	+	-	-	-
10.A.05	-	+	-	+	-	-	-	-	-	-	-	-	+	-	+	-	-	+	-	-	+	+	-	-	-	+	+	-	-	-	-	-	-	-	-	-	+	-	-	-	-	+	-	+	-	-	-
11.A.05	-	+	-	+	-	-	-	-	-	-	-	-	+	+	-	-	-	+	-	-	+	+	-	-	+	-	+	-	-	-	-	-	-	-	-	-	+	-	-	-	-	+	-	+	-	-	-
12.A.06	-	+	-	+	-	-	-	-	-	-	-	-	+	+	-	-	-	+	-	+	-	+	-	-	-	+	+	-	-	-	-	-	-	-	-	-	+	-	-	-	+	-	-	+	-	-	-
13.E.05	-	-	-	+	-	-	-	+	-	-	-	-	+	-	+	-	-	+	-	-	+	+	-	-	+	-	+	-	-	-	-	-	-	-	-	-	+	-	-	-	-	+	-	+	-	-	-
14.E.05	-	-	-	+	-	-	-	+	-	-	-	-	+	-	+	-	-	+	-	-	+	+	-	-	+	-	+	-	-	-	-	-	-	-	-	-	+	-	-	-	-	+	-	+	-	-	-
15.H.03	-	+	+	-	-	-	-	-	-	+	-	-	-	+	+	-	-	+	-	-	+	-	+	+	-	-	+	-	-	-	-	+	-	-	+	-	+	-	-	-	-	+	-	-	-	-	-
16.H.08	-	+	-	+	-	-	-	-	-	-	-	-	+	+	-	-	-	+	-	-	+	+	-	-	-	+	+	-	-	-	-	-	-	-	-	-	+	-	-	+	+	-	-	-	-	-	-
17.H.06	-	-	+	-	-	-	+	+	-	-	-	-	-	+	-	-	-	+	-	-	+	-	+	-	-	+	+	-	-	-	-	-	-	-	-	-	+	-	-	-	+	-	-	-	-	-	-
18.H.07	-	-	+	-	-	-	-	+	+	-	-	-	-	+	-	-	-	+	-	-	+	+	-	-	+	+	-	-	-	-	-	-	-	-	-	-	+	-	-	-	-	+	+	+	-	-	-
19.F.03	+	-	+	-	-	-	-	-	+	-	-	-	-	-	+	-	-	-	+	-	+	-	+	-	-	+	-	+	-	-	-	-	-	-	-	-	+	-	-	-	+	-	-	-	-	-	-
20.H.06	-	-	-	-	-	-	+	-	-	+	-	-	-	-	+	-	-	+	-	+	-	+	-	-	-	+	+	-	-	-	-	-	-	-	-	-	+	-	-	-	-	+	-	-	-	-	+
21.H.10	+	-	+	-	-	-	-	-	-	-	-	+	-	-	+	-	-	+	-	+	-	-	+	-	+	-	+	-	+	-	-	+	-	-	-	-	+	-	-	-	+	-	-	-	-	+	-
22.H.04	-	+	+	-	-	-	-	+	-	-	-	-	-	-	+	+	-	+	-	+	-	+	-	-	+	-	+	-	-	-	-	-	-	-	-	-	+	-	-	+	-	-	-	-	-	-	-
23.F.01	+	-	+	-	-	-	-	+	-	-	-	-	-	+	-	-	-	-	+	-	+	-	+	-	-	+	-	+	-	-	-	-	-	-	-	-	+	-	+	+	-	-	-	-	-	-	-
24.H.04	-	-	-	+	-	-	+	+	-	-	-	-	-	+	-	-	-	+	-	-	+	+	-	-	+	+	-	-	-	+	-	+	-	-	-	-	+	-	-	-	+	+	-	-	+	-	-
26.F.98	-	+	-	+	-	-	-	+	-	-	-	-	-	+	+	-	-	+	-	-	+	+	-	-	+	+	-	-	-	-	-	-	-	-	-	-	+	-	-	-	+	-	-	-	-	-	-
27.O.98	+	-	-	+	-	-	-	+	-	-	-	-	-	+	+	-	-	+	-	-	+	-	+	-	-	+	+	-	-	-	-	-	-	-	-	-	+	-	-	-	-	+	-	-	-	-	-
28.O.08	-	+	-	+	-	-	+	-	-	-	-	-	-	+	+	-	-	+	-	-	+	+	-	-	+	-	+	-	-	-	-	-	-	-	-	-	+	-	-	-	+	-	-	-	-	-	-
29.O.08	-	+	-	+	-	-	-	+	-	-	-	-	-	+	+	-	-	+	-	-	+	+	-	-	-	+	+	-	-	-	-	-	-	-	-	-	+	-	-	-	+	-	-	-	-	-	-
30.H.04	-	+	-	+	-	-	-	+	-	-	-	-	-	+	+	-	-	+	-	-	+	-	+	-	+	-	-	+	-	-	-	-	-	-	-	-	+	-	-	-	+	-	-	-	-	-	-
31.H.09	-	+	-	+	-	-	-	-	-	+	-	-	-	-	+	-	-	+	-	-	+	+	-	-	-	+	-	+	-	-	-	-	-	-	-	-	+	-	-	-	+	-	-	-	-	-	-
32.A.00	+	-	-	+	-	-	-	-	-	+	-	-	-	-	+	-	-	+	-	-	+	-	+	-	-	+	-	+	-	-	-	-	-	-	-	-	+	-	-	-	+	-	-	-	-	-	-
33.A.05	-	+	-	+	-	-	-	-	-	+	-	-	-	-	+	-	+	-	-	-	+	+	-	-	-	+	-	+	-	-	-	-	-	-	-	-	+	-	-	-	+	-	-	-	-	-	-
34.H.09	-	+	-	-	-	-	-	-	-	-	+	-	-	-	+	-	-	-	-	+	+	+	-	-	-	+	-	+	+	-	-	-	-	-	-	-	+	-	-	-	+	-	-	-	-	-	+
35.H.08	-	+	-	+	-	-	-	-	-	+	-	-	+	+	-	-	-	+	+	-	-	-	+	-	+	+	-	-	-	-	-	-	-	-	-	-	+	-	+	-	-	-	-	-	-	-	-
36.H.00	-	+	-	+	-	-	-	+	-	-	+	-	-	+	-	-	-	+	-	-	+	+	-	-	-	+	-	+	-	-	-	-	-	-	-	-	+	-	-	-	+	-	-	-	-	-	-
37.F.02	-	+	-	+	-	-	-	-	-	-	-	-	-	+	-	-	-	+	-	-	+	+	-	-	-	+	-	+	-	-	-	-	-	-	-	-	+	-	+	-	+	-	-	-	-	-	-
38.O.03	-	+	-	+	-	-	-	-	-	-	-	-	+	-	+	-	-	+	-	-	+	+	-	-	-	+	-	+	-	-	-	-	-	-	-	-	+	-	+	-	+	-	-	-	-	-	-
39.O.03	+	-	-	+	-	-	-	-	-	-	-	-	+	-	+	-	-	+	-	-	+	+	-	-	-	+	-	+	-	-	-	-	-	-	-	-	+	-	-	-	+	-	-	-	-	-	-
40.E.08	-	+	-	+	-	-	-	-	-	-	-	-	+	+	-	-	-	-	-	-	+	+	-	-	-	+	-	+	-	-	-	-	-	-	-	-	+	-	-	+	+	-	-	-	-	-	-
41.E.09	-	+	-	+	-	-	-	-	-	-	-	+	-	+	-	-	-	+	-	-	+	+	-	-	-	+	+	-	-	-	-	+	-	-	+	-	+	-	-	-	+	-	-	-	+	-	-
42.E.09	+	-	-	+	-	-	-	-	-	-	-	+	-	-	+	-	-	+	-	-	+	-	+	-	-	+	-	+	-	-	-	+	-	-	+	-	+	-	-	-	+	-	-	+	-	-	-
43.E.09	-	+	-	+	-	-	-	-	-	-	-	-	+	+	-	-	-	+	-	-	+	+	-	-	-	+	+	-	-	-	-	+	-	-	+	-	+	-	-	-	-	+	-	+	-	-	-
44.E.09	-	+	-	+	-	-	-	-	-	-	-	-	+	+	-	-	-	+	-	-	+	-	+	-	-	+	+	-	-	-	-	+	-	-	+	-	+	-	-	-	+	-	-	+	-	-	-
45.E.09	-	+	-	+	-	-	-	-	-	-	-	-	+	+	-	-	-	+	-	-	+	-	+	-	-	+	+	-	-	-	-	+	-	-	+	-	+	-	-	-	-	+	+	-	-	-	-
46.E.09	-	+	-	+	-	-	-	-	-	-	-	-	+	+	-	-	-	+	-	-	+	-	+	-	-	+	-	+	-	-	-	+	-	-	+	-	+	-	-	-	+	-	+	-	-	-	-
47.E.09	-	+	-	+	-	-	-	-	-	-	-	-	+	+	-	-	-	+	-	-	+	+	-	-	+	-	+	-	-	-	-	+	-	-	+	-	+	-	-	-	-	+	-	-	+	-	-
48.E.08	-	+	-	+	-	-	-	-	-	-	-	-	+	+	-	-	-	+	-	-	+	+	-	-	-	+	+	-	-	-	-	+	-	-	+	-	+	-	-	-	+	-	-	+	-	-	-
49.E.09	-	+	-	+	-	-	-	-	-	-	-	-	+	+	-	-	-	+	-	-	+	-	+	-	-	+	+	-	-	-	-	+	-	-	+	-	+	-	-	-	+	-	-	+	-	-	-
50.E.08	-	+	-	+	-	-	-	-	-	-	-	+	-	+	-	-	-	+	-	-	+	+	-	-	-	+	+	-	-	-	-	+	-	-	+	-	+	-	-	-	+	-	-	+	-	-	-
51.E.09	-	+	-	+	-	-	-	-	-	-	-	-	+	+	-	-	-	+	-	-	+	-	+	-	-	+	+	-	-	-	-	+	-	-	+	-	+	-	-	-	-	+	+	-	-	-	-
52.F.08	-	+	-	+	-	-	-	-	-	-	-	-	+	+	-	-	-	+	-	-	+	+	-	-	-	+	+	-	-	-	-	-	-	-	-	-	+	-	-	-	+	-	-	+	-	-	-
53.F.08	-	+	-	+	-	-	-	-	-	-	-	-	+	+	-	-	-	+	-	-	+	+	-	-	-	+	+	-	-	-	-	-	-	-	-	-	+	-	-	-	+	-	-	+	-	-	-
54.O.08	-	+	-	+	-	-	-	-	-	-	-	-	+	+	-	-	-	+	-	-	+	+	-	-	+	-	+	-	-	-	-	-	-	-	-	-	+	-	-	-	+	-	-	+	-	-	-
55.U.08	-	+	-	+	-	-	-	-	-	-	-	-	+	+	-	-	-	+	-	-	+	+	-	-	-	+	+	-	-	-	-	-	-	-	-	-	+	-	-	-	+	-	-	+	-	-	-
56.O.08	-	+	-	+	-	-	-	-	-	-	-	-	+	+	-	-	-	+	-	-	+	+	-	-	-	+	+	-	-	-	-	-	-	-	-	-	+	-	-	-	+	-	-	+	-	-	-
57.A.08	-	+	-	+	-	-	-	-	-	-	-	-	+	+	-	-	-	+	-	-	+	+	-	-	-	+	+	-	-	-	-	-	-	-	-	-	+	-	-	-	+	-	-	+	-	-	-
58.E.08	-	+	-	+	-	-	-	-	-	-	-	-	+	+	-	-	-	+	-	-	+	+	-	-	-	+	+	-	-	-	-	-	-	-	-	-	+	-	-	-	+	-	-	+	-	-	-
59.F.08	-	+	-	+	-	-	-	-	-	-	-	-	+	+	-	-	-	+	-	-	+	+	-	-	-	+	+	-	-	-	-	-	-	-	-	-	+	-	-	-	+	-	-	+	-	-	-
60.O.08	-	+	-	+	-	-	-	-	-	-	-	-	+	+	-	-	-	+	-	-	+	+	-	-	-	+	+	-	-	-	-	-	-	-	-	-	+	-	-	-	+	-	-	+	-	-	-
61.O.08	+	-	-	+	-	-	-	-	-	-	-	+	-	+	-	-	-	+	-	+	-	-	+	-	+	-	-	+	-	-	-	-	-	-	-	-	+	-	-	-	+	-	-	+	-	-	-
62.H.72	-	-	-	+	-	-	+	-	-	-	+	-	-	-	+	-	-	+	-	-	+	-	+	-	-	+	+	-	-	-	-	+	-	-	+	-	+	-	-	+	-	-	-	-	-	-	-
63.H.87	-	-	-	+	-	-	-	+	+	-	-	-	-	+	+	-	-	+	-	-	+	-	+	-	+	+	-	-	-	-	-	-	+	+	-	-	+	-	-	-	+	-	-	-	-	-	-
64.H.00	-	+	-	+	-	+	-	+	-	-	-	-	-	-	-	+	-	+	-	-	-	+	-	-	+	-	+	-	-	-	-	+	-	-	-	-	+	-	-	-	+	-	+	-	-	-	-
65.H.72	+	-	-	+	-	-	-	+	-	-	-	-	-	-	+	-	-	-	+	-	+	-	+	-	-	+	+	-	-	-	-	-	-	-	-	-	+	-	-	+	-	-	-	-	-	-	-
66.F.99	-	-	-	+	-	-	+	-	+	-	-	-	-	+	-	-	-	+	-	-	+	+	-	-	+	+	-	-	-	-	-	-	-	-	-	-	+	+	-	-	-	-	-	-	-	-	-
67.H.09	-	+	-	+	-	-	-	-	-	+	-	-	-	-	+	-	-	-	+	+	-	-	-	-	-	+	-	+	-	-	-	-	-	-	+	-	+	-	-	-	+	-	+	+	-	-	-
68.U.05	-	+	-	-	-	-	-	+	-	-	-	-	-	-	-	+	-	+	-	+	-	-	+	-	-	+	+	-	+	-	-	-	-	-	-	-	+	-	-	-	-	+	-	-	-	-	-
69.H.06	-	+	-	-	-	-	-	+	+	-	-	-	-	-	-	+	-	+	-	+	-	-	-	-	-	+	+	-	-	-	-	+	-	-	+	+	+	-	-	-	+	-	-	-	-	-	-
70.E.05	-	+	-	-	-	-	-	-	-	+	-	-	-	-	-	+	-	+	-	-	+	-	+	-	+	-	-	+	+	-	-	+	-	-	+	-	+	+	-	-	+	-	-	-	-	-	-
71.E.05	-	+	+	-	-	-	-	-	-	-	-	-	-	+	-	+	-	+	-	-	+	+	-	-	-	+	+	-	-	-	-	-	-	-	-	-	+	-	-	-	-	+	-	-	-	-	-
72.A.52	-	-	+	-	-	-	-	-	-	-	-	-	+	-	+	-	-	+	-	-	+	+	-	+	-	-	+	-	-	-	-	-	-	-	-	-	+	-	-	-	+	-	-	-	-	-	-
73.H.09	-	+	-	+	-	-	-	-	-	+	-	-	-	+	-	+	-	+	-	-	+	-	+	-	-	+	+	-	-	-	+	-	-	-	-	+	+	-	-	-	+	-	-	-	-	-	-
Note: +: Band present; -: Band absent
