# Supplementary material for: Neutral Genomic Microevolution of a Recently Emerged Pathogen, Salmonella enterica Serovar Agona
Source: PLoS Genet. 2013 Apr 18;9(4):e1003471. doi: 10.1371/journal.pgen.1003471 (PMC3630104; doi:10.1371/journal.pgen.1003471)
Supplement: Dataset S4 — Details of mutational SNPs and short indels in the core genome. (XLSX) [file pgen.1003471.s004.xlsx]

## Sheet: Dataset S4
Dataset S4. Details of mutational SNPs and short indels in the core genome.
Mutation ID	Position in SL483	Lineage	Locus tag	Gene name	NT Change	Codon Change	AA Change	Type*	Product
s1	248	N17-17.H.06	SeAg_B0001	-	c->t	-	-	NS	threonine operon leader
s2	1405	N05-63.H.87	SeAg_B0002	thrA	a->c	agc->cgc	Ser->Arg	NS	aspartokinase/homoserine dehydrogenase I
s3	6157	N02-N03	SeAg_B0006	-	g->a	gac->gat	Asp->Asp	S	amino-acid carrier protein AlsT
s4	7487	N01-73.H.09	-	-	g->a	-	-	NC	-
s5	12332	N17-20.H.06	SeAg_B0013	dnaK	a->g	gat->ggt	Asp->Gly	NS	chaperone protein DnaK
s6	14985	N01-73.H.09	-	-	.->T	-	-	INS	-
s4112	20021	N20-02.O.05	-	-	.->A	-	-	INS	-
s7	35546	N17-21.H.10	SeAg_B0037	-	t->g	gtt->ggt	Val->Gly	NS	arylsulfotransferase
s8	39123	N31-35.H.08	SeAg_B0039	-	g->a	ggc->ggt	Gly->Gly	S	putative outer membrane/exported protein
s9	41471	N17-21.H.10	SeAg_B0040	-	c->a	acc->aca	Thr->Thr	NS	sulfatase
s10	43591	N02-N03	SeAg_B0042	-	c->t	ctc->ctt	Leu->Leu	S	putative cytoplasmic protein
s11	48508	N36-67.H.09	SeAg_B0046	-	g->a	ccg->ctg	Pro->Leu	NS	glycoside hydrolase-> family 31
s12	55979	N36-67.H.09	SeAg_B0051	ileS	t->c	ttc->cac	Phe->His	NS	isoleucyl-tRNA synthetase
s13	55980	N36-67.H.09	SeAg_B0051	ileS	t->a	ttc->cac	Phe->His	NS	isoleucyl-tRNA synthetase
s14	58998	N06-N07	SeAg_B0057	-	a->c	gac->gcc	Asp->Ala	NS	conserved hypothetical protein
s15	69302	N25-24.H.04	SeAg_B0065	citC	g->t	ggc->tgc	Gly->Cys	NS	[citrate (pro-3S)-lyase] ligase
s16	78580	N29-30.H.04	SeAg_B0074	carB	g->a	cag->caa	Gln->Gln	S	carbamoyl-phosphate synthase-> large subunit
s17	80313	N36-67.H.09	-	-	t->c	-	-	NC	-
s18	91383	N02-N03	SeAg_B0086	fixC	t->c	ctt->ctc	Leu->Leu	S	protein FixC
s19	96169	N24-16.H.08	SeAg_B0093	-	c->t	ccc->ctc	Pro->Leu	NS	sulfatase
s20	113179	N26-N27	SeAg_B0107	-	.->G	frameshift	STOP	INS	DNA polymerase II (Pol II)
s21	114381	N37-69.H.06	SeAg_B0107	-	c->t	-	-	NC	DNA polymerase II (Pol II)
s22	121396	N25-24.H.04	SeAg_B0114	araB	g->a	gcc->gct	Ala->Ala	S	L-ribulokinase
s23	124277	N36-67.H.09	SeAg_B0116	-	g->c	ggg->ggc	Gly->Gly	S	inner membrane protein YabI
s24	125889	N10-55.U.08	SeAg_B0118	thiP	c->t	ctg->cta	Leu->Leu	S	thiamine/thiamine pyrophosphate ABC transporter-> permease protein
s25	126449	N05-N06	SeAg_B0118	thiP	c->t	gat->aat	Asp->Asn	NS	thiamine/thiamine pyrophosphate ABC transporter-> permease protein
s26	126768	N33-34.H.09	SeAg_B0118	thiP	g->t	gcc->gca	Ala->Ala	S	thiamine/thiamine pyrophosphate ABC transporter-> permease protein
s27	129571	N17-21.H.10	SeAg_B0122	sgrR	g->t	cac->aac	His->Asn	NS	sugar transport-related sRNA regulator SgrR
s28	138393	N01-73.H.09	SeAg_B0132	ilvB	g->a	ctg->cta	Leu->Leu	S	acetolactate synthase-> large subunit-> biosynthetic type
s29	139007	N05-63.H.87	SeAg_B0132	ilvB	a->t	gag->gtg	Glu->Val	NS	acetolactate synthase-> large subunit-> biosynthetic type
s30	143374	N25-23.F.01	SeAg_B0139	ftsI	c->a	gcg->gag	Ala->Glu	NS	peptidoglycan synthetase FtsI
s31	146813	N36-67.H.09	SeAg_B0141	murF	c->t	gcc->gct	Ala->Ala	S	UDP-N-acetylmuramoyl-tripeptide--D-alanyl-D-alanine ligase
s32	153441	N37-69.H.06	SeAg_B0146	murC	c->a	cgg->agg	Arg->Arg	S	UDP-N-acetylmuramate--alanine ligase
s33	157253	N26-N27	-	-	a->g	-	-	NC	-
s4113	166996	N14-46.E.09	-	-	.->TCTT	-	-	INS	-
s34	168638	N05-64.H.00	SeAg_B0162	-	g->a	gtc->gtt	Val->Val	S	protein transport protein HofC
s35	178635	N13-N14	SeAg_B0173	-	c->a	cgc->agc	Arg->Ser	NS	transcriptional regulator-> GntR family
s36	186075	N24-15.H.03	SeAg_B0178	-	g->a	atg->ata	Met->Ile	NS	probable secreted protein
s37	195262	N31-35.H.08	-	-	c->t	-	-	NC	-
s38	198616	N33-N34	SeAg_B0192	-	g->a	gtg->atg	Val->Met	NS	hypothetical protein
s39	217738	N36-67.H.09	SeAg_B0211	-	.->A	frameshift	STOP	INS	hypothetical protein
s40	228471	N01-73.H.09	SeAg_B0223	hrpB	g->c	gac->cac	Asp->His	NS	ATP-dependent helicase HrpB
s41	237477	N37-69.H.06	SeAg_B0230	-	c->a	ggc->gga	Gly->Gly	S	ferrichrome transport system permease protein FhuB
s42	241518	N17-19.F.03	SeAg_B0233	-	g->a	ggg->agg	Gly->Arg	NS	fimbrial usher protein
s43	256864	N25-N29	SeAg_B0249	-	c->t	aac->aat	Asn->Asn	S	carbohydrate diacid regulator
s44	259466	N37-69.H.06	SeAg_B0252	dapD	g->a	ggc->ggt	Gly->Gly	S	2->3->4->5-tetrahydropyridine-2->6-dicarboxylate N-succinyltransferase
s45	264561	N31-36.H.00	SeAg_B0256	rpsB	c->t	atc->att	Ile->Ile	S	ribosomal protein S2
s46	268087	N33-34.H.09	SeAg_B0260	dxr	g->a	cag->caa	Gln->Gln	S	1-deoxy-D-xylulose 5-phosphate reductoisomerase
s47	291338	N31-36.H.00	-	-	AAA->.	-	-	DEL	-
s48	318540	N02-N03	-	-	c->a	-	-	NC	-
s49	323764	N31-36.H.00	-	-	G->.	-	-	DEL	-
s50	326037	N01-73.H.09	SeAg_B0331	-	g->t	agt->att	Ser->Ile	NS	outer-membrane fimbrial usher protein
s51	326320	N10-57.A.08	SeAg_B0331	-	g->t	ttg->ttt	Leu->Phe	NS	outer-membrane fimbrial usher protein
s52	329204	N26-N28	-	-	a->g	-	-	NC	-
s53	329574	N02-N03	-	-	c->t	-	-	NC	-
s54	335517	N02-N38	SeAg_B0343	fadE	g->a	-	-	NC	acyl-coenzyme A dehydrogenase
s55	345434	N37-69.H.06	SeAg_B0351	gpt	a->g	att->gtt	Ile->Val	NS	xanthine phosphoribosyltransferase
s56	347125	N03-70.E.05	-	-	t->g	-	-	NC	-
s57	348346	N20-07.O.05	SeAg_B0354	-	c->g	gcc->ccc	Ala->Pro	NS	outer membrane pore protein E
s58	355451	N24-16.H.08	-	-	c->a	-	-	NC	-
s59	357113	N36-67.H.09	SeAg_B0364	leuD	t->g	gat->gag	Asp->Glu	NS	3-isopropylmalate dehydratase-> small subunit
s60	362414	N17-21.H.10	SeAg_B0369	-	c->a	cga->cta	Arg->Leu	NS	fimbrial chaperone protein
s61	362956	N02-N03	SeAg_B0370	-	c->a	gcc->tcc	Ala->Ser	NS	putative fimbrial usher
s4115	363082	N10-57.A.08	-	-	.->C	-	-	INS	-
s62	367570	N17-20.H.06	SeAg_B0373	-	c->a	gtg->ttg	Val->Leu	NS	fimbrial protein
s1515	369632	N38-71.E.05	-	-	.->GG	-	-	INS	-
s63	376932	N35-66.F.99	SeAg_B0384	-	a->g	tcc->ccc	Ser->Pro	NS	OqxB
s64	378535	N36-N37	SeAg_B0384	-	a->g	ggt->ggc	Gly->Gly	S	OqxB
s65	379967	N17-20.H.06	SeAg_B0385	-	c->t	ggc->agc	Gly->Ser	NS	putative auxiliary transport protein-> membrane fusion protein (MFP) family
s66	384771	N01-73.H.09	SeAg_B0391	-	c->t	ttc->ttt	Phe->Phe	S	major facilitator superfamily MFS_1
s67	384878	N20-N21	SeAg_B0391	-	c->a	gcg->gag	Ala->Glu	NS	major facilitator superfamily MFS_1
s68	397271	N01-73.H.09	SeAg_B0398	-	c->t	gcc->gct	Ala->Ala	S	ferrichrome-iron receptor
s69	397617	N02-N03	SeAg_B0399	-	g->a	cac->tac	His->Tyr	NS	putative transport protein
s70	399132	N05-63.H.87	SeAg_B0401	prpR	g->a	cgc->tgc	Arg->Cys	NS	propionate catabolism operon regulatory protein PrpR
s71	405843	N02-N03	SeAg_B0405	prpE	c->g	act->agt	Thr->Ser	NS	propionate--CoA ligase
s72	405916	N29-30.H.04	SeAg_B0405	prpE	c->t	ttc->ttt	Phe->Phe	S	propionate--CoA ligase
s73	412909	N03-70.E.05	-	-	c->t	-	-	NC	-
s74	413485	N08-N12	SeAg_B0412	smbA	c->t	acc->act	Thr->Thr	S	protein SbmA
s75	414806	N25-24.H.04	SeAg_B0413	-	a->g	aac->agc	Asn->Ser	NS	putative outer membrane lipoprotein
s76	421289	N01-73.H.09	SeAg_B0421	-	g->a	atg->ata	Met->Ile	NS	AdrA protein
s2024	425722	N38-71.E.05	SeAg_B0428	-	CGGAG->.	frameshift	STOP	DEL	protein YaiE
s77	425771	N25-23.F.01	SeAg_B0429	rdgC	c->t	cag->caa	Gln->Gln	S	recombination-associated exonuclease RdgC
s78	435749	N02-N38	-	-	g->t	-	-	NC	-
s79	442611	N01-73.H.09	SeAg_B0443	queA	g->a	gcc->acc	Ala->Thr	NS	S-adenosylmethionine:tRNA ribosyltransferase-isomerase
s80	461101	N01-73.H.09	SeAg_B0465	phnV	g->a	ctg->ttg	Leu->Leu	S	2-aminoethylphosphonate ABC transport system-> membrane component PhnV
s81	467390	N01-73.H.09	SeAg_B0471	phnX	g->a	gcg->acg	Ala->Thr	NS	phosphonoacetaldehyde hydrolase
s82	497282	N05-N25	SeAg_B0498	-	c->t	gcg->gca	Ala->Ala	S	pyridoxal-5'-phosphate-dependent enzyme-> beta subunit
s83	498095	N31-35.H.08	SeAg_B0499	-	c->t	ggc->ggt	Gly->Gly	S	glutamate uptake regulatory protein
s84	498226	N21-05.O.06	SeAg_B0499	-	c->t	gcg->gtg	Ala->Val	NS	glutamate uptake regulatory protein
s4117	501015	N05-65.H.72	-	-	.->GG	-	-	INS	-
s85	511782	N05-65.H.72	SeAg_B0516	acrB	g->a	ctg->ttg	Leu->Leu	S	acriflavine resistance protein B
s86	513883	N05-62.H.72	SeAg_B0516	acrB	.->ATG	-	-	INS	acriflavine resistance protein B
s87	520648	N04-N05	-	-	g->t	-	-	NC	-
s88	536513	N25-N26	SeAg_B0540	-	t->c	ttt->ctt	Phe->Leu	NS	protein UshA
s89	544648	N28-28.O.08	SeAg_B0548	-	c->t	gcc->acc	Ala->Thr	NS	band 7 protein
s90	552667	N30-31.H.09	SeAg_B0556	-	g->t	gcg->tcg	Ala->Ser	NS	outer membrane protein
s91	554807	N35-N36	SeAg_B0557	-	a->c	acc->ccc	Thr->Pro	NS	lipoprotein
s92	554966	N12-50.E.08	SeAg_B0558	-	g->a	ggt->agt	Gly->Ser	NS	methionine import ATP-binding protein MetN 2
s93	560319	N17-19.F.03	-	-	g->t	-	-	NC	-
s94	567340	N25-24.H.04	SeAg_B0569	allB	.->A	frameshift	STOP	INS	allantoinase
s95	568624	N31-N32	SeAg_B0570	-	T->.	frameshift	STOP	DEL	putative purine permease YbbY
s96	579891	N01-73.H.09	SeAg_B0579	purK	g->a	gcc->gtc	Ala->Val	NS	phosphoribosylaminoimidazole carboxylase-> ATPase subunit
s97	588057	N05-65.H.72	SeAg_B0590	-	c->t	cgg->tgg	Arg->Trp	NS	fimbrial protein internal segment
s98	594876	N02-N38	SeAg_B0596	-	g->a	ggc->ggt	Gly->Gly	S	fimbriae Y protein
s4118	595010	N13-48.E.08	SeAg_B0596	fimY	.->T	frameshift	STOP	INS	fimbriae Y protein
s99	597389	N36-67.H.09	-	-	c->t	-	-	NC	-
s100	598150	N17-17.H.06	SeAg_B0602	-	g->a	caa->taa	Gln->***	STOP	putative inner membrane protein
s101	598316	N31-35.H.08	SeAg_B0602	-	c->t	acg->aca	Thr->Thr	S	putative inner membrane protein
s102	601541	N01-73.H.09	SeAg_B0606	-	c->t	ctg->cta	Leu->Leu	S	sensor kinase CusS
s103	631765	N31-36.H.00	SeAg_B0634	-	c->t	atc->att	Ile->Ile	S	isochorismate synthase EntC
s104	652342	N34-33.A.05	SeAg_B0652	-	c->t	atc->att	Ile->Ile	S	molybdopterin-containing oxidoreductase membrane anchor subunit
s105	655688	N24-16.H.08	SeAg_B0657	-	g->a	gcg->gtg	Ala->Val	NS	ribonuclease I
s106	660448	N17-21.H.10	SeAg_B0661	citF	g->a	cac->cat	His->His	S	citrate lyase-> alpha subunit
s107	660609	N31-35.H.08	SeAg_B0661	citF	c->t	gcc->acc	Ala->Thr	NS	citrate lyase-> alpha subunit
s108	661799	N37-68.U.05	SeAg_B0663	citD	c->t	gcg->acg	Ala->Thr	NS	citrate lyase acyl carrier protein
s109	662951	N03-N04	-	-	g->a	-	-	NC	-
s110	681002	N25-N26	-	-	c->t	-	-	NC	-
s111	688777	N25-N26	-	-	t->g	-	-	NC	-
s112	690264	N33-34.H.09	SeAg_B0695	-	c->t	gcg->gtg	Ala->Val	NS	putative sigma-54 dependent transcriptional regulator
s113	690332	N17-N18	SeAg_B0695	-	c->t	caa->taa	Gln->***	STOP	putative sigma-54 dependent transcriptional regulator
s114	697698	N31-N32	-	-	G->.	-	-	DEL	-
s115	698871	N30-31.H.09	SeAg_B0702	-	c->t	gat->aat	Asp->Asn	NS	chaperone protein HscC
s116	701093	N02-N38	SeAg_B0704	-	c->t	atg->ata	Met->Ile	NS	inosine-uridine preferring nucleoside hydrolase
s117	704201	N03-70.E.05	SeAg_B0709	gltI	c->t	ccg->cca	Pro->Pro	S	glutamate/aspartate ABC transporter-> periplasmic glutamate/aspartate-binding protein
s118	707250	N24-16.H.08	SeAg_B0711	corC	a->g	cat->cac	His->His	S	magnesium and cobalt efflux protein CorC
s119	709726	N33-34.H.09	-	-	c->t	-	-	NC	-
s120	712201	N17-N18	SeAg_B0716	-	c->t	acc->act	Thr->Thr	S	2-octaprenyl-3-methyl-6-methoxy-1->4-benzoquinol hydroxylase
s121	712973	N05-N06	SeAg_B0717	-	c->t	cag->caa	Gln->Gln	S	putative inner membrane protein
s122	718721	N05-64.H.00	SeAg_B0729	nagC	g->a	tgc->tgt	Cys->Cys	S	N-acetylglucosamine repressor
s123	721534	N34-32.A.00	-	-	a->g	-	-	NC	-
s124	722019	N33-34.H.09	SeAg_B0732	nagE	c->t	ggc->ggt	Gly->Gly	S	pts system-> N-acetylglucosamine-specific iibc component
s125	724348	N23-13.E.05	SeAg_B0733	glnS	a->c	atc->ctc	Ile->Leu	NS	glutaminyl-tRNA synthetase
s126	734561	N24-15.H.03	-	-	c->t	-	-	NC	-
s127	738534	N25-23.F.01	SeAg_B0746	-	.->G	frameshift	STOP	INS	putative cytoplasmic protein
s128	742756	N05-62.H.72	-	-	a->g	-	-	NC	-
s129	757461	N25-24.H.04	SeAg_B0761	-	g->a	cag->caa	Gln->Gln	S	protein YbgL
s130	761759	N31-35.H.08	-	-	c->a	-	-	NC	-
s131	763799	N15-42.E.09	SeAg_B0767	sdhA	c->t	ctg->ttg	Leu->Leu	S	succinate dehydrogenase-> flavoprotein subunit
s132	772424	N36-N37	-	-	c->t	-	-	NC	-
s133	776744	N30-31.H.09	SeAg_B0779	-	g->a	gat->aat	Asp->Asn	NS	cyd operon protein YbgE
s134	776969	N30-31.H.09	-	-	g->a	-	-	NC	-
s135	779495	N17-18.H.07	SeAg_B0783	tolA	g->a	ggc->agc	Gly->Ser	NS	protein TolA
s136	780795	N37-68.U.05	SeAg_B0784	tolB	c->t	ccg->ctg	Pro->Leu	NS	tol-Pal system beta propeller repeat protein TolB
s137	781180	N02-N38	SeAg_B0784	tolB	c->t	gcc->gct	Ala->Ala	S	tol-Pal system beta propeller repeat protein TolB
s138	786001	N02-N38	SeAg_B0794	-	g->a	aac->aat	Asn->Asn	S	zinc transporter ZitB
s139	788616	N17-N18	SeAg_B0797	-	c->t	gaa->aaa	Glu->Lys	NS	hydro-lyase-> Fe-S type-> tartrate/fumarate subfamily-> beta region
s140	790650	N31-N32	SeAg_B0799	-	c->t	ctg->ttg	Leu->Leu	S	transcriptional regulator
s141	790806	N33-34.H.09	SeAg_B0799	-	a->g	aac->gac	Asn->Asp	NS	transcriptional regulator
s142	802630	N32-37.F.02	SeAg_B0810	galK	t->g	gat->gct	Asp->Ala	NS	galactokinase
s143	805011	N05-N06	SeAg_B0812	galE	g->a	ggc->ggt	Gly->Gly	S	UDP-glucose 4-epimerase
s144	809560	N30-31.H.09	SeAg_B0817	modA	g->a	gat->aat	Asp->Asn	NS	molybdate ABC transporter-> periplasmic molybdate-binding protein
s145	810390	N01-73.H.09	SeAg_B0818	modB	g->c	gtg->ctg	Val->Leu	NS	molybdate ABC transporter-> permease protein
s146	812140	N30-31.H.09	SeAg_B0820	-	g->a	ctt->ttt	Leu->Phe	NS	phosphatase YbhA
s147	823499	N24-16.H.08	SeAg_B0829	bioA	g->a	ggc->ggt	Gly->Gly	S	adenosylmethionine-8-amino-7-oxononanoate transaminase
s148	824916	N30-31.H.09	SeAg_B0831	bioF	g->a	gat->aat	Asp->Asn	NS	8-amino-7-oxononanoate synthase
s149	828095	N30-31.H.09	SeAg_B0834	uvrB	g->a	agt->aat	Ser->Asn	NS	excinuclease ABC-> B subunit
s150	830959	N30-31.H.09	SeAg_B0835	-	g->a	ggg->gga	Gly->Gly	S	leucine-rich repeat protein
s151	841545	N25-24.H.04	SeAg_B0847	-	c->t	gtg->gta	Val->Val	S	putative cardiolipin synthetase
s152	844480	N06-N07	-	-	a->g	-	-	NC	-
s4120	847995	N19-08.A.05	SeAg_B0853	-	CGG->.	-	-	DEL	membrane protein YbhG
s153	852774	N12-50.E.08	SeAg_B0857	-	t->c	ggt->ggc	Gly->Gly	S	probable ATP-dependent helicase DinG
s154	857854	N06-N07	SeAg_B0863	-	c->t	ggt->gat	Gly->Asp	NS	transporter-> small conductance mechanosensitive ion channel
s155	863061	N37-68.U.05	SeAg_B0869	-	.->A	frameshift	STOP	INS	conserved hypothetical protein
s156	863070	N24-16.H.08	SeAg_B0869	-	t->c	ata->gta	Ile->Val	NS	conserved hypothetical protein
s157	863609	N32-39.O.03	SeAg_B0870	-	a->g	ctt->ctc	Leu->Leu	S	threonine/homoserine efflux transporter RhtA
s158	867094	N06-N07	-	-	c->a	-	-	NC	-
s159	889030	N36-67.H.09	SeAg_B0894	-	c->t	tcg->tca	Ser->Ser	S	conserved hypothetical protein
s160	889951	N15-41.E.09	SeAg_B0896	-	a->g	aac->agc	Asn->Ser	NS	biofilm regulator BssR
s161	891764	N25-24.H.04	SeAg_B0898	-	c->t	gcg->acg	Ala->Thr	NS	glutathione S-transferase family protein
s162	891882	N02-N38	SeAg_B0898	-	g->a	ttc->ttt	Phe->Phe	S	glutathione S-transferase family protein
s163	892158	N17-19.F.03	SeAg_B0899	-	a->c	agt->cgt	Ser->Arg	NS	D-alanyl-D-alanine carboxypeptidase DacC
s164	892720	N03-70.E.05	SeAg_B0899	-	g->a	gga->gaa	Gly->Glu	NS	D-alanyl-D-alanine carboxypeptidase DacC
s165	894685	N01-73.H.09	SeAg_B0901	-	c->t	atg->ata	Met->Ile	NS	putative undecaprenyl-diphosphatase YbjG
s166	899110	N34-32.A.00	SeAg_B0905	-	a->t	agc->tgc	Ser->Cys	NS	transcriptional regulator-> TetR family
s167	899636	N25-24.H.04	SeAg_B0907	-	g->a	cgc->tgc	Arg->Cys	NS	putative transporter
s168	900648	N31-35.H.08	SeAg_B0907	-	c->t	ctg->cta	Leu->Leu	S	putative transporter
s169	900996	N05-64.H.00	SeAg_B0907	-	c->t	gtg->gta	Val->Val	S	putative transporter
s170	901197	N24-16.H.08	-	-	c->t	-	-	NC	-
s171	903526	N05-N06	SeAg_B0912	rimK	t->c	cta->cca	Leu->Pro	NS	ribosomal protein S6 modification protein
s172	903790	N03-70.E.05	SeAg_B0912	rimK	a->g	gat->ggt	Asp->Gly	NS	ribosomal protein S6 modification protein
s173	907368	N31-36.H.00	SeAg_B0915	potG	c->t	cac->tac	His->Tyr	NS	putrescine ABC transporter-> ATP-binding protein
s174	912810	N17-N18	SeAg_B0922	-	a->g	-	-	NC	putative inner membrane protein
s175	913893	N25-23.F.01	SeAg_B0923	-	g->a	tgg->tag	Trp->***	STOP	sulfatase
s176	921938	N24-15.H.03	SeAg_B0933	-	a->c	tcg->gcg	Ser->Ala	NS	NAD dependent epimerase/dehydratase family protein
s177	925115	N17-19.F.03	SeAg_B0935	poxB	g->a	cct->tct	Pro->Ser	NS	pyruvate dehydrogenase
s178	925627	N33-34.H.09	SeAg_B0935	poxB	c->g	tgc->tcc	Cys->Ser	NS	pyruvate dehydrogenase
s179	928293	N02-N38	SeAg_B0937	hcp	c->t	atg->ata	Met->Ile	NS	hydroxylamine reductase
s180	928563	N24-15.H.03	SeAg_B0937	hcp	g->a	tgc->tgt	Cys->Cys	S	hydroxylamine reductase
s181	932558	N31-N32	-	-	g->a	-	-	NC	-
s182	940909	N36-67.H.09	SeAg_B0952	-	.->G	frameshift	STOP	INS	transposase for insertion sequence element isrm3
s183	944163	N02-N03	SeAg_B0957	-	c->g	ggt->gct	Gly->Ala	NS	pirin domain protein
s184	944978	N30-31.H.09	SeAg_B0958	-	c->t	ctg->ttg	Leu->Leu	S	transcriptional regulator-> LysR family
s185	947877	N05-63.H.87	SeAg_B0961	cydC	g->a	ggc->ggt	Gly->Gly	S	ATP-binding/permease protein cydC
s186	956586	N25-23.F.01	SeAg_B0965	-	c->t	gac->gat	Asp->Asp	S	DNA translocase FtsK
s187	957546	N17-17.H.06	SeAg_B0966	lolA	a->t	aag->atg	Lys->Met	NS	outer membrane lipoprotein carrier protein LolA
s188	966916	N24-15.H.03	SeAg_B0973	-	c->t	acc->act	Thr->Thr	S	inner membrane transporter YcaM
s189	968250	N25-23.F.01	SeAg_B0975	pflA	c->t	gag->aag	Glu->Lys	NS	pyruvate formate-lyase 1-activating enzyme
s190	981254	N05-63.H.87	SeAg_B0987	rpsA	t->g	gtt->ggt	Val->Gly	NS	ribosomal protein S1
s191	983718	N03-70.E.05	SeAg_B0989	-	c->t	gcc->gct	Ala->Ala	S	DNA internalization-related competence protein ComEC/Rec2
s192	983951	N34-32.A.00	SeAg_B0989	-	g->a	ggc->gac	Gly->Asp	NS	DNA internalization-related competence protein ComEC/Rec2
s193	988840	N33-34.H.09	SeAg_B0992	-	g->a	gcg->acg	Ala->Thr	NS	conserved hypothetical protein
s194	989138	N06-N07	SeAg_B0992	-	a->t	tat->ttt	Tyr->Phe	NS	conserved hypothetical protein
s195	992126	N37-69.H.06	SeAg_B0996	-	c->t	ggc->agc	Gly->Ser	NS	conserved hypothetical protein
s196	992218	N32-39.O.03	SeAg_B0996	-	g->a	gcg->gtg	Ala->Val	NS	conserved hypothetical protein
s197	1000816	N12-51.E.09	SeAg_B1001	-	c->t	gca->gta	Ala->Val	NS	YcbB
s198	1004741	N37-68.U.05	SeAg_B1004	aspC	c->t	ctg->cta	Leu->Leu	S	aspartate transaminase
s199	1020585	N30-N33	SeAg_B1019	-	g->a	gcg->gca	Ala->Ala	S	putative RNA methylase family UPF0020
s200	1021901	N03-70.E.05	SeAg_B1020	-	a->g	aac->agc	Asn->Ser	NS	ABC transporter ATP-binding protein uup
s201	1024904	N36-67.H.09	SeAg_B1022	-	g->a	ggc->gac	Gly->Asp	NS	paraquat-inducible protein B
s202	1035080	N02-N38	SeAg_B1031	yccS	g->a	ctg->ttg	Leu->Leu	S	hypothetical membrane protein
s203	1043049	N17-20.H.06	SeAg_B1040	-	c->t	cat->tat	His->Tyr	NS	bacterial regulatory protein
s204	1043376	N37-69.H.06	SeAg_B1041	-	c->t	cgc->tgc	Arg->Cys	NS	acylphosphatase
s205	1044966	N05-64.H.00	-	-	g->a	-	-	NC	-
s206	1044969	N05-64.H.00	-	-	t->a	-	-	NC	-
s207	1054436	N20-06.O.05	-	-	g->a	-	-	NC	-
s208	1058065	N25-N26	-	-	c->a	-	-	NC	-
s209	1060547	N37-69.H.06	SeAg_B1061	hpaE	c->t	ccc->tcc	Pro->Ser	NS	5-carboxymethyl-2-hydroxymuconate semialdehyde dehydrogenase
s210	1068028	N31-35.H.08	-	-	CATTA->.	-	-	DEL	-
s211	1068148	N17-N24	-	-	a->c	-	-	NC	-
s212	1079810	N05-62.H.72	SeAg_B1083	-	a->g	gtg->gcg	Val->Ala	NS	bifunctional protein PutA
s213	1080888	N38-72.A.52	SeAg_B1083	-	t->c	acg->gcg	Thr->Ala	NS	bifunctional protein PutA
s214	1097452	N25-23.F.01	SeAg_B1099	icmF	a->t	cgt->cga	Arg->Arg	S	type VI secretion protein IcmF
s215	1105983	N36-67.H.09	SeAg_B1105	-	g->a	caa->taa	Gln->***	STOP	type VI secretion lipoprotein-> VC_A0113 family
s216	1106339	N33-34.H.09	SeAg_B1105	-	c->t	ggc->gac	Gly->Asp	NS	type VI secretion lipoprotein-> VC_A0113 family
s217	1107510	N17-18.H.07	SeAg_B1106	-	g->a	ggc->ggt	Gly->Gly	S	conserved hypothetical protein
s218	1108715	N15-42.E.09	SeAg_B1107	-	c->t	gcc->acc	Ala->Thr	NS	type VI secretion protein-> family
s219	1111505	N24-16.H.08	SeAg_B1110	-	c->t	gag->gaa	Glu->Glu	S	type VI secretion protein-> EvpB/family
s220	1112155	N05-N06	SeAg_B1110	-	c->t	gcg->acg	Ala->Thr	NS	type VI secretion protein-> EvpB/family
s221	1112298	N25-N26	SeAg_B1110	-	g->a	gcc->gtc	Ala->Val	NS	type VI secretion protein-> EvpB/family
s222	1119206	N06-40.E.08	SeAg_B1115	-	c->t	acg->atg	Thr->Met	NS	protein RhsA
s223	1126862	N24-16.H.08	SeAg_B1124	-	c->t	agc->aac	Ser->Asn	NS	outer membrane protein N
s224	1130561	N36-67.H.09	SeAg_B1127	-	g->a	cgg->cag	Arg->Gln	NS	modification methylase EcoRII
s225	1131282	N25-24.H.04	SeAg_B1128	-	a->g	gag->ggg	Glu->Gly	NS	very short patch repair protein
s226	1133401	N25-24.H.04	SeAg_B1130	-	g->a	tga->taa	***->***	S	inner membrane protein YedI
s227	1136552	N17-20.H.06	-	-	c->t	-	-	NC	-
s228	1137935	N29-30.H.04	-	-	t->a	-	-	NC	-
s229	1145323	N25-23.F.01	SeAg_B1147	fliI	g->a	gcg->gtg	Ala->Val	NS	flagellar protein export ATPase FliI
s230	1148592	N02-N03	SeAg_B1150	fliF	g->a	cta->tta	Leu->Leu	S	flagellar M-ring protein FliF
s231	1153080	N36-67.H.09	SeAg_B1157	-	a->c	gtc->ggc	Val->Gly	NS	cytoplasmic alpha-amylase
s232	1153623	N25-23.F.01	-	-	c->t	-	-	NC	-
s233	1155836	N01-73.H.09	SeAg_B1161	-	c->t	ctg->cta	Leu->Leu	S	flagellar hook-associated protein 2
s234	1155877	N32-39.O.03	SeAg_B1161	-	c->t	gct->act	Ala->Thr	NS	flagellar hook-associated protein 2
s235	1156462	N15-41.E.09	SeAg_B1162	-	g->a	ctg->cta	Leu->Leu	S	phase-1 flagellin
s236	1158849	N25-22.H.04	SeAg_B1163	-	a->g	cat->cgt	His->Arg	NS	lysine-N-methylase
s237	1164072	N02-N03	-	-	c->t	-	-	NC	-
s238	1165320	N01-73.H.09	SeAg_B1172	-	a->g	act->acc	Thr->Thr	S	putative inner membrane protein
s239	1173910	N25-24.H.04	SeAg_B1184	-	g->a	tac->tat	Tyr->Tyr	S	tyrosine-specific transport protein
s240	1175167	N01-73.H.09	SeAg_B1186	ftnA	g->a	ctg->ttg	Leu->Leu	S	ferritin-1
s241	1175753	N18-N19	SeAg_B1187	-	g->a	gcc->gtc	Ala->Val	NS	putative outer membrane lipoprotein
s242	1177358	N25-24.H.04	SeAg_B1189	-	t->g	gca->gcc	Ala->Ala	S	ferritin-> Dps family protein
s243	1185958	N01-73.H.09	SeAg_B1200	-	g->t	gag->gat	Glu->Asp	NS	chemotaxis protein CheA
s244	1196821	N17-20.H.06	-	-	g->a	-	-	NC	-
s245A	1206755	N25-23.F.01	SeAg_B1220	-	a->c	ttt->gtt	Phe->Val	NS	conserved hypothetical protein
s245B	1206755	N31-36.H.00	SeAg_B1220	-	a->c	ttt->gtt	Phe->Val	NS	conserved hypothetical protein
s246A	1206756	N25-23.F.01	SeAg_B1220	-	g->a	cac->cat	His->His	S	conserved hypothetical protein
s246B	1206756	N31-36.H.00	SeAg_B1220	-	g->a	cac->cat	His->His	S	conserved hypothetical protein
s247	1206759	N31-36.H.00	SeAg_B1220	-	g->t	cgc->cga	Arg->Arg	S	conserved hypothetical protein
s248	1216308	N02-N38	SeAg_B1231	znuB	g->a	ggc->ggt	Gly->Gly	S	zinc uptake ABC transporter-> permease protein ZnuB
s249	1227579	N29-N30	SeAg_B1240	eda	g->a	gtg->gta	Val->Val	S	2-dehydro-3-deoxyphosphogluconate aldolase/4-hydroxy-2-oxoglutarate aldolase
s250	1229803	N20-07.O.05	-	-	g->a	-	-	NC	-
s251	1249083	N06-N07	-	-	GAACGTGAACA->.	-	-	DEL	-
s252	1256881	N25-22.H.04	SeAg_B1285	proQ	.->G	frameshift	STOP	INS	ProP effector
s253	1264894	N38-71.E.05	SeAg_B1294	cspC	c->t	caa->taa	Gln->***	STOP	cold shock protein CspC
s254	1292664	N10-61.O.08	SeAg_B1327	nhaB	C->.	frameshift	STOP	DEL	Na+/H+ antiporter NhaB
s255	1298864	N25-22.H.04	SeAg_B1331	alr	a->t	gat->gtt	Asp->Val	NS	alanine racemase
s256	1309162	N03-70.E.05	SeAg_B1342	cydA	c->t	gcc->acc	Ala->Thr	NS	cytochrome d ubiquinol oxidase-> subunit I
s257	1310359	N36-67.H.09	SeAg_B1343	-	g->a	cgc->cgt	Arg->Arg	S	hydrogenase-1 operon protein HyaF
s258	1316103	N01-73.H.09	-	-	c->t	-	-	NC	-
s259	1316754	N25-N26	SeAg_B1349	-	t->c	ctt->ctc	Leu->Leu	S	putative cytoplasmic protein
s261	1321042	N02-N03	-	-	g->a	-	-	NC	-
s262	1321971	N24-15.H.03	-	-	c->t	-	-	NC	-
s263	1327045	N17-20.H.06	-	-	a->g	-	-	NC	-
s264	1329277	N30-N33	SeAg_B1363	prfA	c->a	gcc->gca	Ala->Ala	S	peptide chain release factor 1
s265	1330425	N01-73.H.09	SeAg_B1365	-	g->a	gcc->acc	Ala->Thr	NS	protein sirB2
s266	1338623	N36-67.H.09	-	-	c->t	-	-	NC	-
s267	1339741	N31-36.H.00	SeAg_B1375	-	g->t	gat->tat	Asp->Tyr	NS	nitrite extrusion protein 1
s268	1350886	N02-N03	SeAg_B1389	purU	c->g	gtc->ctc	Val->Leu	NS	formyltetrahydrofolate deformylase
s269	1354876	N37-69.H.06	SeAg_B1393	galU	g->a	gcg->gca	Ala->Ala	S	UTP-glucose-1-phosphate uridylyltransferase
s270	1362236	N24-16.H.08	SeAg_B1399	-	c->a	ccc->acc	Pro->Thr	NS	periplasmic oligopeptide-binding protein
s271	1382186	N21-05.O.06	SeAg_B1422	trpD	c->t	gcg->acg	Ala->Thr	NS	anthranilate synthase-> component II
s272	1392125	N25-24.H.04	SeAg_B1432	topA	g->a	tcg->tca	Ser->Ser	S	DNA topoisomerase I
s273	1396977	N25-22.H.04	SeAg_B1437	acnA	g->a	gct->act	Ala->Thr	NS	aconitate hydratase 1
s274	1402930	N32-39.O.03	SeAg_B1444	-	t->c	aca->gca	Thr->Ala	NS	conserved domain protein
s275	1403226	N05-N06	-	-	c->t	-	-	NC	-
s276	1404099	N19-N20	-	-	g->a	-	-	NC	-
s277	1406777	N01-73.H.09	SeAg_B1448	rnb	c->t	gcg->gca	Ala->Ala	S	exoribonuclease II
s278	1412230	N30-31.H.09	SeAg_B1452	-	a->t	gca->gct	Ala->Ala	S	putative inner membrane protein
s279	1413008	N05-64.H.00	-	-	G->.	-	-	DEL	-
s280	1413218	N17-20.H.06	-	-	c->t	-	-	NC	-
s281	1415977	N19-08.A.05	SeAg_B1456	sapC	c->g	ggg->gcg	Gly->Ala	NS	peptide ABC transporter-> permease protein SapC
s282	1432204	N25-N26	-	-	g->t	-	-	NC	-
s283	1434613	N25-24.H.04	SeAg_B1476	-	g->a	cag->tag	Gln->***	STOP	short-chain dehydrogenase/reductase SDR
s284	1438485	N33-34.H.09	SeAg_B1480	-	t->c	tca->tcg	Ser->Ser	S	putative regulatory protein
s285	1439861	N03-70.E.05	SeAg_B1481	-	c->t	cgc->tgc	Arg->Cys	NS	conserved hypothetical protein
s286	1447548	N24-16.H.08	SeAg_B1490	uspE	c->t	cag->caa	Gln->Gln	S	universal stress protein E
s287	1451393	N05-62.H.72	SeAg_B1495	-	ATGGAAAAGGT->.	frameshift	STOP	DEL	methyl-accepting chemotaxis sensory transducer
s288	1455053	N03-70.E.05	SeAg_B1499	-	g->a	act->att	Thr->Ile	NS	YdaO
s289	1463379	N24-16.H.08	SeAg_B1505	nifJ	c->t	cgc->cac	Arg->His	NS	pyruvate:ferredoxin (flavodoxin) oxidoreductase
s290	1465332	N34-32.A.00	SeAg_B1507	-	c->t	gcc->gct	Ala->Ala	S	putative cytoplasmic protein
s291	1478946	N24-16.H.08	SeAg_B1520	-	CATAGG->.	-	-	DEL	putative inner membrane protein
s292	1481556	N01-73.H.09	SeAg_B1522	-	g->a	gct->gtt	Ala->Val	NS	ABC transporter ATP-binding subunit
s293	1482924	N32-39.O.03	SeAg_B1524	-	t->c	tac->tgc	Tyr->Cys	NS	putative periplasmic binding protein
s294	1492314	N17-21.H.10	-	-	g->t	-	-	NC	-
s295	1492975	N33-34.H.09	SeAg_B1533	-	g->a	gcg->gca	Ala->Ala	S	putative cytoplasmic protein
s296	1499447	N16-21.H.10	SeAg_B1538	-	C->.	frameshift	STOP	DEL	L-idonate 5-dehydrogenase
s297	1505865	N29-30.H.04	SeAg_B1544	-	g->a	cat->tat	His->Tyr	NS	protein SgcE
s298	1511219	N24-16.H.08	SeAg_B1551	-	g->c	aac->aag	Asn->Lys	NS	conserved hypothetical protein
s299	1519608	N37-68.U.05	SeAg_B1559	-	a->g	cta->cca	Leu->Pro	NS	secreted effector protein
s300	1522014	N26-N28	-	-	c->a	-	-	NC	-
s301	1523455	N06-N07	SeAg_B1562	-	g->a	gtg->atg	Val->Met	NS	aminotransferase-> classes I and II superfamily
s302	1523502	N36-67.H.09	-	-	a->g	-	-	NC	-
s303	1524059	N05-63.H.87	SeAg_B1563	ydcW	c->t	gcg->gtg	Ala->Val	NS	1-pyrroline dehydrogenase
s304	1532593	N02-N38	SeAg_B1569	-	c->a	gcg->gct	Ala->Ala	S	inner membrane protein YdcZ
s305	1535158	N05-N06	SeAg_B1572	-	c->t	caa->taa	Gln->***	STOP	transcriptional regulator-> GntR family
s306	1539972	N28-29.O.08	SeAg_B1576	-	c->a	gcc->tcc	Ala->Ser	NS	L-asparagine permease
s307	1553789	N05-62.H.72	SeAg_B1587	-	g->a	ggg->gag	Gly->Glu	NS	methyl viologen resistance protein SmvA
s308	1555108	N01-N02	SeAg_B1588	-	c->t	gag->gaa	Glu->Glu	S	glutathione-dependent formaldehyde-activating-> GFA
s309	1566145	N37-68.U.05	SeAg_B1599	-	G->.	frameshift	STOP	DEL	NAD-dependent malic enzyme
s310	1577104	N37-69.H.06	SeAg_B1607	glgX	t->c	gtg->gcg	Val->Ala	NS	glycogen debranching enzyme GlgX
s311	1578490	N25-22.H.04	SeAg_B1609	nhaC	g->a	tcc->tct	Ser->Ser	S	Na+/H+ antiporter NhaC
s312	1585983	N01-73.H.09	SeAg_B1616	-	.->AG	frameshift	STOP	INS	conserved hypothetical protein
s313	1586814	N17-20.H.06	-	-	g->a	-	-	NC	-
s314	1603386	N03-70.E.05	SeAg_B1633	-	a->c	acc->ccc	Thr->Pro	NS	[Ni/Fe] hydrogenase-> large subunit
s315	1603525	N36-67.H.09	SeAg_B1634	cybH	t->a	tgg->agg	Trp->Arg	NS	Ni/Fe-hydrogenase-> B-type cytochrome subunit
s316	1603552	N05-64.H.00	SeAg_B1634	cybH	c->t	ctg->ttg	Leu->Leu	S	Ni/Fe-hydrogenase-> B-type cytochrome subunit
s317	1604839	N29-30.H.04	SeAg_B1636	hypC	t->c	att->atc	Ile->Ile	S	hydrogenase assembly chaperone HypC/HupF
s4121	1604983	N10-58.E.08	-	-	CTGACCGGTTTTGC->.	-	-	DEL	-
s318	1608287	N01-73.H.09	SeAg_B1641	-	c->a	cgc->ctc	Arg->Leu	NS	outer membrane protein N
s319	1611384	N30-31.H.09	-	-	c->t	-	-	NC	-
s320	1613037	N08-N09	SeAg_B1646	-	g->a	gcc->gct	Ala->Ala	S	aldehyde dehydrogenase (NAD) family protein
s321	1613332	N33-34.H.09	SeAg_B1646	-	a->t	ctg->cag	Leu->Gln	NS	aldehyde dehydrogenase (NAD) family protein
s322	1618670	N05-62.H.72	-	-	a->c	-	-	NC	-
s323	1619201	N36-N37	SeAg_B1653	-	a->t	agt->aga	Ser->Arg	NS	probable amino-acid metabolite efflux pump
s324	1625771	N25-23.F.01	-	-	c->a	-	-	NC	-
s325	1631984	N17-20.H.06	SeAg_B1667	-	t->c	tac->tgc	Tyr->Cys	NS	starvation sensing protein RspA
s326	1633795	N06-40.E.08	SeAg_B1669	-	g->a	gcc->acc	Ala->Thr	NS	protein YnfB
s327	1636453	N17-20.H.06	SeAg_B1673	-	g->t	gag->gat	Glu->Asp	NS	anaerobic dimethyl sulfoxide reductase chain a
s328	1644527	N37-69.H.06	SeAg_B1679	-	a->c	act->cct	Thr->Pro	NS	substrate-binding region of ABC-type glycine betaine transport system
s329	1645650	N24-15.H.03	SeAg_B1680	-	t->a	ctg->cag	Leu->Gln	NS	binding-protein-dependent transport systems inner membrane component
s4122	1648569	N38-72.A.52	-	-	T->.	-	-	DEL	-
s330	1648606	N17-20.H.06	SeAg_B1683	bioD2	c->t	gag->gaa	Glu->Glu	S	dethiobiotin synthase
s331	1649004	N17-18.H.07	-	-	t->c	-	-	NC	-
s4123	1654893	N05-64.H.00	-	-	ATCAAATAGCA->.	-	-	DEL	-
s332	1654915	N01-73.H.09	SeAg_B1691	-	a->t	att->ata	Ile->Ile	S	small multidrug resistance protein
s333	1656965	N09-N11	SeAg_B1694	-	t->g	aac->acc	Asn->Thr	NS	NAD(P) transhydrogenase-> beta subunit
s334	1660918	N25-22.H.04	SeAg_B1696	-	g->a	ggc->gac	Gly->Asp	NS	protein YdgH
s335	1668781	N36-67.H.09	SeAg_B1703	-	t->a	gat->gaa	Asp->Glu	NS	sensor protein RstB
s336	1668950	N05-63.H.87	SeAg_B1703	-	g->a	ggc->agc	Gly->Ser	NS	sensor protein RstB
s337	1672932	N30-31.H.09	SeAg_B1706	-	g->a	ggc->ggt	Gly->Gly	S	fumarate hydratase class I-> anaerobic
s338	1677382	N37-68.U.05	-	-	CT->.	-	-	DEL	-
s339	1682630	N17-20.H.06	SeAg_B1717	-	t->c	tat->cat	Tyr->His	NS	electron transport complex protein RnfC
s340	1687508	N30-N33	-	-	c->t	-	-	NC	-
s341	1688154	N01-73.H.09	SeAg_B1722	tppB	c->t	ggc->ggt	Gly->Gly	S	tripeptide permease TppB
s342	1693184	N01-73.H.09	SeAg_B1726	pdxH	t->g	acc->ccc	Thr->Pro	NS	pyridoxamine 5'-phosphate oxidase
s343	1700144	N02-N38	SeAg_B1735	-	c->t	cag->caa	Gln->Gln	S	oxidoreductase YdhF
s344	1701895	N01-73.H.09	SeAg_B1737	-	g->a	gag->aag	Glu->Lys	NS	transcriptional regulator-> TetR family
s345	1703798	N31-35.H.08	SeAg_B1740	rnt	g->c	gac->cac	Asp->His	NS	ribonuclease T
s346	1704927	N29-30.H.04	-	-	c->a	-	-	NC	-
s347	1705484	N17-21.H.10	SeAg_B1742	-	c->a	tcc->tac	Ser->Tyr	NS	NlpC/P60 family protein
s348	1714241	N35-66.F.99	-	-	g->c	-	-	NC	-
s349	1723855	N33-34.H.09	SeAg_B1762	-	g->a	cct->tct	Pro->Ser	NS	type III secretion apparatus protein-> HrpE/YscL family
s350	1726827	N37-69.H.06	SeAg_B1768	-	t->g	tat->tct	Tyr->Ser	NS	secreted effector protein
s351	1728344	N06-N07	SeAg_B1770	sscB	C->.	frameshift	STOP	DEL	type III secretion low calcium response chaperone LcrH/SycD
s4124	1731777	N38-72.A.52	-	-	T->.	-	-	DEL	-
s352	1736672	N01-73.H.09	SeAg_B1779	-	g->t	gag->gat	Glu->Asp	NS	secretion system regulator:Sensor component
s353	1737302	N17-N18	SeAg_B1779	-	g->t	ttg->ttt	Leu->Phe	NS	secretion system regulator:Sensor component
s354	1737386	N30-31.H.09	SeAg_B1779	ssrA	ACTGCACCGCT->.	frameshift	STOP	DEL	secretion system regulator:Sensor component
s355	1750391	N28-28.O.08	SeAg_B1789	-	g->a	gct->act	Ala->Thr	NS	putative regulatory protein-> DeoR family
s356	1751122	N05-N06	SeAg_B1789	-	g->t	ttg->ttt	Leu->Phe	NS	putative regulatory protein-> DeoR family
s357	1762953	N31-35.H.08	SeAg_B1801	sufB	g->a	acg->atg	Thr->Met	NS	FeS assembly protein SufB
s358	1763833	N36-67.H.09	-	-	g->t	-	-	NC	-
s359	1771370	N25-24.H.04	SeAg_B1810	-	g->a	acg->aca	Thr->Thr	S	putative cytoplasmic protein
s360	1788616	N01-73.H.09	SeAg_B1825	-	c->t	ctg->ttg	Leu->Leu	S	conserved hypothetical protein
s361	1789955	N33-34.H.09	SeAg_B1826	aroH	c->t	acc->act	Thr->Thr	S	3-deoxy-7-phosphoheptulonate synthase-> Trp-sensitive
s362	1792898	N03-70.E.05	SeAg_B1829	-	TAA->.	-	-	DEL	conserved hypothetical protein
s363	1793266	N06-N07	-	-	g->a	-	-	NC	-
s364	1793969	N19-N20	-	-	c->t	-	-	NC	-
s366	1801937	N17-17.H.06	SeAg_B1840	thrS	g->a	ctg->ttg	Leu->Leu	S	threonyl-tRNA synthetase
s367	1804953	N31-36.H.00	SeAg_B1842	-	a->g	aat->aac	Asn->Asn	S	conserved hypothetical protein
s368	1807102	N31-N32	-	-	c->t	-	-	NC	-
s369	1813909	N22-11.A.05	-	-	g->c	-	-	NC	-
s370	1816515	N37-69.H.06	SeAg_B1854	-	c->t	gac->aac	Asp->Asn	NS	protein ChbG
s371	1827138	N03-70.E.05	SeAg_B1867	astB	g->a	ctc->ttc	Leu->Phe	NS	succinylarginine dihydrolase
s372	1831224	N05-63.H.87	SeAg_B1872	-	g->a	acc->act	Thr->Thr	S	conserved hypothetical protein
s373	1834057	N14-48.E.08	SeAg_B1876	gdhA	g->a	gcc->acc	Ala->Thr	NS	NADP-specific glutamate dehydrogenase
s374	1838103	N36-67.H.09	SeAg_B1879	-	g->t	cgt->agt	Arg->Ser	NS	nitroreductase family protein
s375	1846015	N25-22.H.04	SeAg_B1887	-	g->a	cac->cat	His->His	S	oxidoreductase-> aldo/keto reductase family
s376	1853306	N25-23.F.01	-	-	t->c	-	-	NC	-
s377	1854720	N31-36.H.00	SeAg_B1893	-	g->a	gaa->aaa	Glu->Lys	NS	ggdef domain protein
s378	1855134	N05-N06	SeAg_B1894	-	g->a	cag->caa	Gln->Gln	S	YbaK/prolyl-tRNA synthetase-associated domain protein
s379	1855305	N30-31.H.09	SeAg_B1894	-	c->a	gcc->gca	Ala->Ala	S	YbaK/prolyl-tRNA synthetase-associated domain protein
s380	1861475	N36-67.H.09	-	-	c->a	-	-	NC	-
s381	1863800	N01-73.H.09	-	-	a->g	-	-	NC	-
s4125	1871985	N05-62.H.72	SeAg_B1924	-	TGACGTAACACCTGG->.	-	-	DEL	ABC-type dipeptide/oligopeptide/nickel transporter, permease component
s382	1877676	N35-66.F.99	SeAg_B1930	-	c->a	acg->act	Thr->Thr	S	heat shock protein
s383	1879863	N25-N26	-	-	t->a	-	-	NC	-
s384	1879864	N25-N26	-	-	t->a	-	-	NC	-
s385	1881536	N25-24.H.04	-	-	A->.	-	-	DEL	-
s386	1889323	N01-73.H.09	SeAg_B1946	icd	c->t	gag->gaa	Glu->Glu	S	isocitrate dehydrogenase-> NADP-dependent
s387	1899847	N05-62.H.72	SeAg_B1957	pepT	TTGCGTTTACGC->.	-	-	DEL	peptidase T
s388	1912134	N33-N34	SeAg_B1969	mfd	a->c	acc->ccc	Thr->Pro	NS	transcription-repair coupling factor
s389	1914132	N22-10.A.05	SeAg_B1969	mfd	a->c	acc->ccc	Thr->Pro	NS	transcription-repair coupling factor
s390	1915413	N03-70.E.05	SeAg_B1970	-	c->a	ctc->atc	Leu->Ile	NS	LysM domain/ErfK/YbiS/YcfS/YnhG family protein
s391	1917211	N01-73.H.09	SeAg_B1972	-	c->a	ctc->atc	Leu->Ile	NS	transcriptional regulator-> TetR family
s392	1919293	N17-17.H.06	SeAg_B1974	ndh	c->t	ccg->cca	Pro->Pro	S	NADH dehydrogenase
s4126	1926255	N02-N03	-	-	AGACTGTCGGAG->.	-	-	DEL	-
s393	1928466	N32-39.O.03	SeAg_B1984	-	g->a	gtc->gtt	Val->Val	S	hydrolase-> TatD family protein
s4127	1945808	N27-26.F.98	-	-	.->T	-	-	INS	-
s394	1946540	N05-63.H.87	SeAg_B2004	flgL	t->a	cag->ctg	Gln->Leu	NS	flagellar hook-associated protein 3
s395	1952175	N31-35.H.08	SeAg_B2009	flgG	g->a	acc->atc	Thr->Ile	NS	flagellar basal-body rod protein FlgG
s396	1953628	N19-08.A.05	SeAg_B2011	-	t->c	aaa->gaa	Lys->Glu	NS	flagellar hook protein FlgE
s397	1959802	N30-31.H.09	SeAg_B2019	-	t->a	agc->tgc	Ser->Cys	NS	Virulence factor MviM homolog
s398	1966259	N17-20.H.06	SeAg_B2027	-	g->t	gta->tta	Val->Leu	NS	conserved hypothetical protein
s399	1972582	N02-N38	SeAg_B2035	-	g->t	gtg->gtt	Val->Val	S	multidrug resistance protein MdtG
s4128	1973695	N37-68.U.05	SeAg_B2038	-	A->.	frameshift	STOP	DEL	glucans biosynthesis glucosyltransferase H
s400	1975555	N32-39.O.03	SeAg_B2038	-	t->c	tca->tcg	Ser->Ser	S	glucans biosynthesis glucosyltransferase H
s401	1976371	N05-63.H.87	SeAg_B2039	mdoG	g->a	ccc->tcc	Pro->Ser	NS	glucans biosynthesis protein G
s402	1976994	N36-67.H.09	SeAg_B2039	mdoG	a->g	gtc->gcc	Val->Ala	NS	glucans biosynthesis protein G
s403	1980578	N30-31.H.09	SeAg_B2042	-	g->a	gac->gat	Asp->Asp	S	protein YmdB
s405	2003759	N24-15.H.03	-	-	t->a	-	-	NC	-
s406	2008041	N17-20.H.06	SeAg_B2077	-	a->g	cct->ccc	Pro->Pro	S	conserved hypothetical protein
s407	2008704	N02-N03	SeAg_B2078	-	a->c	aat->aag	Asn->Lys	NS	conserved hypothetical protein
s408	2008801	N01-73.H.09	-	-	g->a	-	-	NC	-
s409	2009884	N16-21.H.10	-	-	T->.	-	-	DEL	-
s410	2013267	N07-N13	-	-	c->t	-	-	NC	-
s411	2014450	N17-21.H.10	SeAg_B2088	-	c->a	atc->ata	Ile->Ile	S	conserved hypothetical protein
s412	2026174	N25-24.H.04	SeAg_B2099	-	t->c	aca->acg	Thr->Thr	S	conserved hypothetical protein
s413	2031382	N24-16.H.08	SeAg_B2107	-	a->g	aaa->gaa	Lys->Glu	NS	tetratricopeptide repeat protein
s414	2041341	N25-23.F.01	SeAg_B2120	-	c->t	-	-	NC	ACR3 permease
s415	2041459	N05-64.H.00	SeAg_B2121	-	t->c	aaa->aag	Lys->Lys	S	arsenical pump-driving ATPase
s416	2041571	N05-N06	SeAg_B2121	-	g->a	tcg->ttg	Ser->Leu	NS	arsenical pump-driving ATPase
s417	2049639	N37-68.U.05	SeAg_B2132	-	g->a	tcc->ttc	Ser->Phe	NS	transporter-> EamA family
s418	2051340	N25-22.H.04	SeAg_B2133	-	t->c	tta->ttg	Leu->Leu	S	putative AMP-binding enzyme
s419	2052232	N17-20.H.06	SeAg_B2134	-	a->g	tct->tcc	Ser->Ser	S	lysine decarboxylase
s420	2057579	N25-22.H.04	SeAg_B2141	cobQ	g->a	cat->tat	His->Tyr	NS	cobyric acid synthase CobQ
s421	2071317	N31-35.H.08	SeAg_B2157	cobB	g->a	gcc->gtc	Ala->Val	NS	cobyrinic Acid a->c-diamide synthase
s422	2073265	N25-23.F.01	-	-	c->t	-	-	NC	-
s423	2074077	N01-73.H.09	SeAg_B2160	-	g->a	gca->gta	Ala->Val	NS	propanediol diffusion facilitator
s424	2075795	N25-N26	-	-	a->t	-	-	NC	-
s425	2085566	N33-N34	SeAg_B2175	-	c->a	atc->ata	Ile->Ile	S	propanediol utilization: propanol dehydrogenase
s426	2091092	N02-N03	SeAg_B2181	-	c->t	tac->tat	Tyr->Tyr	S	propanediol utilization
s427	2093759	N10-57.A.08	-	-	t->c	-	-	NC	-
s428	2096957	N24-15.H.03	SeAg_B2188	-	g->a	ctg->ttg	Leu->Leu	S	thiosulfate reductase
s429	2097616	N31-36.H.00	SeAg_B2188	-	g->a	gcg->gtg	Ala->Val	NS	thiosulfate reductase
s430	2108717	N25-N26	SeAg_B2197	hisD	g->a	gcg->gca	Ala->Ala	S	histidinol dehydrogenase
s431	2114742	N25-24.H.04	SeAg_B2204	-	a->g	ctg->ccg	Leu->Pro	NS	chain length determinant protein
s432	2115088	N15-41.E.09	SeAg_B2204	-	g->a	caa->taa	Gln->***	STOP	chain length determinant protein
s433	2115623	N31-35.H.08	SeAg_B2204	-	c->a	ttg->ttt	Leu->Phe	NS	chain length determinant protein
s434	2126605	N26-N27	SeAg_B2213	-	t->g	tat->tct	Tyr->Ser	NS	putative O-antigen transporter
s435	2140362	N36-67.H.09	SeAg_B2225	-	g->a	gcg->gtg	Ala->Val	NS	putative colanic acid biosynthesis glycosyltransferase WcaL
s436	2150000	N05-N06	SeAg_B2233	fcl	g->a	cgc->cgt	Arg->Arg	S	GDP-L-fucose synthetase
s437	2153138	N25-23.F.01	SeAg_B2237	-	g->a	cta->tta	Leu->Leu	S	putative colanic acid polymerase
s438	2158954	N37-69.H.06	SeAg_B2242	wzb	t->a	cag->ctg	Gln->Leu	NS	low molecular weight protein-tyrosine-phosphatase wzb
s439	2162817	N31-35.H.08	-	-	c->t	-	-	NC	-
s440	2168027	N25-24.H.04	SeAg_B2251	-	g->c	ggc->gcc	Gly->Ala	NS	PAS domain protein
s441	2170984	N25-23.F.01	SeAg_B2253	-	g->a	aag->aaa	Lys->Lys	S	conserved hypothetical protein
s442	2175398	N05-N06	SeAg_B2257	-	g->a	cag->caa	Gln->Gln	S	multidrug resistance protein MdtB
s443	2176635	N05-N06	SeAg_B2258	mdtC	g->t	gat->tat	Asp->Tyr	NS	multidrug resistance protein MdtC
s444	2177023	N33-34.H.09	SeAg_B2258	mdtC	CGGCGT->.	-	-	DEL	multidrug resistance protein MdtC
s445	2182761	N17-17.H.06	SeAg_B2261	baeR	c->a	cgc->agc	Arg->Ser	NS	DNA-binding response regulator BaeR
s446	2185736	N16-20.H.06	SeAg_B2264	-	CGC->.	-	-	DEL	conserved hypothetical protein
s447	2191343	N24-16.H.08	SeAg_B2270	-	g->t	ggc->gga	Gly->Gly	S	conserved hypothetical protein
s448	2198731	N02-N38	SeAg_B2281	-	c->t	ggc->gac	Gly->Asp	NS	putative inner membrane protein
s449	2201320	N37-68.U.05	SeAg_B2284	-	a->g	-	-	NC	fructose-bisphosphate aldolase class 1 (Fructose-biphosphate aldolase class I) (FBP aldolase)
s450	2212813	N31-35.H.08	SeAg_B2297	-	a->c	gtg->ggg	Val->Gly	NS	putative fimbrial subunit protein
s451	2213545	N25-24.H.04	SeAg_B2298	-	t->g	acg->ccg	Thr->Pro	NS	conserved hypothetical protein
s452	2213694	N33-34.H.09	SeAg_B2298	-	a->t	tta->taa	Leu->***	STOP	conserved hypothetical protein
s453	2215975	N37-69.H.06	SeAg_B2300	metG	g->a	gcg->gca	Ala->Ala	S	methionyl tRNA synthetase
s454	2219255	N17-20.H.06	SeAg_B2303	-	c->t	cgc->cac	Arg->His	NS	putative cytoplasmic protein
s455	2221930	N01-73.H.09	-	-	c->t	-	-	NC	-
s456	2228313	N17-17.H.06	SeAg_B2311	-	C->.	frameshift	STOP	DEL	periplasmic beta-glucosidase
s457	2232889	N25-23.F.01	-	-	g->a	-	-	NC	-
s458	2233548	N05-63.H.87	-	-	g->c	-	-	NC	-
s459	2235882	N25-23.F.01	-	-	g->a	-	-	NC	-
s460	2236334	N03-70.E.05	SeAg_B2320	-	t->c	att->gtt	Ile->Val	NS	tRNA-dihydrouridine synthase C
s461	2246774	N17-20.H.06	SeAg_B2331	-	g->t	cgt->ctt	Arg->Leu	NS	putative inner membrane protein
s462	2247019	N36-67.H.09	SeAg_B2332	-	g->a	ggt->agt	Gly->Ser	NS	pyridine nucleotide-disulphide oxidoreductase domain protein
s463	2249310	N33-N34	SeAg_B2333	-	g->a	gat->aat	Asp->Asn	NS	dihydroorotate dehydrogenase family protein
s464	2253100	N17-20.H.06	SeAg_B2336	-	t->c	gac->ggc	Asp->Gly	NS	D-galactose-binding periplasmic protein
s465	2258904	N35-66.F.99	SeAg_B2342	-	t->c	acg->gcg	Thr->Ala	NS	L-serine ammonia-lyase
s466	2261267	N36-67.H.09	SeAg_B2344	-	g->t	gcg->gct	Ala->Ala	S	regulatory protein UhpC
s467	2268850	N05-64.H.00	SeAg_B2351	-	g->t	gcc->tcc	Ala->Ser	NS	endonuclease 4
s468	2275089	N02-N38	SeAg_B2357	-	T->.	frameshift	STOP	DEL	putative inner membrane protein
s469	2275389	N06-40.E.08	-	-	c->t	-	-	NC	-
s470	2275453	N17-20.H.06	-	-	c->a	-	-	NC	-
s471	2278907	N05-64.H.00	-	-	g->a	-	-	NC	-
s472	2287720	N31-N32	-	-	c->a	-	-	NC	-
s473	2289895	N31-35.H.08	SeAg_B2371	rsuA	g->a	ggc->ggt	Gly->Gly	S	ribosomal small subunit pseudouridine synthase A
s474	2298095	N33-N34	-	-	g->a	-	-	NC	-
s475	2311672	N25-24.H.04	SeAg_B2398	-	g->a	cgg->cag	Arg->Gln	NS	ecotin
s476	2315867	N25-22.H.04	SeAg_B2402	-	g->a	gtc->gtt	Val->Val	S	thiamine biosynthesis lipoprotein ApbE
s477	2320145	N25-23.F.01	SeAg_B2405	-	a->t	cag->ctg	Gln->Leu	NS	Hpt domain protein
s478	2320323	N31-36.H.00	SeAg_B2405	-	g->a	ctg->cta	Leu->Leu	S	Hpt domain protein
s479	2324385	N34-32.A.00	SeAg_B2407	-	t->a	atg->ttg	Met->Leu	NS	sensor kinase protein RcsC
s480	2327571	N20-N21	SeAg_B2408	gyrA	c->t	gac->aac	Asp->Asn	NS	DNA gyrase-> A subunit
s481	2327582	N25-24.H.04	SeAg_B2408	gyrA	g->a	tcc->ttc	Ser->Phe	NS	DNA gyrase-> A subunit
s482	2331401	N30-31.H.09	SeAg_B2411	-	t->a	tca->aca	Ser->Thr	NS	putative GntR family regulatory protein
s483	2337965	N31-N32	-	-	t->c	-	-	NC	-
s484	2338915	N31-36.H.00	-	-	g->t	-	-	NC	-
s485	2342657	N17-18.H.07	SeAg_B2420	glpA	c->a	ggc->gga	Gly->Gly	S	glycerol-3-phosphate dehydrogenase-> anaerobic-> A subunit
s486	2345432	N01-73.H.09	SeAg_B2422	glpC	c->t	gcc->gct	Ala->Ala	NS	glycerol-3-phosphate dehydrogenase-> anaerobic-> C subunit
s487	2345495	N17-N18	SeAg_B2422	glpC	g->a	atg->ata	Met->Ile	NS	glycerol-3-phosphate dehydrogenase-> anaerobic-> C subunit
s488	2348560	N25-24.H.04	SeAg_B2426	-	c->t	gga->gaa	Gly->Glu	NS	transporter-> major facilitator family
s489	2353094	N23-13.E.05	SeAg_B2429	-	g->a	acc->act	Thr->Thr	S	competence/damage-inducible domain protein
s490	2362045	N02-N38	SeAg_B2437	-	t->c	ctt->cct	Leu->Pro	NS	undecaprenyl phosphate-alpha-4-amino-4-deoxy-L-arabinose arabinosyltransferase
s491	2367915	N31-N32	SeAg_B2445	menD	g->t	cgc->agc	Arg->Ser	NS	2-succinyl-6-hydroxy-2->4-cyclohexadiene-1-carboxylic acid synthase/2-oxoglutarate decarboxylase
s492	2373443	N17-21.H.10	SeAg_B2451	-	c->t	gcg->acg	Ala->Thr	NS	von Willebrand factor type A domain protein
s493	2376525	N31-36.H.00	SeAg_B2454	-	t->c	agc->ggc	Ser->Gly	NS	ShdA
s494	2401873	N05-64.H.00	SeAg_B2469	-	c->t	tgg->tag	Trp->***	STOP	HTH-type transcriptional regulator PecT
s495	2403518	N35-66.F.99	SeAg_B2470	-	c->t	tgc->tac	Cys->Tyr	NS	conserved hypothetical protein
s496	2404123	N05-N16	SeAg_B2471	-	g->a	gaa->aaa	Glu->Lys	NS	aspartate aminotransferase
s497	2406922	N33-34.H.09	SeAg_B2473	-	g->a	ctg->ttg	Leu->Leu	S	citrate transporter
s498	2421809	N36-67.H.09	SeAg_B2489	-	g->a	cct->ctt	Pro->Leu	NS	glutathione S-transferase domain protein
s499	2437465	N05-62.H.72	SeAg_B2504	purF	a->t	gtg->gag	Val->Glu	NS	amidophosphoribosyltransferase
s500	2441637	N25-22.H.04	SeAg_B2509	-	g->a	tcc->tct	Ser->Ser	S	membrane protein-> DedA family
s4129	2442171	N29-30.H.04	SeAg_B2510	truA	.->G	frameshift	STOP	INS	tRNA pseudouridine synthase A
s501	2452402	N30-31.H.09	SeAg_B2519	-	g->a	gcc->acc	Ala->Thr	NS	protein YfcK
s502	2458286	N05-64.H.00	SeAg_B2526	-	c->t	agc->agt	Ser->Ser	S	Smr domain protein
s503	2463628	N01-73.H.09	-	-	c->t	-	-	NC	-
s4130	2467481	N34-33.A.05	SeAg_B2535	-	A->.	frameshift	STOP	DEL	protease 7
s504	2469687	N30-31.H.09	SeAg_B2536	-	g->a	cat->tat	His->Tyr	NS	phosphoglycerate transport system transcriptional regulatory protein pgtA
s505	2476692	N24-15.H.03	SeAg_B2543	-	c->t	-	-	NC	lipid A biosynthesis lauroyl acyltransferase (Heat shockprotein B)
s506	2478781	N29-30.H.04	-	-	g->t	-	-	NC	-
s507	2480066	N37-69.H.06	SeAg_B2546	glk	g->a	ccc->ctc	Pro->Leu	NS	glucokinase
s508	2481787	N34-33.A.05	SeAg_B2548	-	c->t	gtg->gta	Val->Val	S	indole-3-pyruvate decarboxylase
s509	2486228	N33-N34	-	-	c->t	-	-	NC	-
s510	2486256	N17-21.H.10	-	-	t->c	-	-	NC	-
s511	2496750	N02-N38	SeAg_B2566	xapA	t->c	gat->ggt	Asp->Gly	NS	xanthosine phosphorylase
s512	2499762	N29-30.H.04	SeAg_B2569	-	t->c	gtc->gcc	Val->Ala	NS	transporter-> bile acid/Na+ symporter family
s513	2502590	N31-35.H.08	SeAg_B2572	zipA	GCA->.	-	-	DEL	cell division protein ZipA
s514	2503955	N01-73.H.09	SeAg_B2573	-	t->g	atc->agc	Ile->Ser	NS	CysZ protein
s515	2510324	N33-34.H.09	SeAg_B2581	-	g->a	aga->aaa	Arg->Lys	NS	GntR-family transcriptional regulator
s516	2512355	N17-20.H.06	SeAg_B2584	-	g->a	tgg->tag	Trp->***	STOP	putative membrane carboxypeptidase
s517	2512545	N29-N30	SeAg_B2584	-	a->t	aga->agt	Arg->Ser	NS	putative membrane carboxypeptidase
s518	2516206	N07-N08	SeAg_B2588	cysT	c->t	gag->gaa	Glu->Glu	S	sulfate ABC transporter-> permease protein CysT
s519	2516218	N05-64.H.00	SeAg_B2588	cysT	g->a	gtc->gtt	Val->Val	S	sulfate ABC transporter-> permease protein CysT
s520	2530711	N30-31.H.09	SeAg_B2604	eutA	t->c	atg->gtg	Met->Val	NS	ethanolamine utilization protein EutA
s521	2540954	N17-17.H.06	SeAg_B2616	-	t->c	gaa->gga	Glu->Gly	NS	NADP-dependent malic enzyme
s522	2541289	N31-35.H.08	SeAg_B2616	-	g->a	gcc->gct	Ala->Ala	S	NADP-dependent malic enzyme
s523	2547940	N26-N27	SeAg_B2621	-	g->a	ggc->ggt	Gly->Gly	S	putative hydrolase YffH
s524	2557413	N07-N13	-	-	c->t	-	-	NC	-
s525	2560806	N26-N27	SeAg_B2630	-	C->.	frameshift	STOP	DEL	acetyltransferase
s526	2572280	N31-36.H.00	SeAg_B2641	-	g->t	gac->tac	Asp->Tyr	NS	TPR repeat-containing protein YfgC
s527	2573130	N25-24.H.04	SeAg_B2641	-	a->t	gat->gtt	Asp->Val	NS	TPR repeat-containing protein YfgC
s528	2575086	N25-22.H.04	SeAg_B2644	uraA	g->a	acc->atc	Thr->Ile	NS	uracil permease
s529	2578439	N17-17.H.06	SeAg_B2648	purN	g->a	ccg->cca	Pro->Pro	S	phosphoribosylglycinamide formyltransferase
s530	2582446	N17-N18	SeAg_B2650	-	a->t	gac->gtc	Asp->Val	NS	exopolyphosphatase
s532	2594927	N25-24.H.04	-	-	a->c	-	-	NC	-
s533	2606929	N33-34.H.09	SeAg_B2665	-	c->a	gtc->ttc	Val->Phe	NS	RatB
s534	2614214	N03-70.E.05	SeAg_B2671	-	t->c	gca->gcg	Ala->Ala	S	outer membrane assembly lipoprotein YfgL
s535	2615680	N01-73.H.09	SeAg_B2673	hisS	t->c	gaa->gag	Glu->Glu	S	histidyl-tRNA synthetase
s536	2621257	N32-39.O.03	SeAg_B2679	-	g->t	acc->aca	Thr->Thr	S	putative polyferredoxin
s537	2629273	N12-51.E.09	SeAg_B2684	-	g->a	ccc->tcc	Pro->Ser	NS	YfhM
s538	2630136	N37-69.H.06	-	-	C->.	-	-	DEL	-
s539	2635415	N37-69.H.06	-	-	g->a	-	-	NC	-
s540	2638502	N31-36.H.00	SeAg_B2693	fdx	t->c	att->gtt	Ile->Val	NS	ferredoxin-> 2Fe-2S type-> ISC system
s541	2638615	N30-N33	SeAg_B2694	hscA	t->g	taa->tac	***->Tyr	STOP	Fe-S protein assembly chaperone HscA
s542	2639200	N36-67.H.09	SeAg_B2694	hscA	a->g	gat->gac	Asp->Asp	S	Fe-S protein assembly chaperone HscA
s543	2641443	N05-64.H.00	SeAg_B2696	iscA	a->c	ttt->gtt	Phe->Val	NS	iron-sulfur cluster assembly protein IscA
s544	2646080	N02-N03	SeAg_B2702	-	g->a	gcg->gca	Ala->Ala	S	conserved hypothetical protein
s545	2646801	N02-N38	-	-	a->t	-	-	NC	-
s546	2649424	N24-15.H.03	SeAg_B2705	asrC	A->.	frameshift	STOP	DEL	sulfite reductase, subunit C
s547	2654381	N21-05.O.06	SeAg_B2710	glyA	c->t	gat->aat	Asp->Asn	NS	serine hydroxymethyltransferase
s548	2658000	N32-39.O.03	SeAg_B2713	-	g->a	cag->caa	Gln->Gln	S	transcriptional activator CadC
s549	2660236	N17-21.H.10	-	-	g->a	-	-	NC	-
s550	2666239	N15-41.E.09	SeAg_B2721	-	c->t	gcg->gca	Ala->Ala	S	sigma-54 dependent transcriptional regulator/response regulator
s551	2669852	N10-61.O.08	-	-	g->a	-	-	NC	-
s552	2669853	N10-61.O.08	-	-	c->a	-	-	NC	-
s553	2669857	N10-61.O.08	-	-	a->g	-	-	NC	-
s554	2669895	N10-61.O.08	-	-	c->g	-	-	NC	-
s4131	2675750	N38-72.A.52	SeAg_B2730	-	.->C	frameshift	STOP	INS	tRNA-specific adenosine deaminase
s555	2676188	N05-64.H.00	SeAg_B2730	-	c->t	cgc->cac	Arg->His	NS	tRNA-specific adenosine deaminase
s556	2684072	N32-39.O.03	SeAg_B2739	acpS	g->a	acg->atg	Thr->Met	NS	holo-(acyl-carrier-protein) synthase
s557	2690645	N17-19.F.03	SeAg_B2747	-	c->g	gtg->gtc	Val->Val	S	sigma-E factor regulatory protein RseC
s558	2702466	N03-70.E.05	SeAg_B2760	-	T->.	frameshift	STOP	DEL	DTW domain protein
s559	2707486	N17-21.H.10	SeAg_B2763	-	g->t	gcg->tcg	Ala->Ser	NS	conserved hypothetical protein
s560	2707627	N20-07.O.05	SeAg_B2763	-	g->t	gcg->tcg	Ala->Ser	NS	conserved hypothetical protein
s561	2720320	N33-34.H.09	SeAg_B2775	-	t->g	atc->agc	Ile->Ser	NS	outer membrane assembly lipoprotein YfiO
s562	2754420	N05-N06	SeAg_B2814	aroF	g->t	tcc->tac	Ser->Tyr	NS	3-deoxy-7-phosphoheptulonate synthase-> Tyr-sensitive
s563	2762699	N17-20.H.06	SeAg_B2825	-	a->t	ata->tta	Ile->Leu	NS	CBS/transporter associated domain protein
s564	2773071	N31-35.H.08	SeAg_B2835	-	c->t	aac->aat	Asn->Asn	S	VCBS repeat-containing protein
s565	2775356	N15-42.E.09	SeAg_B2835	-	c->t	acc->atc	Thr->Ile	NS	VCBS repeat-containing protein
s566	2783520	N24-16.H.08	SeAg_B2837	-	a->g	cga->cgg	Arg->Arg	S	protein secretion ABC efflux system-> permease and ATP-binding protein
s567	2784250	N16-20.H.06	SeAg_B2837	-	A->.	frameshift	STOP	DEL	protein secretion ABC efflux system, permease and ATP-binding protein
s568	2821814	N37-68.U.05	-	-	.->G	-	-	INS	-
s570	2829278	N29-30.H.04	SeAg_B2886	-	g->a	gcg->gca	Ala->Ala	S	ATP binding cassette
s571	2834360	N25-N26	-	-	a->g	-	-	NC	-
s572	2835194	N33-34.H.09	-	-	c->a	-	-	NC	-
s573	2837072	N36-67.H.09	SeAg_B2892	-	g->a	cgg->cag	Arg->Gln	NS	virulence protein
s574	2837228	N05-64.H.00	SeAg_B2892	-	c->a	gct->gat	Ala->Asp	NS	virulence protein
s575	2840662	N37-68.U.05	SeAg_B2895	hoxN	c->t	gga->gaa	Gly->Glu	NS	high-affinity nickel transport protein
s576	2841837	N17-N18	SeAg_B2896	-	A->.	frameshift	STOP	DEL	tricarboxylic transport: regulatory protein
s577	2845901	N01-73.H.09	SeAg_B2900	-	a->g	aaa->gaa	Lys->Glu	NS	integral membrane protein
s578	2849181	N33-34.H.09	SeAg_B2904	-	c->t	gcc->gtc	Ala->Val	NS	succinate-semialdehyde dehydrogenase (NADP+)
s579	2853717	N02-N38	SeAg_B2908	-	a->g	tat->tac	Tyr->Tyr	S	peptidoglycan-binding LysM
s580	2855272	N05-65.H.72	SeAg_B2911	-	c->t	ggc->ggt	Gly->Gly	S	inner membrane protein YgaP
s581	2856549	N31-35.H.08	-	-	g->a	-	-	NC	-
s582	2859973	N24-16.H.08	SeAg_B2920	-	g->a	ctg->cta	Leu->Leu	S	alkylhydroperoxidase AhpD family core domain protein
s583	2869609	N03-70.E.05	-	-	c->t	-	-	NC	-
s584	2881414	N17-17.H.06	SeAg_B2946	alaS	c->t	gcc->acc	Ala->Thr	NS	alanyl-tRNA synthetase
s585	2890585	N05-64.H.00	SeAg_B2957	srlR	t->c	ttc->ctc	Phe->Leu	NS	glucitol operon repressor
s586	2900985	N29-N30	SeAg_B2967	-	a->c	ggt->ggg	Gly->Gly	S	formate hydrogenlyase maturation protein
s587	2904088	N25-24.H.04	SeAg_B2970	hycE	g->a	tac->tat	Tyr->Tyr	S	formate hydrogenlyase-> subunit E
s588	2904257	N30-31.H.09	SeAg_B2971	hycD	c->t	gta->ata	Val->Ile	NS	formate hydrogenlyase-> subunit D
s589	2907558	N37-69.H.06	SeAg_B2974	-	c->t	gtc->atc	Val->Ile	NS	hypothetical protein
s590	2916598	N37-68.U.05	SeAg_B2984	-	c->t	gcc->gtc	Ala->Val	NS	chelated iron transport system membrane protein YfeB
s591	2919696	N31-36.H.00	SeAg_B2988	-	c->t	gca->aca	Ala->Thr	NS	transcriptional regulator
s592	2920740	N33-34.H.09	SeAg_B2989	-	t->a	aat->tat	Asn->Tyr	NS	transcriptional regulator-> AraC family
s593	2922870	N02-N38	SeAg_B2991	-	g->a	-	-	NC	hypothetical protein
s594	2924793	N01-N02	SeAg_B2995	eprI	g->t	acg->aag	Thr->Lys	NS	type III secretion apparatus needle protein
s595	2980696	N25-23.F.01	SeAg_B3052	surE	g->a	gcg->gtg	Ala->Val	NS	5'/3'-nucleotidase SurE
s596	2995143	N24-16.H.08	SeAg_B3072	-	t->c	gag->ggg	Glu->Gly	NS	crispr-associated helicase Cas3
s597	2997363	N37-68.U.05	SeAg_B3072	-	g->a	gcg->gtg	Ala->Val	NS	crispr-associated helicase Cas3
s598	2997822	N17-17.H.06	-	-	t->c	-	-	NC	-
s599	2999070	N02-N03	SeAg_B3075	sopD	.->A	frameshift	STOP	INS	Sop effector protein SopD
s600	3006695	N25-23.F.01	SeAg_B3084	-	g->a	ccg->tcg	Pro->Ser	NS	radical SAM domain protein
s603	3016622	N31-36.H.00	SeAg_B3092	-	g->t	gtg->ttg	Val->Leu	NS	fimbrial subunit
s604	3017144	N25-23.F.01	SeAg_B3093	-	a->t	gac->gtc	Asp->Val	NS	fimbrial subunit
s605	3017643	N24-16.H.08	SeAg_B3094	-	t->c	ctt->cct	Leu->Pro	NS	conserved hypothetical protein
s606	3019609	N31-35.H.08	SeAg_B3095	-	c->a	cga->aga	Arg->Arg	S	putative secreted protein
s607	3029560	N25-24.H.04	SeAg_B3102	-	c->t	tgg->tag	Trp->***	STOP	glucarate dehydratase
s608	3033778	N31-36.H.00	SeAg_B3107	-	g->a	cta->tta	Leu->Leu	S	conserved hypothetical protein
s609	3036953	N24-15.H.03	SeAg_B3111	-	t->a	ctg->cag	Leu->Gln	NS	lysine decarboxylase family protein
s610	3038590	N21-05.O.06	SeAg_B3113	-	c->t	cag->tag	Gln->***	STOP	serine transporter family protein
s611	3045359	N09-N10	SeAg_B3120	fucP	g->a	gcg->gca	Ala->Ala	S	L-fucose:H+ symporter permease
s612A	3046104	N01-73.H.09	SeAg_B3121	fucI	t->c	cca->cct	Pro->Pro	S	L-fucose isomerase
s612B	3046104	N02-N38	SeAg_B3121	fucI	t->a	cca->ccc	Pro->Pro	S	L-fucose isomerase
s613	3046372	N25-22.H.04	SeAg_B3121	fucI	g->a	gaa->aaa	Glu->Lys	NS	L-fucose isomerase
s4133	3046753	N10-57.A.08	SeAg_B3121	fucI	.->A	frameshift	STOP	INS	L-fucose isomerase
s614	3047280	N17-18.H.07	SeAg_B3121	fucI	c->t	gcc->gct	Ala->Ala	S	L-fucose isomerase
s615	3053985	N05-64.H.00	SeAg_B3130	csdA	g->t	gcg->tcg	Ala->Ser	NS	cysteine desulfurase-> catalytic subunit CsdA
s616	3058964	N22-12.A.06	SeAg_B3137	-	a->c	-	-	NC	N-acetylmuramoyl-L-alanine amidase AmiC
s617	3060243	N02-N38	-	-	g->t	-	-	NC	-
s618	3065869	N37-68.U.05	SeAg_B3140	recB	g->a	ccc->ctc	Pro->Leu	NS	exodeoxyribonuclease V-> beta subunit
s619	3066506	N02-N38	SeAg_B3140	recB	g->t	ctc->atc	Leu->Ile	NS	exodeoxyribonuclease V-> beta subunit
s620	3068048	N02-N38	SeAg_B3141	-	g->a	tcc->ttc	Ser->Phe	NS	protease 3
s4134	3070529	N38-72.A.52	SeAg_B3142	recC	.->C	frameshift	STOP	INS	exodeoxyribonuclease V, gamma subunit
s621	3084429	N05-64.H.00	SeAg_B3156	-	c->a	gtt->ttt	Val->Phe	NS	lysophospholipid transporter LplT
s622	3085823	N31-35.H.08	SeAg_B3157	-	c->t	gcg->gca	Ala->Ala	S	bifunctional protein aas
s623	3087168	N33-34.H.09	SeAg_B3157	-	c->t	cgt->cat	Arg->His	NS	bifunctional protein aas
s4135	3087751	N20-02.O.05	-	-	.->A	-	-	INS	-
s625	3095594	N17-N18	SeAg_B3168	kduD	a->g	cgt->cgc	Arg->Arg	S	2-deoxy-D-gluconate 3-dehydrogenase
s626	3103860	N17-21.H.10	SeAg_B3179	-	a->c	gtt->ggt	Val->Gly	NS	conserved hypothetical protein
s627	3107930	N17-21.H.10	SeAg_B3184	-	c->a	ggc->tgc	Gly->Cys	NS	fimbrial usher protein
s628	3110477	N03-70.E.05	-	-	g->a	-	-	NC	-
s4136	3110632	N13-47.E.09	-	-	AA->.	-	-	DEL	-
s629	3110826	N31-N32	-	-	a->g	-	-	NC	-
s631B	3112830	N16-20.H.06	-	-	G->.	-	-	DEL	-
s631A	3112830	N02-N03	-	-	G->.	-	-	DEL	-
s632	3112965	N35-66.F.99	-	-	g->c	-	-	NC	-
s633	3113204	N02-N03	-	-	c->t	-	-	NC	-
s634	3115012	N01-N02	SeAg_B3193	-	g->t	gtc->gta	Val->Val	S	LysM domain/M23 peptidase domain protein
s635	3119514	N02-N03	SeAg_B3198	recJ	c->t	gcg->acg	Ala->Thr	NS	single-stranded-DNA-specific exonuclease RecJ
s636	3119664	N17-20.H.06	SeAg_B3198	recJ	g->a	ctt->ttt	Leu->Phe	NS	single-stranded-DNA-specific exonuclease RecJ
s637	3124915	N17-20.H.06	-	-	c->a	-	-	NC	-
s638	3125076	N31-35.H.08	SeAg_B3206	-	a->g	ttt->ttc	Phe->Phe	S	hemolysin-3
s639	3128064	N31-35.H.08	SeAg_B3209	-	a->c	gtg->ggg	Val->Gly	NS	putative outer membrane protein
s640	3130504	N01-73.H.09	SeAg_B3210	gcvP	g->c	aac->aag	Asn->Lys	NS	glycine dehydrogenase
s641	3139354	N33-N34	SeAg_B3221	-	a->c	att->ctt	Ile->Leu	NS	5-formyltetrahydrofolate cyclo-ligase
s642	3140305	N05-64.H.00	SeAg_B3223	serA	g->a	acc->act	Thr->Thr	S	phosphoglycerate dehydrogenase
s643	3141740	N05-63.H.87	-	-	g->a	-	-	NC	-
s644	3143057	N25-24.H.04	SeAg_B3225	-	g->t	ctg->ctt	Leu->Leu	S	chromosome initiation inhibitor
s645	3145101	N36-67.H.09	SeAg_B3228	-	g->a	gcc->gtc	Ala->Val	NS	arginine exporter protein ArgO
s646	3159364	N35-66.F.99	SeAg_B3243	-	a->g	atg->acg	Met->Thr	NS	ureidoglycolate dehydrogenase
s647	3162393	N25-24.H.04	SeAg_B3245	-	g->a	atc->att	Ile->Ile	S	D-mannonate oxidoreductase
s648	3162821	N17-18.H.07	-	-	c->a	-	-	NC	-
s649	3162997	N34-33.A.05	-	-	g->t	-	-	NC	-
s650	3171686	N37-69.H.06	SeAg_B3255	sprT	a->c	acc->ccc	Thr->Pro	NS	protein SprT
s651	3173730	N37-69.H.06	SeAg_B3257	-	g->a	gag->gaa	Glu->Glu	S	protein YggJ
s652	3176140	N31-35.H.08	SeAg_B3261	-	g->a	cac->cat	His->His	S	regulatory protein-> IclR
s653	3176766	N24-16.H.08	-	-	c->a	-	-	NC	-
s654	3183563	N01-73.H.09	SeAg_B3270	-	g->a	gcg->gtg	Ala->Val	NS	conserved hypothetical protein
s655	3186282	N30-31.H.09	SeAg_B3274	mutY	g->a	gag->gaa	Glu->Glu	S	A/G-specific adenine glycosylase
s656	3194006	N17-17.H.06	SeAg_B3284	-	g->a	gct->act	Ala->Thr	NS	hcp
s657	3203455	N17-19.F.03	SeAg_B3298	-	g->t	ccc->cca	Pro->Pro	S	putative cytoplasmic protein
s658	3204549	N20-N21	SeAg_B3299	-	.->C	frameshift	STOP	INS	tyramine oxidase
s659	3205889	N19-N20	SeAg_B3300	-	g->t	ggt->tgt	Gly->Cys	NS	phenylacetaldehyde dehydrogenase
s660	3211300	N03-70.E.05	SeAg_B3306	exuT	g->a	gcg->gtg	Ala->Val	NS	hexuronate transporter
s661	3212274	N21-05.O.06	-	-	c->t	-	-	NC	-
s662	3212283	N06-40.E.08	-	-	c->t	-	-	NC	-
s4137	3217381	N05-63.H.87	SeAg_B3310	-	CTCA->.	frameshift	STOP	DEL	putative methyl-accepting chemotaxis protein
s663	3217986	N37-69.H.06	-	-	a->g	-	-	NC	-
s664	3224403	N33-34.H.09	SeAg_B3318	-	t->a	atg->ttg	Met->Leu	NS	hydrogenase-2 component protein
s4138	3224546	N38-72.A.52	-	-	CGGGCGC->.	-	-	DEL	-
s665	3225674	N17-18.H.07	SeAg_B3320	hybC	g->t	tcg->tag	Ser->***	STOP	hydrogenase-2-> large subunit
s666	3231969	N24-15.H.03	SeAg_B3326	-	c->t	atg->ata	Met->Ile	NS	methyl-accepting chemotaxis sensory transducer
s667	3242886	N01-73.H.09	SeAg_B3341	-	g->a	-	-	NC	2-oxoglutarate/malate translocator
s668	3244286	N31-N32	-	-	t->c	-	-	NC	-
s669	3249456	N25-22.H.04	SeAg_B3347	-	g->a	ggg->gga	Gly->Gly	S	hypothetical protein
s670	3251460	N05-64.H.00	SeAg_B3349	-	g->a	acg->atg	Thr->Met	NS	protein YgiQ
s671	3252931	N25-N26	-	-	c->t	-	-	NC	-
s672	3252932	N25-N26	-	-	a->g	-	-	NC	-
s673	3252945	N05-64.H.00	-	-	c->t	-	-	NC	-
s674	3252984	N37-69.H.06	-	-	A->.	-	-	DEL	-
s675	3298927	N30-N31	SeAg_B3396	dnaG	a->g	act->gct	Thr->Ala	NS	DNA primase
s676	3300989	N17-N18	SeAg_B3397	rpoD	c->t	acc->act	Thr->Thr	S	RNA polymerase sigma factor RpoD
s677	3303835	N17-21.H.10	SeAg_B3402	-	a->g	gtg->gcg	Val->Ala	NS	methyl-accepting chemotaxis protein II
s678	3304460	N25-23.F.01	SeAg_B3402	-	g->a	caa->taa	Gln->***	STOP	methyl-accepting chemotaxis protein II
s679	3304997	N17-18.H.07	SeAg_B3402	-	c->a	gag->tag	Glu->***	STOP	methyl-accepting chemotaxis protein II
s680	3307488	N02-N03	-	-	t->c	-	-	NC	-
s681	3312813	N37-69.H.06	SeAg_B3408	-	t->c	gtc->gcc	Val->Ala	NS	protein of unknown function
s682	3317061	N38-72.A.52	SeAg_B3413	-	t->a	ctg->cag	Leu->Gln	NS	serine/threonine transporter SstT
s683	3320502	N37-69.H.06	SeAg_B3419	-	g->a	ctg->cta	Leu->Leu	S	conserved hypothetical protein
s684	3322584	N37-69.H.06	SeAg_B3422	-	g->a	cgc->cac	Arg->His	NS	inner membrane protein YhaH
s685	3326181	N01-73.H.09	SeAg_B3426	-	c->t	gcg->gca	Ala->Ala	S	putative inner membrane protein
s686	3334462	N37-69.H.06	SeAg_B3432	tdcB	g->a	act->att	Thr->Ile	NS	threonine dehydratase-> catabolic
s4139	3340728	N02-N03	-	-	CTTCGCTTATTT->.	-	-	DEL	-
s687	3344350	N07-N13	SeAg_B3444	-	a->t	gaa->gta	Glu->Val	NS	D-tagatose-bisphosphate aldolase-> class II-> non-catalytic subunit
s688	3347804	N02-N03	SeAg_B3448	-	g->a	ccg->cca	Pro->Pro	S	galactitol-1-phosphate 5-dehydrogenase
s689	3369462	N36-N37	SeAg_B3473	truB	a->t	agt->aga	Ser->Arg	NS	tRNA pseudouridine synthase B
s690	3372230	N24-15.H.03	SeAg_B3475	infB	c->t	ggc->agc	Gly->Ser	NS	translation initiation factor IF-2
s691	3387384	N27-25.H.03	-	-	T->.	-	-	DEL	-
s692	3387418	N27-25.H.03	-	-	.->T	-	-	INS	-
s693	3395528	N24-15.H.03	SeAg_B3502	-	c->t	gtg->atg	Val->Met	NS	toluene ABC transporter-> permease protein
s694	3399984	N05-62.H.72	SeAg_B3507	-	c->t	ccg->ctg	Pro->Leu	NS	conserved hypothetical protein
s695	3400192	N02-N38	SeAg_B3507	-	g->a	acg->aca	Thr->Thr	S	conserved hypothetical protein
s696	3402112	N02-N03	SeAg_B3510	rpoN	c->t	agc->agt	Ser->Ser	S	RNA polymerase sigma-54 factor
s697	3412878	N17-17.H.06	SeAg_B3521	gltB	G->.	frameshift	STOP	DEL	glutamate synthase (NADPH), large subunit
s698	3415685	N37-68.U.05	SeAg_B3521	gltB	c->t	-	-	NC	glutamate synthase (NADPH)-> large subunit
s699	3418280	N32-39.O.03	SeAg_B3523	-	g->a	ggc->agc	Gly->Ser	NS	conserved hypothetical protein
s4140	3424437	N10-57.A.08	SeAg_B3529	-	.->AC	frameshift	STOP	INS	MFS transporter, sialate:H+ symporter (SHS) family
s700	3426691	N08-N09	SeAg_B3531	-	c->t	gcg->acg	Ala->Thr	NS	transcriptional regulator NanR
s701	3445557	N05-64.H.00	SeAg_B3553	-	c->t	ctc->ctt	Leu->Leu	NS	conserved hypothetical protein
s702	3447434	N25-24.H.04	SeAg_B3555	aaeB	c->t	gtt->att	Val->Ile	NS	p-hydroxybenzoic acid efflux pump subunit aaeB
s703	3455554	N36-67.H.09	SeAg_B3560	-	c->t	gcg->acg	Ala->Thr	NS	conserved hypothetical protein
s704	3458432	N25-N26	SeAg_B3563	mreD	g->t	gct->gat	Ala->Asp	NS	rod shape-determining protein MreD
s705	3461622	N31-35.H.08	SeAg_B3566	-	c->a	cgc->ctc	Arg->Leu	NS	cyclic diguanylate phosphodiesterase (EAL) domain protein
s706	3466038	N24-15.H.03	-	-	c->t	-	-	NC	-
s707	3466506	N35-66.F.99	SeAg_B3570	accB	a->g	acg->gcg	Thr->Ala	NS	acetyl-CoA carboxylase-> biotin carboxyl carrier protein
s708	3469612	N37-68.U.05	SeAg_B3573	panF	c->t	atc->att	Ile->Ile	S	sodium/pantothenate symporter
s709	3471687	N36-67.H.09	SeAg_B3575	dusB	c->t	aca->ata	Thr->Ile	NS	tRNA-dihydrouridine synthase B
s710	3474922	N01-N02	SeAg_B3579	-	g->t	ctg->ctt	Leu->Leu	S	ggdef domain/eal domain protein
s711	3489324	N02-N03	SeAg_B3597	aroE	c->a	gtc->ttc	Val->Phe	NS	shikimate 5-dehydrogenase
s712	3494158	N02-N03	SeAg_B3603	fmt	t->a	att->ata	Ile->Ile	S	methionyl-tRNA formyltransferase
s4141	3508514	N10-57.A.08	SeAg_B3630	rpsC	.->A	frameshift	STOP	INS	ribosomal protein S3
s713	3521668	N01-N02	SeAg_B3650	-	c->a	acg->act	Thr->Thr	S	fkbp-type peptidyl-prolyl cis-trans isomerase fkpa
s714	3523750	N37-69.H.06	SeAg_B3654	kefB	c->t	gtg->atg	Val->Met	NS	glutathione-regulated potassium-efflux system protein KefB
s715	3524668	N02-N38	SeAg_B3654	kefB	c->t	ggc->agc	Gly->Ser	NS	glutathione-regulated potassium-efflux system protein KefB
s716	3529967	N25-N26	-	-	t->a	-	-	NC	-
s717	3530970	N24-15.H.03	SeAg_B3662	-	c->t	tcg->tca	Ser->Ser	S	OsmC family protein
s718	3531933	N17-17.H.06	SeAg_B3663	crp	c->t	acc->act	Thr->Thr	S	catabolite gene activator
s719	3535035	N24-16.H.08	SeAg_B3665	-	g->a	cat->tat	His->Tyr	NS	acetylornithine/succinyldiaminopimelate aminotransferase
s720	3535180	N24-15.H.03	SeAg_B3665	-	g->a	cac->cat	His->His	S	acetylornithine/succinyldiaminopimelate aminotransferase
s721	3564680	N32-39.O.03	SeAg_B3692	mrcA	t->c	tcg->ccg	Ser->Pro	NS	penicillin-binding protein 1A
s722	3570487	N27-25.H.03	SeAg_B3697	hslO	g->a	ggt->agt	Gly->Ser	NS	chaperonin HslO
s723	3584999	N25-22.H.04	SeAg_B3710	-	g->a	tcg->tca	Ser->Ser	S	conserved hypothetical protein
s724	3585410	N01-73.H.09	SeAg_B3710	-	t->c	gct->gcc	Ala->Ala	S	conserved hypothetical protein
s725	3588285	N31-N32	SeAg_B3714	gntT	t->c	ttg->tcg	Leu->Ser	NS	high-affinity gluconate transporter
s726	3590273	N32-39.O.03	SeAg_B3715	malQ	t->c	acg->gcg	Thr->Ala	NS	4-alpha-glucanotransferase
s727	3595348	N35-66.F.99	SeAg_B3717	malT	a->t	gac->gtc	Asp->Val	NS	transcriptional regulator MalT
s728	3604600	N38-72.A.52	SeAg_B3724	-	t->c	caa->cga	Gln->Arg	NS	glycerol-3-phosphate regulon repressor
s729	3604705	N31-36.H.00	SeAg_B3724	-	t->g	gat->gct	Asp->Ala	NS	glycerol-3-phosphate regulon repressor
s730	3605235	N32-39.O.03	SeAg_B3725	-	g->a	ggc->ggt	Gly->Gly	S	protein of glp regulon
s731	3613954	N25-24.H.04	SeAg_B3732	-	c->g	cac->cag	His->Gln	NS	dihydroxy-acid dehydratase
s4143	3620854	N32-38.O.03	-	-	A->.	-	-	DEL	-
s732	3628945	N17-20.H.06	SeAg_B3741	gntU	c->t	ggg->gga	Gly->Gly	S	gluconate transporter GntU
s733	3639567	N25-23.F.01	SeAg_B3753	ggt	c->t	gtc->atc	Val->Ile	NS	gamma-glutamyltransferase
s734	3651177	N25-22.H.04	-	-	g->a	-	-	NC	-
s735	3659661	N02-N38	-	-	g->a	-	-	NC	-
s736	3662520	N01-73.H.09	SeAg_B3779	-	g->a	cag->caa	Gln->Gln	S	methyl-accepting chemotaxis protein
s737	3666414	N05-62.H.72	SeAg_B3783	-	a->g	tac->cac	Tyr->His	NS	protein YhhS
s738	3667597	N24-16.H.08	SeAg_B3784	-	c->t	gcg->gtg	Ala->Val	NS	inner membrane protein YhhT
s739	3683186	N25-23.F.01	SeAg_B3797	-	g->t	cct->cat	Pro->His	NS	oligopeptidase A
s740	3700856	N17-20.H.06	SeAg_B3816	-	c->t	ggc->ggt	Gly->Gly	S	MFS transporter-> metabolite:H+ symporter (MHS) family protein
s4144	3714550	N25-23.F.01	SeAg_B3824	-	GCTGCGCGGAGGTC->.	frameshift	STOP	DEL	cellulose synthase operon protein C
s741	3717022	N17-18.H.07	SeAg_B3826	-	A->.	frameshift	STOP	DEL	cyclic di-GMP-binding protein
s742	3718670	N25-N29	SeAg_B3827	bcsA	.->AACCGC	-	-	INS	cellulose synthase
s743	3718796	N05-63.H.87	SeAg_B3827	bcsA	g->a	ctg->ttg	Leu->Leu	S	cellulose synthase
s744	3720088	N14-43.E.09	SeAg_B3827	bcsA	c->t	tgg->tag	Trp->***	STOP	cellulose synthase
s745	3721013	N17-19.F.03	SeAg_B3828	yhjQ	a->g	ctt->ctc	Leu->Leu	S	cellulose synthase operon protein YhjQ
s746	3722203	N37-69.H.06	SeAg_B3831	-	g->t	ggg->gtg	Gly->Val	NS	putative cellulose biosynthesis protein BcsE
s747	3722325	N37-68.U.05	SeAg_B3831	-	A->.	frameshift	STOP	DEL	putative cellulose biosynthesis protein BcsE
s748	3722952	N25-24.H.04	SeAg_B3831	-	c->t	cag->tag	Gln->***	STOP	putative cellulose biosynthesis protein BcsE
s749	3726799	N30-31.H.09	SeAg_B3837	-	c->t	gcc->gct	Ala->Ala	S	inner membrane transport protein YhaO
s750	3735045	N25-24.H.04	SeAg_B3843	-	g->a	atc->att	Ile->Ile	S	xanthine/uracil/vitamin C permease
s751	3736385	N25-N26	-	-	c->t	-	-	NC	-
s752	3738782	N36-67.H.09	SeAg_B3848	-	c->a	cgc->ctc	Arg->Leu	NS	membrane-associated sulfatase
s753	3745738	N30-31.H.09	SeAg_B3854	-	c->t	gac->gat	Asp->Asp	S	hypothetical protein
s754	3749195	N17-N18	SeAg_B3858	-	c->t	acg->aca	Thr->Thr	S	biotin sulfoxide reductase
s755	3764829	N17-20.H.06	SeAg_B3875	xylA	g->t	ggc->gga	Gly->Gly	S	xylose isomerase
s756	3765939	N30-31.H.09	-	-	g->a	-	-	NC	-
s757	3768163	N31-35.H.08	-	-	t->c	-	-	NC	-
s758	3770409	N05-N06	-	-	c->a	-	-	NC	-
s759	3773308	N02-N03	-	-	c->a	-	-	NC	-
s760	3794454	N02-N03	-	-	a->g	-	-	NC	-
s761	3794530	N03-70.E.05	-	-	c->t	-	-	NC	-
s762	3813171	N33-N34	SeAg_B3916	-	c->t	ggc->ggt	Gly->Gly	S	probable glucarate transporter
s763	3814481	N31-36.H.00	SeAg_B3917	-	c->t	ctg->cta	Leu->Leu	S	serine acetyltransferase 4
s764	3821299	N01-73.H.09	SeAg_B3925	-	g->a	ttc->ttt	Phe->Phe	S	glycosyl transferase-> group 2 family protein
s765	3821707	N05-64.H.00	SeAg_B3925	-	g->a	ggc->ggt	Gly->Gly	S	glycosyl transferase-> group 2 family protein
s766	3829221	N06-N07	SeAg_B3932	-	c->a	cag->cat	Gln->His	NS	lipopolysaccharide 1->2-N-acetylglucosaminetransferase
s767	3830348	N03-70.E.05	SeAg_B3933	-	c->t	gag->aag	Glu->Lys	NS	lipopolysaccharide core biosynthesis protein RfaZ
s768	3830404	N17-20.H.06	SeAg_B3933	-	t->c	gac->ggc	Asp->Gly	NS	lipopolysaccharide core biosynthesis protein RfaZ
s769	3835032	N25-N26	-	-	c->a	-	-	NC	-
s770	3849880	N31-36.H.00	-	-	c->t	-	-	NC	-
s771	3849883	N31-36.H.00	-	-	c->t	-	-	NC	-
s772	3851223	N01-73.H.09	SeAg_B3956	ligA	g->a	acc->atc	Thr->Ile	NS	NAD-dependent DNA ligase adenylation domain protein
s773	3851869	N35-66.F.99	SeAg_B3956	ligA	t->c	atg->gtg	Met->Val	NS	NAD-dependent DNA ligase adenylation domain protein
s774	3857189	N31-35.H.08	SeAg_B3961	recG	c->t	atc->att	Ile->Ile	S	ATP-dependent DNA helicase RecG
s775	3857550	N25-N26	SeAg_B3961	recG	c->a	ctg->atg	Leu->Met	NS	ATP-dependent DNA helicase RecG
s776	3860459	N37-69.H.06	-	-	a->g	-	-	NC	-
s777	3864292	N24-16.H.08	SeAg_B3966	-	c->t	agc->aac	Ser->Asn	NS	alpha-xylosidase
s778	3875960	N25-24.H.04	SeAg_B3976	-	g->c	ctg->gtg	Leu->Val	NS	pilin chaperone ecpD2
s779	3890335	N25-24.H.04	SeAg_B3990	-	g->a	ttg->tta	Leu->Leu	S	carboxylate/amino acid/amine transporter
s4145	3896959	N34-33.A.05	-	-	.->A	-	-	INS	-
s780	3898565	N02-N38	SeAg_B3998	-	g->a	ccg->ctg	Pro->Leu	NS	sigma-54 dependent transcription regulator
s781	3909770	N36-67.H.09	-	-	a->g	-	-	NC	-
s782	3916041	N02-N03	SeAg_B4017	-	a->g	atg->acg	Met->Thr	NS	DeoX
s783	3919053	N14-48.E.08	-	-	c->a	-	-	NC	-
s784	3925073	N05-64.H.00	SeAg_B4024	emrD	g->t	ggc->gtc	Gly->Val	NS	multidrug resistance protein D
s785	3925402	N33-34.H.09	-	-	g->a	-	-	NC	-
s786	3931590	N36-67.H.09	SeAg_B4031	-	T->.	frameshift	STOP	DEL	inner membrane protein YidH
s787	3944572	N31-35.H.08	-	-	c->a	-	-	NC	-
s788	3954845	N25-23.F.01	SeAg_B4056	-	g->a	gcc->gtc	Ala->Val	NS	conserved hypothetical protein
s789	3956735	N17-N18	SeAg_B4058	-	t->g	cca->ccc	Pro->Pro	S	conserved hypothetical protein
s790	3960491	N02-N03	SeAg_B4063	gyrB	g->a	cac->cat	His->His	S	DNA gyrase-> B subunit
s791	3964818	N38-72.A.52	SeAg_B4066	dnaA	g->t	cgc->agc	Arg->Ser	NS	chromosomal replication initiator protein DnaA
s792	3976063	N24-15.H.03	-	-	a->g	-	-	NC	-
s793	3981264	N01-73.H.09	SeAg_B4082	pstS	c->t	gcg->acg	Ala->Thr	NS	phosphate ABC transporter-> periplasmic phosphate-binding protein PstS
s794	3986665	N02-N38	-	-	g->a	-	-	NC	-
s795	3995412	N05-N06	SeAg_B4092	atpA	a->c	ggt->ggg	Gly->Gly	S	ATP synthase F1-> alpha subunit
s796	4003401	N36-67.H.09	SeAg_B4104	asnA	g->t	ggt->tgt	Gly->Cys	NS	aspartate--ammonia ligase
s797	4005685	N17-20.H.06	SeAg_B4106	-	a->t	ttg->tag	Leu->***	STOP	ATPase RavA
s798	4010348	N36-67.H.09	SeAg_B4109	rbsA	c->t	cgc->cgt	Arg->Arg	S	ribose ABC transporter-> ATP-binding protein
s799	4012740	N06-N07	SeAg_B4111	rbsB	g->a	ggc->gac	Gly->Asp	NS	ribose ABC transporter-> periplasmic ribose-binding protein
s800	4016347	N02-N38	SeAg_B4114	-	g->a	gcc->gtc	Ala->Val	NS	inner membrane transport protein YieO
s4146	4024994	N37-68.U.05	SeAg_B4125	-	AA->.	frameshift	STOP	DEL	Mg chelatase homolog
s801	4030832	N31-36.H.00	SeAg_B4129	ilvD	a->g	gta->gtg	Val->Val	S	dihydroxy-acid dehydratase
s802	4043918	N30-31.H.09	SeAg_B4141	rhlB	g->a	ggc->ggt	Gly->Gly	S	ATP-dependent RNA helicase RhlB
s4147	4044358	N05-62.H.72	SeAg_B4141	rhlB	T->.	frameshift	STOP	DEL	ATP-dependent RNA helicase RhlB
s803	4048323	N36-67.H.09	SeAg_B4145	-	g->a	ggg->gag	Gly->Glu	NS	modulator of enterobacterial common antigen
s804	4057835	N17-21.H.10	SeAg_B4154	wzyE	t->c	gtc->gcc	Val->Ala	NS	ECA biosynthesis protein WzyE
s805	4059049	N02-N03	SeAg_B4155	-	T->.	frameshift	STOP	DEL	glycosyl transferase, WecB/TagA/CpsF family
s806	4072502	N05-N06	SeAg_B4175	dapF	t->c	gtt->gct	Val->Ala	NS	diaminopimelate epimerase
s807	4074102	N24-16.H.08	SeAg_B4177	xerC	c->t	acg->atg	Thr->Met	NS	tyrosine recombinase XerC
s808	4080540	N37-69.H.06	SeAg_B4184	rarD	g->a	ctg->ttg	Leu->Leu	S	RarD protein
s809	4088087	N17-20.H.06	-	-	c->t	-	-	NC	-
s810	4089341	N36-67.H.09	SeAg_B4192	-	c->t	cag->tag	Gln->***	STOP	hypothetical protein
s811	4096401	N17-20.H.06	SeAg_B4200	-	c->t	cag->tag	Gln->***	STOP	DNA recombination protein RmuC
s812	4102119	N19-09.F.08	SeAg_B4207	-	c->a	cca->aca	Pro->Thr	NS	deoxyribonuclease TatD
s813	4104191	N37-69.H.06	SeAg_B4209	ubiD	a->g	gga->ggg	Gly->Gly	S	3-octaprenyl-4-hydroxybenzoate carboxy-lyase
s814	4129873	N29-30.H.04	-	-	g->c	-	-	NC	-
s815	4131453	N04-N35	SeAg_B4236	hemN	c->t	aac->aat	Asn->Asn	S	oxygen-independent coproporphyrinogen III oxidase
s816	4143267	N31-35.H.08	SeAg_B4245	-	g->a	ctt->ttt	Leu->Phe	NS	putative periplasmic protein
s817	4145160	N31-36.H.00	SeAg_B4247	-	c->a	gac->tac	Asp->Tyr	NS	porin OmpL
s818	4147222	N12-51.E.09	SeAg_B4249	-	c->t	ggt->agt	Gly->Ser	NS	inner membrane symporter YihP
s819	4154496	N03-70.E.05	SeAg_B4255	-	g->a	acc->act	Thr->Thr	S	3-hydroxyisobutyrate dehydrogenase family
s820	4155275	N35-66.F.99	SeAg_B4255	-	g->a	ccc->tcc	Pro->Ser	NS	3-hydroxyisobutyrate dehydrogenase family
s821	4158040	N31-36.H.00	SeAg_B4259	yihX	a->g	tat->tgt	Tyr->Cys	NS	phosphatase YihX
s822	4163599	N02-N38	SeAg_B4269	fdhE	t->c	ttg->tta	Leu->Leu	S	formate dehydrogenase accessory protein FdhE
s823	4165303	N10-57.A.08	SeAg_B4271	fdoH	t->c	aac->gac	Asn->ASP	NS	formate dehydrogenase-O-> iron-sulfur subunit
s824	4167366	N05-64.H.00	SeAg_B4273	fdoG	t->c	-	-	NC	formate dehydrogenase-O-> major subunit
s825	4167476	N24-15.H.03	SeAg_B4273	fdoG	t->c	-	-	NC	formate dehydrogenase-O-> major subunit
s826	4169932	N35-66.F.99	SeAg_B4275	-	g->a	gac->gat	Asp->Asp	S	putative inner membrane lipoprotein
s827	4174576	N37-68.U.05	SeAg_B4280	-	t->c	tcc->ccc	Ser->Pro	NS	conserved hypothetical protein
s828	4186015	N35-66.F.99	SeAg_B4291	-	g->t	tgg->tgt	Trp->Cys	NS	HTH-type transcriptional activator RhaS
s829	4186481	N01-73.H.09	SeAg_B4292	-	a->g	gag->ggg	Glu->Gly	NS	HTH-type transcriptional activator RhaR
s830	4186716	N03-70.E.05	SeAg_B4292	-	g->a	ttg->tta	Leu->Leu	S	HTH-type transcriptional activator RhaR
s831	4188677	N28-29.O.08	-	-	a->t	-	-	NC	-
s832	4191865	N10-58.E.08	SeAg_B4300	-	g->a	ctc->ttc	Leu->Phe	NS	trap dicarboxylate transporter-> dctp subunit
s833	4210133	N30-31.H.09	SeAg_B4320	-	g->a	aag->aaa	Lys->Lys	S	putative ABC transporter ATP-binding protein ego
s4148	4216179	N10-59.F.08	SeAg_B4326	-	.->G	frameshift	STOP	INS	ribulose-phosphate 3-epimerase
s834	4238261	N03-70.E.05	SeAg_B4348	metL	g->c	gcg->ccg	Ala->Pro	NS	aspartokinase/homoserine dehydrogenase II
s835	4240030	N25-N26	SeAg_B4349	-	c->t	cgc->cac	Arg->His	NS	MscS Mechanosensitive ion channel
s836	4250173	N30-31.H.09	SeAg_B4356	-	g->a	cca->cta	Pro->Leu	NS	glycerol dehydrogenase
s837	4250562	N26-N27	SeAg_B4357	fsaB	c->t	ggc->gac	Gly->Asp	NS	fructose-6-phosphate aldolase 2
s838	4253240	N01-73.H.09	SeAg_B4359	-	g->a	tac->tat	Tyr->Tyr	S	membrane protein YijP
s4097	4261677	N34-33.A.05	-	-	.->A	-	-	INS	-
s839	4275948	N24-16.H.08	SeAg_B4380	murB	c->t	cat->tat	His->Tyr	NS	UDP-N-acetylenolpyruvoylglucosamine reductase
s840	4284647	N01-73.H.09	SeAg_B4396	rpoB	g->a	gac->aac	Asp->Asn	NS	DNA-directed RNA polymerase-> beta subunit
s841	4286215	N01-73.H.09	SeAg_B4396	rpoB	c->t	tac->tat	Tyr->Tyr	S	DNA-directed RNA polymerase-> beta subunit
s842	4320960	N17-19.F.03	SeAg_B4429	aceB	c->t	cgc->cgt	Arg->Arg	S	malate synthase A
s843	4332440	N05-63.H.87	SeAg_B4441	-	g->a	gcg->acg	Ala->Thr	NS	sodium-dependent inorganic phosphate
s844	4334017	N25-23.F.01	SeAg_B4442	-	g->a	cgc->tgc	Arg->Cys	NS	peptidase E
s845	4335367	N05-63.H.87	SeAg_B4444	-	g->a	cga->caa	Arg->Gln	NS	ribosomal large subunit pseudouridine synthase F
s846	4337360	N18-N23	-	-	c->a	-	-	NC	-
s847	4357557	N31-36.H.00	-	-	T->.	-	-	DEL	-
s848	4359708	N25-N26	-	-	a->t	-	-	NC	-
s849	4361720	N17-N18	-	-	g->a	-	-	NC	-
s850	4383952	N25-22.H.04	SeAg_B4500	-	c->t	ctg->ttg	Leu->Leu	S	tRNA-dihydrouridine synthase A
s851	4384470	N25-23.F.01	SeAg_B4500	-	g->a	ttg->tta	Leu->Leu	S	tRNA-dihydrouridine synthase A
s852	4392625	N02-N03	SeAg_B4510	-	g->a	gcc->gtc	Ala->Val	NS	conserved hypothetical protein
s853	4399586	N01-73.H.09	-	-	t->g	-	-	NC	-
s854	4401035	N33-34.H.09	SeAg_B4519	-	g->a	gtc->atc	Val->Ile	NS	conserved hypothetical protein
s855	4422134	N17-20.H.06	SeAg_B4523	-	a->g	aga->agg	Arg->Arg	S	cyclic diguanylate phosphodiesterase (EAL) domain protein
s856	4425200	N17-19.F.03	SeAg_B4526	-	c->t	caa->taa	Gln->***	STOP	glutathione S-transferase-> N- domain
s857	4427196	N31-36.H.00	-	-	c->t	-	-	NC	-
s858	4427541	N33-N34	SeAg_B4529	-	.->GCTGGC	-	-	INS	Na+/H+ antiporter
s861	4429673	N30-31.H.09	SeAg_B4531	-	c->t	gcc->acc	Ala->Thr	NS	LysR family regulatory protein
s862	4435333	N25-23.F.01	-	-	a->c	-	-	NC	-
s4149	4438781	N10-57.A.08	SeAg_B4539	nrfD	.->G	frameshift	STOP	INS	cytochrome c nitrite reductase, NrfD subunit
s863	4452172	N05-65.H.72	SeAg_B4552	-	g->a	ggg->gag	Gly->Glu	NS	proline/betaine transporter
s864	4460789	N16-20.H.06	-	-	A->.	-	-	DEL	-
s865	4464076	N17-17.H.06	SeAg_B4561	-	C->.	frameshift	STOP	DEL	melibiose operon regulatory protein
s866	4468297	N31-36.H.00	SeAg_B4564	fumB	c->t	ctg->cta	Leu->Leu	S	fumarate hydratase
s867	4471513	N37-69.H.06	SeAg_B4566	-	g->a	acc->atc	Thr->Ile	NS	response regulator
s868	4475204	N16-N17	SeAg_B4568	-	c->t	gcg->gtg	Ala->Val	NS	anaerobic dimethyl sulfoxide reductase chain a
s869	4483098	N34-33.A.05	SeAg_B4576	-	t->c	tta->ttg	Leu->Leu	S	AraC family regulatory protein
s872	4489007	N17-21.H.10	-	-	t->c	-	-	NC	-
s873	4500995	N02-N03	SeAg_B4601	-	c->t	ggg->gga	Gly->Gly	S	thiol:disulfide interchange protein DsbD
s874	4505692	N24-15.H.03	SeAg_B4605	-	g->a	ctg->cta	Leu->Leu	S	FxsA protein
s875	4509521	N26-N27	SeAg_B4608	groL	ATGGGGGGT->.	-	-	DEL	chaperonin GroL
s876	4509525	N25-24.H.04	SeAg_B4608	groL	.->GGGGTATGA	-	-	INS	chaperonin GroL
s877	4517297	N02-N03	SeAg_B4621	frdA	c->t	gcc->acc	Ala->Thr	NS	fumarate reductase-> flavoprotein subunit
s878	4526038	N02-N38	SeAg_B4626	psd	a->c	ggt->ggg	Gly->Gly	S	phosphatidylserine decarboxylase
s879	4548160	N31-35.H.08	SeAg_B4649	-	c->t	gcg->gtg	Ala->Val	NS	PspA/IM30 family protein
s880	4556409	N05-64.H.00	SeAg_B4660	-	a->c	gat->gag	Asp->Glu	NS	Zn-dependent hydrolase of the beta-lactamase fold
s881	4559698	N33-34.H.09	SeAg_B4664	-	c->t	agc->agt	Ser->Ser	S	orotidine 5'-phosphate decarboxylase / HUMPS family
s882	4565130	N02-N38	SeAg_B4673	-	c->t	gcg->gtg	Ala->Val	NS	exported membrane protein
s883	4577531	N31-35.H.08	-	-	CGTCACG->.	-	-	DEL	-
s884	4585102	N17-18.H.07	SeAg_B4692	-	c->a	gcg->gct	Ala->Ala	S	putative sugar transporter
s885	4597351	N17-18.H.07	SeAg_B4703	mmsA	a->t	gtt->gta	Val->Val	S	methylmalonate-semialdehyde dehydrogenase
s886	4602767	N17-21.H.10	SeAg_B4709	-	g->a	cgt->cat	Arg->His	NS	myo-inositol catabolism protein
s887	4604652	N02-N38	SeAg_B4710	-	c->a	acg->act	Thr->Thr	S	protein YfcJ
s888	4606734	N14-N15	-	-	g->t	-	-	NC	-
s889	4610309	N31-35.H.08	-	-	g->t	-	-	NC	-
s890	4612990	N17-18.H.07	SeAg_B4718	-	c->t	cga->tga	Arg->***	STOP	protein IolH
s891	4621167	N25-23.F.01	SeAg_B4729	-	c->a	ccg->cag	Pro->Gln	NS	conserved hypothetical protein
s892	4624959	N25-N26	SeAg_B4733	nrdG	c->t	gtg->gta	Val->Val	S	anaerobic ribonucleoside-triphosphate reductase activating protein
s893	4627637	N17-20.H.06	SeAg_B4735	-	a->g	gta->gtg	Val->Val	S	conserved hypothetical protein
s894	4631009	N05-N06	-	-	g->t	-	-	NC	-
s895	4633067	N01-73.H.09	SeAg_B4740	mgtA	g->a	gtc->atc	Val->Ile	NS	magnesium-translocating P-type ATPase
s896	4637835	N01-73.H.09	-	-	c->t	-	-	NC	-
s897	4639443	N36-67.H.09	SeAg_B4747	-	g->a	cgc->tgc	Arg->Cys	NS	C4-dicarboxylate anaerobic carrier
s898	4639608	N17-20.H.06	SeAg_B4747	-	c->t	gcg->acg	Ala->Thr	NS	C4-dicarboxylate anaerobic carrier
s4150	4644208	N10-57.A.08	SeAg_B4753	-	.->G	frameshift	STOP	INS	putative cytoplasmic protein
s899	4647156	N01-73.H.09	SeAg_B4758	-	t->g	act->cct	Thr->Pro	NS	conserved hypothetical protein
s900	4658064	N34-33.A.05	SeAg_B4766	-	.->A	frameshift	STOP	INS	HTH-type transcriptional regulator IdnR
s901	4658460	N12-50.E.08	-	-	c->t	-	-	NC	-
s902	4684370	N25-24.H.04	-	-	c->t	-	-	NC	-
s903	4688546	N31-35.H.08	SeAg_B4805	-	t->g	gct->gcg	Ala->Ala	S	NurA domain superfamily
s904	4698292	N24-15.H.03	SeAg_B4818	-	a->t	cct->cca	Pro->Pro	S	TIR protein
s905	4708856	N25-24.H.04	SeAg_B4825	-	a->g	gca->gcg	Ala->Ala	S	HNH nuclease
s906	4709647	N05-N06	SeAg_B4826	-	t->c	gaa->gga	Glu->Gly	NS	conserved hypothetical protein TIGR01033
s907	4721419	N31-35.H.08	SeAg_B4842	-	g->a	cgt->tgt	Arg->Cys	NS	transcriptional regulator-> LysR family
s908	4722461	N31-N32	SeAg_B4843	iadA	CCC->.	-	-	DEL	beta-aspartyl peptidase
s909	4722585	N28-29.O.08	SeAg_B4843	iadA	c->a	acg->act	Thr->Thr	S	beta-aspartyl peptidase
s910	4724542	N02-N03	-	-	c->t	-	-	NC	-
s911	4735534	N17-21.H.10	SeAg_B4857	-	a->t	ctg->cag	Leu->Gln	NS	CobW/P47K family protein
s912	4735969	N24-16.H.08	SeAg_B4857	-	g->a	gct->gtt	Ala->Val	NS	CobW/P47K family protein
s913	4736531	N01-73.H.09	-	-	c->t	-	-	NC	-
s914	4739282	N25-N26	SeAg_B4861	-	c->t	-	-	NC	methyl-accepting chemotaxis protein
s915	4739344	N36-67.H.09	SeAg_B4861	-	c->t	-	-	NC	methyl-accepting chemotaxis protein
s916	4741035	N17-19.F.03	SeAg_B4862	-	g->a	gcg->gtg	Ala->Val	NS	phosphoglycerol transferase I
s917	4745673	N03-70.E.05	SeAg_B4866	-	c->t	atg->ata	Met->Ile	NS	protein YjjB
s918	4750611	N17-17.H.06	SeAg_B4872	-	a->g	tta->cta	Leu->Leu	S	diguanylate cyclase
s919	4751101	N34-32.A.00	SeAg_B4872	-	.->C	frameshift	STOP	INS	diguanylate cyclase
s920	4759365	N02-N38	SeAg_B4885	-	g->t	ctg->ctt	Leu->Leu	S	hydrolase-> TatD family
s921	4784556	N01-73.H.09	SeAg_B4910	rob	c->t	gcg->acg	Ala->Thr	NS	right origin-binding protein
s922	4789016	N37-69.H.06	-	-	c->t	-	-	NC	-
s923	4790255	N25-24.H.04	SeAg_B4916	-	c->t	ttg->tta	Leu->Leu	S	putative fimbrial subunit
s924	4790957	N30-N31	SeAg_B4917	-	a->g	gtt->gct	Val->Ala	NS	outer membrane usher protein SfmD
s925	4792918	N19-N22	SeAg_B4917	-	c->t	ggg->gga	Gly->Gly	S	outer membrane usher protein SfmD
Note: Lineage names are according to Dataset S2
*SNPs: S - synonymous; NS - non-synonymous; STOP - nonsense mutation; NC - SNPs in non-coding region. Short indels: INS - insertion; DEL - deletion
s245A and B; s246A and B; s612A and B; s631A and B occurred on multiple occasions (homoplasies) (Table S3)
