# Supplementary material for: Neutral Genomic Microevolution of a Recently Emerged Pathogen, Salmonella enterica Serovar Agona
Source: PLoS Genet. 2013 Apr 18;9(4):e1003471. doi: 10.1371/journal.pgen.1003471 (PMC3630104; doi:10.1371/journal.pgen.1003471)
Supplement: Dataset S5 — Details of the SNPs and indels in the core genome within recombination regions. (XLSX) [file pgen.1003471.s005.xlsx]

## Sheet: Dataset S5
Dataset S5. Details of the SNPs and indels in core genome within recombination regions
Mutation ID	Position in SL483	REC_ID	Lineage	Locus tag	Gene name	NT Change	Codon Change	AA Change	Type*	Product
s926	682	REC015	N02-N38	SeAg_B0002	thrA	g->a	aat->gac	Asn->Asp	NS	aspartokinase/homoserine dehydrogenase I
s927	684	REC015	N02-N38	SeAg_B0002	thrA	c->t	aat->gac	Asn->Asp	NS	aspartokinase/homoserine dehydrogenase I
s928	912	REC015	N02-N38	SeAg_B0002	thrA	c->t	gcc->gct	Ala->Ala	S	aspartokinase/homoserine dehydrogenase I
s929	1146	REC015	N02-N38	SeAg_B0002	thrA	t->a	ata->att	Ile->Ile	S	aspartokinase/homoserine dehydrogenase I
s930	1152	REC015	N02-N38	SeAg_B0002	thrA	c->t	cct->ccc	Pro->Pro	S	aspartokinase/homoserine dehydrogenase I
s931	1194	REC015	N02-N38	SeAg_B0002	thrA	t->c	ggc->ggt	Gly->Gly	S	aspartokinase/homoserine dehydrogenase I
s932	1254	REC015	N02-N38	SeAg_B0002	thrA	c->t	gtc->gtt	Val->Val	S	aspartokinase/homoserine dehydrogenase I
s933	1278	REC015	N02-N38	SeAg_B0002	thrA	c->t	aat->aac	Asn->Asn	S	aspartokinase/homoserine dehydrogenase I
s934	1305	REC015	N02-N38	SeAg_B0002	thrA	t->g	cct->ccg	Pro->Pro	S	aspartokinase/homoserine dehydrogenase I
s935	1515	REC015	N02-N38	SeAg_B0002	thrA	t->g	act->acg	Thr->Thr	S	aspartokinase/homoserine dehydrogenase I
s936	1752	REC015	N02-N38	SeAg_B0002	thrA	c->t	ggt->ggc	Gly->Gly	S	aspartokinase/homoserine dehydrogenase I
s937	2067	REC015	N02-N38	SeAg_B0002	thrA	a->g	cca->ccg	Pro->Pro	S	aspartokinase/homoserine dehydrogenase I
s938	2211	REC015	N02-N38	SeAg_B0002	thrA	g->c	gcg->gcc	Ala->Ala	S	aspartokinase/homoserine dehydrogenase I
s939	2310	REC015	N02-N38	SeAg_B0002	thrA	c->g	gcc->gcg	Ala->Ala	S	aspartokinase/homoserine dehydrogenase I
s940	2379	REC015	N02-N38	SeAg_B0002	thrA	t->g	cgg->cgt	Arg->Arg	S	aspartokinase/homoserine dehydrogenase I
s941	2455	REC015	N02-N38	SeAg_B0002	thrA	g->a	gac->aac	Asp->Asn	NS	aspartokinase/homoserine dehydrogenase I
s942	2472	REC015	N02-N38	SeAg_B0002	thrA	c->t	tct->tcc	Ser->Ser	S	aspartokinase/homoserine dehydrogenase I
s943	2538	REC015	N02-N38	SeAg_B0002	thrA	a->g	gca->gcg	Ala->Ala	S	aspartokinase/homoserine dehydrogenase I
s944	2610	REC015	N02-N38	SeAg_B0002	thrA	g->a	aag->aaa	Lys->Lys	S	aspartokinase/homoserine dehydrogenase I
s945	2866	REC015	N02-N38	SeAg_B0003	thrB	a->g	gcg->gca	Ala->Ala	S	homoserine kinase
s946	2926	REC015	N02-N38	SeAg_B0003	thrB	c->t	gat->gac	Asp->Asp	S	homoserine kinase
s947	3115	REC015	N02-N38	SeAg_B0003	thrB	c->t	gct->gcc	Ala->Ala	S	homoserine kinase
s948	3349	REC015	N02-N38	SeAg_B0003	thrB	t->c	tct->tcc	Ser->Ser	S	homoserine kinase
s949	3835	REC015	N02-N38	SeAg_B0004	thrC	a->t	gaa->gat	Glu->Asp	NS	threonine synthase
s950	3844	REC015	N02-N38	SeAg_B0004	thrC	g->a	gag->gaa	Glu->Glu	S	threonine synthase
s951	4138	REC015	N02-N38	SeAg_B0004	thrC	c->t	ggc->ggt	Gly->Gly	S	threonine synthase
s952	4195	REC015	N02-N38	SeAg_B0004	thrC	c->t	gtc->gtt	Val->Val	S	threonine synthase
s953	4225	REC015	N02-N38	SeAg_B0004	thrC	g->a	ccg->cca	Pro->Pro	S	threonine synthase
s954	4614	REC015	N02-N38	SeAg_B0004	thrC	a->t	cag->ctg	Gln->Leu	NS	threonine synthase
s955	4957	REC015	N02-N38	SeAg_B0004	thrC	g->a	ctg->cta	Leu->Leu	S	threonine synthase
s956	5099	REC015	N02-N38	-	-	a->c	-	-	NC	-
s957	5110	REC015	N02-N38	-	-	t->c	-	-	NC	-
s958	5326	REC015	N02-N38	SeAg_B0005	-	t->c	gag->gaa	Glu->Glu	S	conserved hypothetical protein
s959	5371	REC015	N02-N38	SeAg_B0005	-	g->a	tct->tcc	Ser->Ser	S	conserved hypothetical protein
s960	5569	REC015	N02-N38	SeAg_B0005	-	c->t	caa->cag	Gln->Gln	S	conserved hypothetical protein
s961	5617	REC015	N02-N38	SeAg_B0005	-	a->g	ggc->ggt	Gly->Gly	S	conserved hypothetical protein
s962	6241	REC015	N02-N38	SeAg_B0006	-	g->a	gcc->gct	Ala->Ala	S	amino-acid carrier protein AlsT
s963	6301	REC015	N02-N38	SeAg_B0006	-	g->a	gtc->gtt	Val->Val	S	amino-acid carrier protein AlsT
s964	6991	REC015	N02-N38	SeAg_B0006	-	a->g	cgc->cgt	Arg->Arg	S	amino-acid carrier protein AlsT
s965	7039	REC015	N02-N38	SeAg_B0006	-	a->g	cgc->cgt	Arg->Arg	S	amino-acid carrier protein AlsT
s966	7537	REC015	N02-N38	-	-	g->t	-	-	NC	-
s967	8539	REC015	N02-N38	SeAg_B0007	tal	t->g	gtg->gtt	Val->Val	S	transaldolase
s968	8856	REC015	N02-N38	SeAg_B0008	mog	a->g	caa->cag	Gln->Gln	S	molybdopterin biosynthesis protein Mog
s969	8979	REC015	N02-N38	SeAg_B0008	mog	g->a	aca->acg	Thr->Thr	S	molybdopterin biosynthesis protein Mog
s970	9018	REC015	N02-N38	SeAg_B0008	mog	a->t	cct->cca	Pro->Pro	S	molybdopterin biosynthesis protein Mog
s971	9325	REC015	N02-N38	-	-	g->a	-	-	NC	-
s972	9327	REC015	N02-N38	-	-	g->t	-	-	NC	-
s973	10355	REC015	N02-N38	SeAg_B0010	-	t->c	gaa->gag	Glu->Glu	S	positive regulator for sigma H
s974	10499	REC015	N02-N38	SeAg_B0010	-	g->a	ctt->ctc	Leu->Leu	S	positive regulator for sigma H
s975	10685	REC015	N02-N38	SeAg_B0010	-	c->t	tcg->tca	Ser->Ser	S	positive regulator for sigma H
s976	10697	REC015	N02-N38	SeAg_B0010	-	c->t	aaa->aag	Lys->Lys	S	positive regulator for sigma H
s977	10963	REC015	N02-N38	SeAg_B0011	-	c->t	aca->acg	Thr->Thr	S	protein YaaI
s978	11238	REC015	N02-N38	SeAg_B0011	-	a->c	tct->gct	Ser->Ala	NS	protein YaaI
s979	11346	REC015	N02-N38	SeAg_B0012	-	c->a	tta->ttc	Leu->Phe	NS	hypothetical protein
s980	11354	REC015	N02-N38	SeAg_B0012	-	a->g	tgg->tag	Trp->***	STOP	hypothetical protein
s981	11970	REC015	N02-N38	SeAg_B0013	dnaK	g->a	aca->acg	Thr->Thr	S	chaperone protein DnaK
s982	12060	REC015	N02-N38	SeAg_B0013	dnaK	t->c	gat->gac	Asp->Asp	S	chaperone protein DnaK
s983	113295	REC016	N02-N38	SeAg_B0107	-	a->g	-	-	NC	DNA polymerase II (Pol II)
s984	113297	REC016	N02-N38	SeAg_B0107	-	c->t	-	-	NC	DNA polymerase II (Pol II)
s985	113352	REC016	N02-N38	SeAg_B0107	-	t->c	-	-	NC	DNA polymerase II (Pol II)
s986	113766	REC016	N02-N38	SeAg_B0107	-	a->g	-	-	NC	DNA polymerase II (Pol II)
s987	114003	REC016	N02-N38	SeAg_B0107	-	c->t	-	-	NC	DNA polymerase II (Pol II)
s988	138759	REC029	N02-N03	SeAg_B0132	ilvB	t->c	agt->agc	Ser->Ser	S	acetolactate synthase, large subunit, biosynthetic type
s989	138807	REC029	N02-N03	SeAg_B0132	ilvB	a->g	cta->ctg	Leu->Leu	S	acetolactate synthase, large subunit, biosynthetic type
s990	139074	REC029	N02-N03	SeAg_B0132	ilvB	a->g	cca->ccg	Pro->Pro	S	acetolactate synthase, large subunit, biosynthetic type
s991	139325	REC029	N02-N03	SeAg_B0133	ilvH	a->g	caa->cag	Gln->Gln	S	acetolactate synthase, small subunit, isozyme III
s992	139424	REC029	N02-N03	SeAg_B0133	ilvH	t->c	tat->tac	Tyr->Tyr	S	acetolactate synthase, small subunit, isozyme III
s993	139653	REC029	N02-N03	SeAg_B0134	-	g->c	ccg->gcg	Pro->Ala	NS	hypothetical protein
s994	139654	REC029	N02-N03	SeAg_B0134	-	t->g	caa->cac	Gln->His	NS	hypothetical protein
s995	139669	REC029	N02-N03	SeAg_B0134	-	t->c	aga->agg	Arg->Arg	S	hypothetical protein
s996	139696	REC029	N02-N03	SeAg_B0134	-	c->t	tcg->tca	Ser->Ser	S	hypothetical protein
s998	140593	REC029	N02-N03	SeAg_B0135	fruR	t->c	ttg->ctg	Leu->Leu	S	fructose repressor
s999	140649	REC029	N02-N03	SeAg_B0135	fruR	a->g	tca->tcg	Ser->Ser	S	fructose repressor
s1000	140730	REC029	N02-N03	SeAg_B0135	fruR	t->c	ttt->ttc	Phe->Phe	S	fructose repressor
s1001	140985	REC029	N02-N03	-	-	t->c	-	-	NC	-
s1002	141195	REC029	N02-N03	-	-	t->c	-	-	NC	-
s1003	141223	REC029	N02-N03	-	-	t->c	-	-	NC	-
s1004	141357	REC029	N02-N03	-	-	g->a	-	-	NC	-
s1005	141698	REC029	N02-N03	SeAg_B0136	mraZ	a->g	aaa->aag	Lys->Lys	S	mraZ protein
s1006	142177	REC029	N02-N03	SeAg_B0137	mraW	g->a	gcc->acc	Ala->Thr	NS	S-adenosyl-methyltransferase MraW
s1007	142182	REC029	N02-N03	SeAg_B0137	mraW	c->t	atc->att	Ile->Ile	S	S-adenosyl-methyltransferase MraW
s1008	142239	REC029	N02-N03	SeAg_B0137	mraW	a->c	gta->gtc	Val->Val	S	S-adenosyl-methyltransferase MraW
s1009	143127	REC029	N02-N03	SeAg_B0138	ftsL	t->c	ttg->ctg	Leu->Leu	S	cell division protein FtsL
s1010	143231	REC029	N02-N03	SeAg_B0138	ftsL	g->a	aag->aaa	Lys->Lys	S	cell division protein FtsL
s1011	143501	REC029	N02-N03	SeAg_B0139	ftsI	c->t	gtc->gtt	Val->Val	S	peptidoglycan synthetase FtsI
s1012	144215	REC029	N02-N03	SeAg_B0139	ftsI	g->a	ccg->cca	Pro->Pro	S	peptidoglycan synthetase FtsI
s1013	144722	REC029	N02-N03	SeAg_B0139	ftsI	g->a	gtg->gta	Val->Val	S	peptidoglycan synthetase FtsI
s1014	144755	REC029	N02-N03	SeAg_B0139	ftsI	g->a	gcg->gca	Ala->Ala	S	peptidoglycan synthetase FtsI
s1015	145131	REC029	N02-N03	SeAg_B0140	murE	t->g	act->acg	Thr->Thr	S	UDP-N-acetylmuramoylalanyl-D-glutamate--2,6-diaminopimelate ligase
s1016	145302	REC029	N02-N03	SeAg_B0140	murE	g->a	ccg->cca	Pro->Pro	S	UDP-N-acetylmuramoylalanyl-D-glutamate--2,6-diaminopimelate ligase
s1017	145488	REC029	N02-N03	SeAg_B0140	murE	c->t	ggc->ggt	Gly->Gly	S	UDP-N-acetylmuramoylalanyl-D-glutamate--2,6-diaminopimelate ligase
s1018	145539	REC029	N02-N03	SeAg_B0140	murE	t->a	gct->gca	Ala->Ala	S	UDP-N-acetylmuramoylalanyl-D-glutamate--2,6-diaminopimelate ligase
s1019	145565	REC029	N02-N03	SeAg_B0140	murE	g->a	agt->aat	Ser->Asn	NS	UDP-N-acetylmuramoylalanyl-D-glutamate--2,6-diaminopimelate ligase
s1020	145642	REC029	N02-N03	SeAg_B0140	murE	t->c	ttg->ctg	Leu->Leu	S	UDP-N-acetylmuramoylalanyl-D-glutamate--2,6-diaminopimelate ligase
s1021	145842	REC029	N02-N03	SeAg_B0140	murE	g->a	ggg->gga	Gly->Gly	S	UDP-N-acetylmuramoylalanyl-D-glutamate--2,6-diaminopimelate ligase
s1022	145957	REC029	N02-N03	SeAg_B0140	murE	t->c	tgc->cgc	Cys->Arg	NS	UDP-N-acetylmuramoylalanyl-D-glutamate--2,6-diaminopimelate ligase
s1023	146463	REC029	N02-N03	SeAg_B0140	murE	t->c	gat->gac	Asp->Asp	S	UDP-N-acetylmuramoylalanyl-D-glutamate--2,6-diaminopimelate ligase
s1024	146623	REC029	N02-N03	SeAg_B0141	murF	t->c	atc->acc	Ile->Thr	NS	UDP-N-acetylmuramoyl-tripeptide--D-alanyl-D-alanine ligase
s1025	146922	REC029	N02-N03	SeAg_B0141	murF	c->t	ctg->ttg	Leu->Leu	S	UDP-N-acetylmuramoyl-tripeptide--D-alanyl-D-alanine ligase
s1026	147120	REC029	N02-N03	SeAg_B0141	murF	t->c	ttg->ctg	Leu->Leu	S	UDP-N-acetylmuramoyl-tripeptide--D-alanyl-D-alanine ligase
s1027	147438	REC029	N02-N03	SeAg_B0141	murF	a->g	acg->gcg	Thr->Ala	NS	UDP-N-acetylmuramoyl-tripeptide--D-alanyl-D-alanine ligase
s1028	147444	REC029	N02-N03	SeAg_B0141	murF	a->g	att->gtt	Ile->Val	NS	UDP-N-acetylmuramoyl-tripeptide--D-alanyl-D-alanine ligase
s1029	147575	REC029	N02-N03	SeAg_B0141	murF	t->c	gtt->gtc	Val->Val	S	UDP-N-acetylmuramoyl-tripeptide--D-alanyl-D-alanine ligase
s1030	147593	REC029	N02-N03	SeAg_B0141	murF	a->c	gga->ggc	Gly->Gly	S	UDP-N-acetylmuramoyl-tripeptide--D-alanyl-D-alanine ligase
s1031	147633	REC029	N02-N03	SeAg_B0141	murF	g->a	gca->aca	Ala->Thr	NS	UDP-N-acetylmuramoyl-tripeptide--D-alanyl-D-alanine ligase
s1032	148114	REC029	N02-N03	SeAg_B0142	mraY	t->c	ggt->ggc	Gly->Gly	S	phospho-N-acetylmuramoyl-pentapeptide-transferase
s1033	148237	REC029	N02-N03	SeAg_B0142	mraY	t->c	gat->gac	Asp->Asp	S	phospho-N-acetylmuramoyl-pentapeptide-transferase
s1034	148354	REC029	N02-N03	SeAg_B0142	mraY	g->a	acg->aca	Thr->Thr	S	phospho-N-acetylmuramoyl-pentapeptide-transferase
s1035	148456	REC029	N02-N03	SeAg_B0142	mraY	t->c	aat->aac	Asn->Asn	S	phospho-N-acetylmuramoyl-pentapeptide-transferase
s1036	149028	REC029	N02-N03	SeAg_B0143	murD	a->g	gga->ggg	Gly->Gly	S	UDP-N-acetylmuramoylalanine--D-glutamate ligase
s1037	149232	REC029	N02-N03	SeAg_B0143	murD	c->g	gcc->gcg	Ala->Ala	S	UDP-N-acetylmuramoylalanine--D-glutamate ligase
s1038	149286	REC029	N02-N03	SeAg_B0143	murD	g->a	cag->caa	Gln->Gln	S	UDP-N-acetylmuramoylalanine--D-glutamate ligase
s1039	161389	REC001	N01-N02	SeAg_B0153	secA	c->t	att->atc	Ile->Ile	S	preprotein translocase, SecA subunit
s1040	161470	REC001	N01-N02	SeAg_B0153	secA	c->t	agt->agc	Ser->Ser	S	preprotein translocase, SecA subunit
s1041	161683	REC001	N01-73.H.09	SeAg_B0153	secA	c->t	ggc->ggt	Gly->Gly	S	preprotein translocase, SecA subunit
s1042	161698	REC001	N01-73.H.09	SeAg_B0153	secA	c->a	gtc->gta	Val->Val	S	preprotein translocase, SecA subunit
s1043	161980	REC001	N01-N02	SeAg_B0153	secA	a->t	cgt->cga	Arg->Arg	S	preprotein translocase, SecA subunit
s1044	162598	REC001	N01-73.H.09	SeAg_B0153	secA	t->c	cat->cac	His->His	S	preprotein translocase, SecA subunit
s1045	162833	REC001	N01-N02	SeAg_B0153	secA	t->c	cta->tta	Leu->Leu	S	preprotein translocase, SecA subunit
s1046	163117	REC001	N01-N02	-	-	c->a	-	-	NC	-
s1047	163442	REC001	N01-N02	SeAg_B0154	-	g->a	caa->cag	Gln->Gln	S	mutator MutT protein
s1048	163460	REC001	N01-N02	SeAg_B0154	-	a->c	gac->gaa	Asp->Glu	NS	mutator MutT protein
s1049	163512	REC001	N01-N02	SeAg_B0154	-	t->c	ctt->tct	Leu->Ser	NS	mutator MutT protein
s1050	163513	REC001	N01-73.H.09	SeAg_B0154	-	c->t	tct->ctt	Ser->Leu	NS	mutator MutT protein
s1051	163599	REC001	N01-N02	SeAg_B0155	-	g->c	gcg->gcc	Ala->Ala	S	aldo-keto reductase yakc (NADP+)
s1052	163650	REC001	N01-N02	SeAg_B0155	-	g->t	cta->ctc	Leu->Leu	S	aldo-keto reductase yakc (NADP+)
s1053	163654	REC001	N01-N02	SeAg_B0155	-	a->g	acc->atc	Thr->Ile	NS	aldo-keto reductase yakc (NADP+)
s1054	163686	REC001	N01-73.H.09	SeAg_B0155	-	t->c	aga->agg	Arg->Arg	S	aldo-keto reductase yakc (NADP+)
s1055	164148	REC001	N01-73.H.09	SeAg_B0155	-	g->a	gtc->gtt	Val->Val	S	aldo-keto reductase yakc (NADP+)
s1056	164172	REC001	N01-73.H.09	SeAg_B0155	-	g->a	tac->tat	Tyr->Tyr	S	aldo-keto reductase yakc (NADP+)
s1057	164544	REC001	N01-73.H.09	-	-	a->g	-	-	NC	-
s1058	164551	REC001	N01-73.H.09	-	-	g->t	-	-	NC	-
s1059	164575	REC001	N01-73.H.09	-	-	c->t	-	-	NC	-
s1060	164596	REC001	N01-73.H.09	-	-	g->c	-	-	NC	-
s1061	164868	REC001	N01-73.H.09	SeAg_B0156	-	a->g	tta->ttg	Leu->Leu	S	transcriptional regulator, LysR family
s1062	164937	REC001	N01-73.H.09	SeAg_B0156	-	g->t	ctg->ctt	Leu->Leu	S	transcriptional regulator, LysR family
s1063	164940	REC001	N01-73.H.09	SeAg_B0156	-	c->g	acc->acg	Thr->Thr	S	transcriptional regulator, LysR family
s1064	165192	REC001	N01-73.H.09	SeAg_B0156	-	c->t	cac->cat	His->His	S	transcriptional regulator, LysR family
s1065	165195	REC001	N01-73.H.09	SeAg_B0156	-	t->g	cct->ccg	Pro->Pro	S	transcriptional regulator, LysR family
s1066	165225	REC001	N01-73.H.09	SeAg_B0156	-	c->t	tgc->tgt	Cys->Cys	S	transcriptional regulator, LysR family
s1067	165273	REC001	N01-73.H.09	SeAg_B0156	-	c->t	cac->cat	His->His	S	transcriptional regulator, LysR family
s1068	165372	REC001	N01-73.H.09	SeAg_B0156	-	t->c	tat->tac	Tyr->Tyr	S	transcriptional regulator, LysR family
s1069	165531	REC001	N01-N02	SeAg_B0156	-	a->g	aag->aaa	Lys->Lys	S	transcriptional regulator, LysR family
s1070	165543	REC001	N01-N02	SeAg_B0156	-	a->g	ccg->cca	Pro->Pro	S	transcriptional regulator, LysR family
s1071	165562	REC001	N01-N02	SeAg_B0156	-	t->c	cgt->tgt	Arg->Cys	NS	transcriptional regulator, LysR family
s1072	165600	REC001	N01-73.H.09	SeAg_B0157	-	g->a	gac->gat	Asp->Asp	S	zinc-binding protein YacG
s1073	165892	REC001	N01-N02	SeAg_B0158	-	a->g	acg->atg	Thr->Met	NS	conserved hypothetical protein
s1074	165972	REC001	N01-N02	SeAg_B0158	-	t->c	gcg->gca	Ala->Ala	S	conserved hypothetical protein
s1075	166001	REC001	N01-73.H.09	SeAg_B0158	-	a->g	ttg->ctg	Leu->Leu	S	conserved hypothetical protein
s1076	166002	REC001	N01-73.H.09	SeAg_B0158	-	a->c	act->acg	Thr->Thr	S	conserved hypothetical protein
s1077	166042	REC001	N01-73.H.09	SeAg_B0158	-	c->g	agc->acc	Ser->Thr	NS	conserved hypothetical protein
s1078	166080	REC001	N01-N02	SeAg_B0158	-	t->c	ttg->tta	Leu->Leu	S	conserved hypothetical protein
s1079	166218	REC001	N01-73.H.09	SeAg_B0158	-	g->c	tcc->tcg	Ser->Ser	S	conserved hypothetical protein
s1080	166371	REC001	N01-73.H.09	SeAg_B0158	-	g->a	aac->aat	Asn->Asn	S	conserved hypothetical protein
s1081	166871	REC001	N01-73.H.09	SeAg_B0160	coaE	a->g	gct->gcc	Ala->Ala	S	dephospho-CoA kinase
s1082	166931	REC001	N01-N02	SeAg_B0160	coaE	g->a	cgt->cgc	Arg->Arg	S	dephospho-CoA kinase
s1083	167157	REC001	N01-73.H.09	-	-	c->t	-	-	NC	-
s1084	167183	REC001	N01-N02	-	-	g->a	-	-	NC	-
s1085	167351	REC001	N01-73.H.09	-	-	c->t	-	-	NC	-
s1086	167602	REC001	N01-N02	SeAg_B0161	guaC	a->g	gag->gaa	Glu->Glu	S	guanosine monophosphate reductase
s1087	167641	REC001	N01-73.H.09	SeAg_B0161	guaC	c->g	ctc->ctg	Leu->Leu	S	guanosine monophosphate reductase
s1088	167935	REC001	N01-73.H.09	SeAg_B0161	guaC	t->c	gtt->gtc	Val->Val	S	guanosine monophosphate reductase
s1089	168049	REC001	N01-N02	SeAg_B0161	guaC	t->c	ttc->ttt	Phe->Phe	S	guanosine monophosphate reductase
s1090	168082	REC001	N01-73.H.09	SeAg_B0161	guaC	c->t	ggc->ggt	Gly->Gly	S	guanosine monophosphate reductase
s1091	168094	REC001	N01-N02	SeAg_B0161	guaC	g->t	ggt->ggg	Gly->Gly	S	guanosine monophosphate reductase
s1092	168130	REC001	N01-73.H.09	SeAg_B0161	guaC	c->t	aac->aat	Asn->Asn	S	guanosine monophosphate reductase
s1093	168142	REC001	N01-73.H.09	SeAg_B0161	guaC	t->c	ttt->ttc	Phe->Phe	S	guanosine monophosphate reductase
s1094	168617	REC001	N01-N02	SeAg_B0162	-	a->g	ggc->ggt	Gly->Gly	S	protein transport protein HofC
s1095	168767	REC001	N01-N02	SeAg_B0162	-	t->g	atc->ata	Ile->Ile	S	protein transport protein HofC
s1096	168874	REC001	N01-N02	SeAg_B0162	-	t->c	gtt->att	Val->Ile	NS	protein transport protein HofC
s1097	168952	REC001	N01-73.H.09	SeAg_B0162	-	t->c	att->gtt	Ile->Val	NS	protein transport protein HofC
s1098	168988	REC001	N01-73.H.09	SeAg_B0162	-	t->c	aca->gca	Thr->Ala	NS	protein transport protein HofC
s1099	169109	REC001	N01-73.H.09	SeAg_B0162	-	g->a	gcc->gct	Ala->Ala	S	protein transport protein HofC
s1100	169142	REC001	N01-N02	SeAg_B0162	-	t->c	ctg->cta	Leu->Leu	S	protein transport protein HofC
s1101	169193	REC001	N01-N02	SeAg_B0162	-	g->a	gct->gcc	Ala->Ala	S	protein transport protein HofC
s1102	169331	REC001	N01-73.H.09	SeAg_B0162	-	c->t	ctg->cta	Leu->Leu	S	protein transport protein HofC
s1103	169375	REC001	N01-N02	SeAg_B0162	-	t->g	caa->aaa	Gln->Lys	NS	protein transport protein HofC
s1104	169409	REC001	N01-73.H.09	SeAg_B0162	-	c->t	ggg->gga	Gly->Gly	S	protein transport protein HofC
s1105	169487	REC001	N01-73.H.09	SeAg_B0162	-	c->t	atg->ata	Met->Ile	NS	protein transport protein HofC
s1106	169598	REC001	N01-N02	SeAg_B0162	-	t->g	ggc->gga	Gly->Gly	S	protein transport protein HofC
s1107	169680	REC001	N01-N02	SeAg_B0163	-	c->t	gaa->gag	Glu->Glu	S	protein transport protein HofB
s1108	169690	REC001	N01-N02	SeAg_B0163	-	t->c	cgc->cac	Arg->His	NS	protein transport protein HofB
s1109	169908	REC001	N01-73.H.09	SeAg_B0163	-	c->t	gtg->gta	Val->Val	S	protein transport protein HofB
s1110	169918	REC001	N01-73.H.09	SeAg_B0163	-	c->t	agc->aac	Ser->Asn	NS	protein transport protein HofB
s1111	169923	REC001	N01-73.H.09	SeAg_B0163	-	a->g	cgt->cgc	Arg->Arg	S	protein transport protein HofB
s1112	170278	REC001	N01-N02	SeAg_B0163	-	t->c	ggt->gat	Gly->Asp	NS	protein transport protein HofB
s1113	170301	REC001	N01-N02	SeAg_B0163	-	a->c	gcg->gct	Ala->Ala	S	protein transport protein HofB
s1114	170646	REC001	N01-73.H.09	SeAg_B0163	-	a->g	cat->cac	His->His	S	protein transport protein HofB
s1115	170694	REC001	N01-73.H.09	SeAg_B0163	-	t->g	cca->ccc	Pro->Pro	S	protein transport protein HofB
s1116	170717	REC001	N01-N02	SeAg_B0163	-	a->c	gcc->tcc	Ala->Ser	NS	protein transport protein HofB
s1117	171092	REC001	N01-N02	SeAg_B0164	-	c->t	acg->gcg	Thr->Ala	NS	prepilin peptidase dependent protein D
s1118	171099	REC001	N01-73.H.09	SeAg_B0164	-	g->a	acc->act	Thr->Thr	S	prepilin peptidase dependent protein D
s1119	171262	REC001	N01-N02	SeAg_B0164	-	t->c	agc->aac	Ser->Asn	NS	prepilin peptidase dependent protein D
s1120	171300	REC001	N01-N02	SeAg_B0164	-	a->g	acc->act	Thr->Thr	S	prepilin peptidase dependent protein D
s1121	171378	REC001	N01-73.H.09	SeAg_B0164	-	a->g	att->atc	Ile->Ile	S	prepilin peptidase dependent protein D
s1122	171519	REC001	N01-73.H.09	-	-	g->a	-	-	NC	-
s1123	171998	REC001	N01-N02	SeAg_B0165	nadC	a->g	atc->att	Ile->Ile	S	nicotinate-nucleotide diphosphorylase
s1124	172271	REC001	N01-73.H.09	SeAg_B0165	nadC	a->g	cat->cac	His->His	S	nicotinate-nucleotide diphosphorylase
s1125	172483	REC001	N01-N02	SeAg_B0165	nadC	t->g	cag->aag	Gln->Lys	NS	nicotinate-nucleotide diphosphorylase
s1126	172652	REC001	N01-73.H.09	-	-	t->c	-	-	NC	-
s1127	172951	REC001	N01-N02	SeAg_B0166	-	a->g	gtg->gta	Val->Val	S	N-acetyl-anhydromuramyl-L-alanine amidase
s1128	173395	REC001	N01-N02	SeAg_B0167	-	c->t	tta->cta	Leu->Leu	S	AmpE protein
s1129	173424	REC001	N01-73.H.09	SeAg_B0167	-	g->a	acg->aca	Thr->Thr	S	AmpE protein
s1130	173474	REC001	N01-73.H.09	SeAg_B0167	-	t->c	gtg->gcg	Val->Ala	NS	AmpE protein
s1131	173520	REC001	N01-N02	SeAg_B0167	-	g->t	gat->gag	Asp->Glu	NS	AmpE protein
s1132	173559	REC001	N01-N02	SeAg_B0167	-	a->g	ctg->cta	Leu->Leu	S	AmpE protein
s1133	173562	REC001	N01-N02	SeAg_B0167	-	c->t	att->atc	Ile->Ile	S	AmpE protein
s1134	173733	REC001	N01-73.H.09	SeAg_B0167	-	c->t	acc->act	Thr->Thr	S	AmpE protein
s1135	173952	REC001	N01-73.H.09	SeAg_B0167	-	c->t	cgc->cgt	Arg->Arg	S	AmpE protein
s1136	174135	REC001	N01-73.H.09	-	-	t->c	-	-	NC	-
s1137	174338	REC001	N01-N02	SeAg_B0168	-	g->a	cat->cac	His->His	S	alpha-N-arabinofuranosidase 2
s1138	174367	REC001	N01-73.H.09	SeAg_B0168	-	a->g	tat->cat	Tyr->His	NS	alpha-N-arabinofuranosidase 2
s1139	174581	REC001	N01-73.H.09	SeAg_B0168	-	t->c	aga->agg	Arg->Arg	S	alpha-N-arabinofuranosidase 2
s1140	174601	REC001	N01-73.H.09	SeAg_B0168	-	g->t	ctt->att	Leu->Ile	NS	alpha-N-arabinofuranosidase 2
s1141	174602	REC001	N01-73.H.09	SeAg_B0168	-	a->c	act->acg	Thr->Thr	S	alpha-N-arabinofuranosidase 2
s1142	174611	REC001	N01-73.H.09	SeAg_B0168	-	g->a	aac->aat	Asn->Asn	S	alpha-N-arabinofuranosidase 2
s1143	174737	REC001	N01-73.H.09	SeAg_B0168	-	t->c	aca->acg	Thr->Thr	S	alpha-N-arabinofuranosidase 2
s1144	174746	REC001	N01-73.H.09	SeAg_B0168	-	c->t	cag->caa	Gln->Gln	S	alpha-N-arabinofuranosidase 2
s1145	174776	REC001	N01-N02	SeAg_B0168	-	t->a	cct->cca	Pro->Pro	S	alpha-N-arabinofuranosidase 2
s1146	174809	REC001	N01-N02	SeAg_B0168	-	g->a	cgt->cgc	Arg->Arg	S	alpha-N-arabinofuranosidase 2
s1147	174988	REC001	N01-N02	SeAg_B0168	-	t->c	gat->aat	Asp->Asn	NS	alpha-N-arabinofuranosidase 2
s1148	174998	REC001	N01-N02	SeAg_B0168	-	t->g	atc->ata	Ile->Ile	S	alpha-N-arabinofuranosidase 2
s1149	175393	REC001	N01-N02	SeAg_B0170	-	a->g	ggc->ggt	Gly->Gly	S	Na+/galactoside symporter
s1150	175396	REC001	N01-N02	SeAg_B0170	-	t->c	ctg->cta	Leu->Leu	S	Na+/galactoside symporter
s1151	175555	REC001	N01-N02	SeAg_B0170	-	t->c	gtg->gta	Val->Val	S	Na+/galactoside symporter
s1152	175702	REC001	N01-73.H.09	SeAg_B0170	-	g->a	agc->agt	Ser->Ser	S	Na+/galactoside symporter
s1153	176293	REC001	N01-N02	SeAg_B0170	-	c->t	aaa->aag	Lys->Lys	S	Na+/galactoside symporter
s1154	176341	REC001	N01-N02	SeAg_B0170	-	a->g	gcc->gct	Ala->Ala	S	Na+/galactoside symporter
s1155	176353	REC001	N01-N02	SeAg_B0170	-	a->g	cgc->cgt	Arg->Arg	S	Na+/galactoside symporter
s1156	176383	REC001	N01-73.H.09	SeAg_B0170	-	c->t	gcg->gca	Ala->Ala	S	Na+/galactoside symporter
s1157	176570	REC001	N01-N02	SeAg_B0169	-	t->a	att->ttt	Ile->Phe	NS	hypothetical protein
s1158	176675	REC001	N01-N02	-	-	t->c	-	-	NC	-
s1159	177007	REC001	N01-73.H.09	SeAg_B0171	-	g->t	ctc->atc	Leu->Ile	NS	aromatic amino acid transport protein AroP
s1160	177019	REC001	N01-73.H.09	SeAg_B0171	-	a->g	ttg->ctg	Leu->Leu	S	aromatic amino acid transport protein AroP
s1161	177071	REC001	N01-N02	SeAg_B0171	-	g->a	gat->gac	Asp->Asp	S	aromatic amino acid transport protein AroP
s1162	177341	REC001	N01-N02	SeAg_B0171	-	a->g	acc->act	Thr->Thr	S	aromatic amino acid transport protein AroP
s1163	177344	REC001	N01-73.H.09	SeAg_B0171	-	g->a	gcc->gct	Ala->Ala	S	aromatic amino acid transport protein AroP
s1164	178052	REC001	N01-N02	-	-	t->c	-	-	NC	-
s1165	178163	REC001	N01-N02	-	-	t->g	-	-	NC	-
s1166	178361	REC001	N01-73.H.09	SeAg_B0172	-	g->a	ctg->cta	Leu->Leu	S	hypothetical protein
s1167	178381	REC001	N01-73.H.09	SeAg_B0172	-	g->a	tga->taa	***->***	S	hypothetical protein
s1168	178383	REC001	N01-73.H.09	-	-	g->a	-	-	NC	-
s1169	178585	REC001	N01-73.H.09	-	-	g->a	-	-	NC	-
s1170	179012	REC001	N01-73.H.09	SeAg_B0173	-	t->c	cat->cac	His->His	S	transcriptional regulator, GntR family
s1171	179015	REC001	N01-73.H.09	SeAg_B0173	-	c->t	gcc->gct	Ala->Ala	S	transcriptional regulator, GntR family
s1172	179219	REC001	N01-73.H.09	SeAg_B0173	-	t->c	cat->cac	His->His	S	transcriptional regulator, GntR family
s1173	179313	REC001	N01-N02	SeAg_B0173	-	t->c	ctg->ttg	Leu->Leu	S	transcriptional regulator, GntR family
s1174	179366	REC001	N01-N02	SeAg_B0173	-	g->a	gaa->gag	Glu->Glu	S	transcriptional regulator, GntR family
s1175	179423	REC001	N01-N02	-	-	c->a	-	-	NC	-
s4114	179444	REC001	N01-73.H.09	-	-	C->.	-	-	DEL	-
s1176	179675	REC001	N01-73.H.09	SeAg_B0174	aceE	t->c	cgt->cgc	Arg->Arg	S	pyruvate dehydrogenase (acetyl-transferring), homodimeric type
s1177	197882	REC017	N02-N38	SeAg_B0190	-	c->g	ctc->ctg	Leu->Leu	S	hypothetical protein
s1178	197885	REC017	N02-N38	SeAg_B0190	-	t->c	cgg->cga	Arg->Arg	S	hypothetical protein
s1179	198318	REC017	N02-N38	SeAg_B0191	-	g->a	gag->gaa	Glu->Glu	S	protein YacL
s1180	198504	REC017	N02-N38	-	-	c->t	-	-	NC	-
s1181	198789	REC017	N02-N38	SeAg_B0193	-	t->c	gcc->gct	Ala->Ala	S	2-keto-3-deoxygluconate permease
s1182	198792	REC017	N02-N38	SeAg_B0193	-	a->g	ccg->cca	Pro->Pro	S	2-keto-3-deoxygluconate permease
s1183	198807	REC017	N02-N38	SeAg_B0193	-	c->t	att->atc	Ile->Ile	S	2-keto-3-deoxygluconate permease
s1184	199072	REC017	N02-N38	SeAg_B0193	-	t->c	ctg->ttg	Leu->Leu	S	2-keto-3-deoxygluconate permease
s1185	199164	REC017	N02-N38	SeAg_B0193	-	c->t	ggc->ggt	Gly->Gly	S	2-keto-3-deoxygluconate permease
s1186	199221	REC017	N02-N38	SeAg_B0193	-	a->g	cta->ctg	Leu->Leu	S	2-keto-3-deoxygluconate permease
s1187	199332	REC017	N02-N38	SeAg_B0193	-	c->t	aac->aat	Asn->Asn	S	2-keto-3-deoxygluconate permease
s1188	199664	REC017	N02-N38	SeAg_B0194	-	g->a	atg->ata	Met->Ile	NS	putative inner membrane protein
s1189	199676	REC017	N02-N38	SeAg_B0194	-	t->c	gat->gac	Asp->Asp	S	putative inner membrane protein
s1190	219558	REC030	N02-N03	SeAg_B0214	panD	t->c	gaa->gag	Glu->Glu	S	aspartate 1-decarboxylase
s1191	219777	REC030	N02-N03	SeAg_B0214	panD	c->t	gag->gaa	Glu->Glu	S	aspartate 1-decarboxylase
s1192	220111	REC030	N02-N03	SeAg_B0215	panC	a->g	att->atc	Ile->Ile	S	pantoate--beta-alanine ligase
s1193	220189	REC030	N02-N03	SeAg_B0215	panC	a->g	aat->aac	Asn->Asn	S	pantoate--beta-alanine ligase
s1194	220273	REC030	N02-N03	SeAg_B0215	panC	a->g	agt->ggc	Ser->Gly	NS	pantoate--beta-alanine ligase
s1195	220275	REC030	N02-N03	SeAg_B0215	panC	t->c	agt->ggc	Ser->Gly	NS	pantoate--beta-alanine ligase
s1196	220450	REC030	N02-N03	SeAg_B0215	panC	a->g	act->acc	Thr->Thr	S	pantoate--beta-alanine ligase
s1197	220453	REC030	N02-N03	SeAg_B0215	panC	g->c	tcc->tcg	Ser->Ser	S	pantoate--beta-alanine ligase
s1198	220468	REC030	N02-N03	SeAg_B0215	panC	g->a	cac->cat	His->His	S	pantoate--beta-alanine ligase
s1199	220471	REC030	N02-N03	SeAg_B0215	panC	g->a	ggc->ggt	Gly->Gly	S	pantoate--beta-alanine ligase
s1200	220501	REC030	N02-N03	SeAg_B0215	panC	g->a	tcc->tct	Ser->Ser	S	pantoate--beta-alanine ligase
s1201	220546	REC030	N02-N03	SeAg_B0215	panC	c->t	ccg->cca	Pro->Pro	S	pantoate--beta-alanine ligase
s1202	220759	REC030	N02-N03	SeAg_B0215	panC	a->g	act->acc	Thr->Thr	S	pantoate--beta-alanine ligase
s1203	220928	REC030	N02-N03	-	-	c->t	-	-	NC	-
s1204	220935	REC030	N02-N03	-	-	g->a	-	-	NC	-
s1205	220949	REC030	N02-N03	-	-	c->t	-	-	NC	-
s1206	221022	REC030	N02-N03	SeAg_B0216	panB	g->c	atc->atg	Ile->Met	NS	3-methyl-2-oxobutanoate hydroxymethyltransferase
s1207	221058	REC030	N02-N03	SeAg_B0216	panB	t->c	gaa->gag	Glu->Glu	S	3-methyl-2-oxobutanoate hydroxymethyltransferase
s1208	221085	REC030	N02-N03	SeAg_B0216	panB	t->g	cca->ccc	Pro->Pro	S	3-methyl-2-oxobutanoate hydroxymethyltransferase
s1209	221094	REC030	N02-N03	SeAg_B0216	panB	a->g	ggt->ggc	Gly->Gly	S	3-methyl-2-oxobutanoate hydroxymethyltransferase
s1210	221160	REC030	N02-N03	SeAg_B0216	panB	a->g	att->atc	Ile->Ile	S	3-methyl-2-oxobutanoate hydroxymethyltransferase
s1211	221169	REC030	N02-N03	SeAg_B0216	panB	t->c	gta->gtg	Val->Val	S	3-methyl-2-oxobutanoate hydroxymethyltransferase
s1212	221190	REC030	N02-N03	SeAg_B0216	panB	g->c	acc->acg	Thr->Thr	S	3-methyl-2-oxobutanoate hydroxymethyltransferase
s1213	221193	REC030	N02-N03	SeAg_B0216	panB	c->g	gtg->gtc	Val->Val	S	3-methyl-2-oxobutanoate hydroxymethyltransferase
s1214	221208	REC030	N02-N03	SeAg_B0216	panB	t->c	gaa->gag	Glu->Glu	S	3-methyl-2-oxobutanoate hydroxymethyltransferase
s1215	221250	REC030	N02-N03	SeAg_B0216	panB	g->c	gcc->gcg	Ala->Ala	S	3-methyl-2-oxobutanoate hydroxymethyltransferase
s1216	221280	REC030	N02-N03	SeAg_B0216	panB	t->c	gta->atg	Val->Met	NS	3-methyl-2-oxobutanoate hydroxymethyltransferase
s1217	221282	REC030	N02-N03	SeAg_B0216	panB	c->t	gta->atg	Val->Met	NS	3-methyl-2-oxobutanoate hydroxymethyltransferase
s1218	221289	REC030	N02-N03	SeAg_B0216	panB	t->g	gca->gcc	Ala->Ala	S	3-methyl-2-oxobutanoate hydroxymethyltransferase
s1219	221292	REC030	N02-N03	SeAg_B0216	panB	a->g	gat->gac	Asp->Asp	S	3-methyl-2-oxobutanoate hydroxymethyltransferase
s1220	221295	REC030	N02-N03	SeAg_B0216	panB	t->g	gga->ggc	Gly->Gly	S	3-methyl-2-oxobutanoate hydroxymethyltransferase
s1221	221298	REC030	N02-N03	SeAg_B0216	panB	a->g	cgt->cgc	Arg->Arg	S	3-methyl-2-oxobutanoate hydroxymethyltransferase
s1222	221340	REC030	N02-N03	SeAg_B0216	panB	t->g	cca->ccc	Pro->Pro	S	3-methyl-2-oxobutanoate hydroxymethyltransferase
s1223	221370	REC030	N02-N03	SeAg_B0216	panB	c->t	gtg->gta	Val->Val	S	3-methyl-2-oxobutanoate hydroxymethyltransferase
s1224	221414	REC030	N02-N03	SeAg_B0216	panB	t->c	acc->gcc	Thr->Ala	NS	3-methyl-2-oxobutanoate hydroxymethyltransferase
s1225	221473	REC030	N02-N03	SeAg_B0216	panB	a->c	ttt->tgt	Phe->Cys	NS	3-methyl-2-oxobutanoate hydroxymethyltransferase
s1226	221475	REC030	N02-N03	SeAg_B0216	panB	c->t	gcg->gca	Ala->Ala	S	3-methyl-2-oxobutanoate hydroxymethyltransferase
s1227	221523	REC030	N02-N03	SeAg_B0216	panB	c->t	ctg->cta	Leu->Leu	S	3-methyl-2-oxobutanoate hydroxymethyltransferase
s1228	221526	REC030	N02-N03	SeAg_B0216	panB	g->a	tgc->tgt	Cys->Cys	S	3-methyl-2-oxobutanoate hydroxymethyltransferase
s1229	221661	REC030	N02-N03	SeAg_B0216	panB	a->g	gct->gcc	Ala->Ala	S	3-methyl-2-oxobutanoate hydroxymethyltransferase
s1230	221748	REC030	N02-N03	SeAg_B0216	panB	g->a	acc->act	Thr->Thr	S	3-methyl-2-oxobutanoate hydroxymethyltransferase
s1231	221880	REC030	N02-N03	-	-	g->a	-	-	NC	-
s1232	221958	REC030	N02-N03	SeAg_B0217	folK	a->c	gat->gag	Asp->Glu	NS	2-amino-4-hydroxy-6-hydroxymethyldihydropteridine pyrophosphokinase
s1233	222075	REC030	N02-N03	SeAg_B0217	folK	a->g	gat->gac	Asp->Asp	S	2-amino-4-hydroxy-6-hydroxymethyldihydropteridine pyrophosphokinase
s1234	222204	REC030	N02-N03	SeAg_B0217	folK	g->a	gac->gat	Asp->Asp	S	2-amino-4-hydroxy-6-hydroxymethyldihydropteridine pyrophosphokinase
s1235	222207	REC030	N02-N03	SeAg_B0217	folK	c->g	ccg->ccc	Pro->Pro	S	2-amino-4-hydroxy-6-hydroxymethyldihydropteridine pyrophosphokinase
s1236	222222	REC030	N02-N03	SeAg_B0217	folK	a->g	ggt->ggc	Gly->Gly	S	2-amino-4-hydroxy-6-hydroxymethyldihydropteridine pyrophosphokinase
s1237	222608	REC030	N02-N03	SeAg_B0218	-	a->g	cgt->cgc	Arg->Arg	S	poly(A) polymerase (PAP) (Plasmid copy number protein)
s1238	222653	REC030	N02-N03	SeAg_B0218	-	c->t	acg->aca	Thr->Thr	S	poly(A) polymerase (PAP) (Plasmid copy number protein)
s1239	222692	REC030	N02-N03	SeAg_B0218	-	c->t	gag->gaa	Glu->Glu	S	poly(A) polymerase (PAP) (Plasmid copy number protein)
s1240	222728	REC030	N02-N03	SeAg_B0218	-	g->a	gac->gat	Asp->Asp	S	poly(A) polymerase (PAP) (Plasmid copy number protein)
s1241	222740	REC030	N02-N03	SeAg_B0218	-	c->a	ctg->ctt	Leu->Leu	S	poly(A) polymerase (PAP) (Plasmid copy number protein)
s1242	222743	REC030	N02-N03	SeAg_B0218	-	a->g	ggt->ggc	Gly->Gly	S	poly(A) polymerase (PAP) (Plasmid copy number protein)
s1243	222818	REC030	N02-N03	SeAg_B0218	-	a->g	aat->aac	Asn->Asn	S	poly(A) polymerase (PAP) (Plasmid copy number protein)
s1244	222949	REC030	N02-N03	SeAg_B0218	-	t->g	aac->cac	Asn->His	NS	poly(A) polymerase (PAP) (Plasmid copy number protein)
s1245	222953	REC030	N02-N03	SeAg_B0218	-	c->t	gag->gaa	Glu->Glu	S	poly(A) polymerase (PAP) (Plasmid copy number protein)
s1246	222977	REC030	N02-N03	SeAg_B0218	-	a->g	ttt->tac	Phe->Tyr	NS	poly(A) polymerase (PAP) (Plasmid copy number protein)
s1247	222978	REC030	N02-N03	SeAg_B0218	-	a->t	ttt->tac	Phe->Tyr	NS	poly(A) polymerase (PAP) (Plasmid copy number protein)
s1248	222997	REC030	N02-N03	SeAg_B0218	-	g->a	ctg->ttg	Leu->Leu	S	poly(A) polymerase (PAP) (Plasmid copy number protein)
s1249	223001	REC030	N02-N03	SeAg_B0218	-	t->c	aaa->aag	Lys->Lys	S	poly(A) polymerase (PAP) (Plasmid copy number protein)
s1250	224176	REC030	N02-N03	SeAg_B0219	-	t->a	cca->cct	Pro->Pro	S	glutamyl-Q tRNA
s1251	224206	REC030	N02-N03	SeAg_B0219	-	c->a	tcg->tct	Ser->Ser	S	glutamyl-Q tRNA
s1252	224488	REC030	N02-N03	SeAg_B0219	-	c->t	cag->caa	Gln->Gln	S	glutamyl-Q tRNA
s1253	224979	REC030	N02-N03	SeAg_B0220	dksA	t->c	gaa->gag	Glu->Glu	S	RNA polymerase-binding protein DksA
s1254	225698	REC030	N02-N03	SeAg_B0221	sfsA	t->c	gca->gcg	Ala->Ala	S	sugar fermentation stimulation protein
s1255	225731	REC030	N02-N03	SeAg_B0221	sfsA	t->c	gaa->gag	Glu->Glu	S	sugar fermentation stimulation protein
s1256	225915	REC030	N02-N03	SeAg_B0221	sfsA	g->t	gcg->gag	Ala->Glu	NS	sugar fermentation stimulation protein
s1257	225999	REC030	N02-N03	SeAg_B0221	sfsA	g->a	tcc->ttc	Ser->Phe	NS	sugar fermentation stimulation protein
s1258	226133	REC030	N02-N03	SeAg_B0221	sfsA	t->c	aca->acg	Thr->Thr	S	sugar fermentation stimulation protein
s1259	226208	REC030	N02-N03	SeAg_B0221	sfsA	t->g	tca->tcc	Ser->Ser	S	sugar fermentation stimulation protein
s1260	226374	REC030	N02-N03	SeAg_B0222	-	g->a	gac->gat	Asp->Asp	S	2'-5' RNA ligase
s1261	226437	REC030	N02-N03	SeAg_B0222	-	a->g	gct->gcc	Ala->Ala	S	2'-5' RNA ligase
s1262	226947	REC030	N02-N03	SeAg_B0223	hrpB	t->c	ttg->ctg	Leu->Leu	S	ATP-dependent helicase HrpB
s1263	226970	REC030	N02-N03	SeAg_B0223	hrpB	g->a	cag->caa	Gln->Gln	S	ATP-dependent helicase HrpB
s1264	226973	REC030	N02-N03	SeAg_B0223	hrpB	g->t	ggg->ggt	Gly->Gly	S	ATP-dependent helicase HrpB
s1265	226994	REC030	N02-N03	SeAg_B0223	hrpB	t->c	ctt->ctc	Leu->Leu	S	ATP-dependent helicase HrpB
s1266	227033	REC030	N02-N03	SeAg_B0223	hrpB	g->c	gcg->gcc	Ala->Ala	NS	ATP-dependent helicase HrpB
s1267	227300	REC030	N02-N03	SeAg_B0223	hrpB	t->c	att->atc	Ile->Ile	S	ATP-dependent helicase HrpB
s1268	227324	REC030	N02-N03	SeAg_B0223	hrpB	c->t	gac->gat	Asp->Asp	S	ATP-dependent helicase HrpB
s1269	227543	REC030	N02-N03	SeAg_B0223	hrpB	a->g	cga->cgg	Arg->Arg	S	ATP-dependent helicase HrpB
s1270	227600	REC030	N02-N03	SeAg_B0223	hrpB	g->a	cag->caa	Gln->Gln	S	ATP-dependent helicase HrpB
s1271	227699	REC030	N02-N03	SeAg_B0223	hrpB	t->c	gtt->gtc	Val->Val	S	ATP-dependent helicase HrpB
s1272	227764	REC030	N02-N03	SeAg_B0223	hrpB	c->t	acg->atg	Thr->Met	NS	ATP-dependent helicase HrpB
s1273	227828	REC030	N02-N03	SeAg_B0223	hrpB	a->t	gga->ggt	Gly->Gly	S	ATP-dependent helicase HrpB
s1274	227849	REC030	N02-N03	SeAg_B0223	hrpB	a->c	gca->gcc	Ala->Ala	S	ATP-dependent helicase HrpB
s1275	227903	REC030	N02-N03	SeAg_B0223	hrpB	c->t	agc->agt	Ser->Ser	S	ATP-dependent helicase HrpB
s1276	227909	REC030	N02-N03	SeAg_B0223	hrpB	c->t	ctc->ctt	Leu->Leu	S	ATP-dependent helicase HrpB
s1277	228390	REC030	N02-N03	SeAg_B0223	hrpB	g->a	gcg->acg	Ala->Thr	NS	ATP-dependent helicase HrpB
s1278	229906	REC030	N02-N03	SeAg_B0225	mrcB	g->a	gcg->gca	Ala->Ala	S	penicillin-binding protein 1B
s1279	230173	REC030	N02-N03	SeAg_B0225	mrcB	t->c	cgt->cgc	Arg->Arg	S	penicillin-binding protein 1B
s1280	230377	REC030	N02-N03	SeAg_B0225	mrcB	g->t	ccg->cct	Pro->Pro	S	penicillin-binding protein 1B
s1281	230401	REC030	N02-N03	SeAg_B0225	mrcB	c->t	ggc->ggt	Gly->Gly	S	penicillin-binding protein 1B
s1282	230692	REC030	N02-N03	SeAg_B0225	mrcB	t->c	ctt->ctc	Leu->Leu	S	penicillin-binding protein 1B
s1283	230764	REC030	N02-N03	SeAg_B0225	mrcB	t->c	ggt->ggc	Gly->Gly	S	penicillin-binding protein 1B
s1284	230821	REC030	N02-N03	SeAg_B0225	mrcB	g->a	gtg->gta	Val->Val	S	penicillin-binding protein 1B
s1285	231010	REC030	N02-N03	SeAg_B0225	mrcB	t->g	tct->tcg	Ser->Ser	S	penicillin-binding protein 1B
s1286	231217	REC030	N02-N03	SeAg_B0225	mrcB	g->t	gcg->gct	Ala->Ala	S	penicillin-binding protein 1B
s1287	231886	REC030	N02-N03	SeAg_B0225	mrcB	t->c	agt->agc	Ser->Ser	S	penicillin-binding protein 1B
s1288	231898	REC030	N02-N03	SeAg_B0225	mrcB	c->t	gcc->gct	Ala->Ala	S	penicillin-binding protein 1B
s1289	232042	REC030	N02-N03	-	-	c->t	-	-	NC	-
s1290	232044	REC030	N02-N03	-	-	t->c	-	-	NC	-
s1291	232094	REC030	N02-N03	SeAg_B0226	-	a->g	aat->aac	Asn->Asn	S	hypothetical protein
s1292	232256	REC030	N02-N03	SeAg_B0227	fhuA	c->t	tcc->tct	Ser->Ser	S	ferrichrome-iron receptor
s1293	232787	REC030	N02-N03	SeAg_B0227	fhuA	c->t	cgc->cgt	Arg->Arg	S	ferrichrome-iron receptor
s1294	232802	REC030	N02-N03	SeAg_B0227	fhuA	a->g	cca->ccg	Pro->Pro	S	ferrichrome-iron receptor
s1295	232982	REC030	N02-N03	SeAg_B0227	fhuA	t->c	act->acc	Thr->Thr	S	ferrichrome-iron receptor
s1296	233003	REC030	N02-N03	SeAg_B0227	fhuA	a->g	aca->acg	Thr->Thr	S	ferrichrome-iron receptor
s1297	233129	REC030	N02-N03	SeAg_B0227	fhuA	g->a	ggg->gga	Gly->Gly	S	ferrichrome-iron receptor
s1298	233312	REC030	N02-N03	SeAg_B0227	fhuA	a->g	gca->gcg	Ala->Ala	S	ferrichrome-iron receptor
s1299	233432	REC030	N02-N03	SeAg_B0227	fhuA	g->a	gtg->gta	Val->Val	S	ferrichrome-iron receptor
s1300	233675	REC030	N02-N03	SeAg_B0227	fhuA	a->g	gga->ggg	Gly->Gly	S	ferrichrome-iron receptor
s1301	233705	REC030	N02-N03	SeAg_B0227	fhuA	t->g	ctt->ctg	Leu->Leu	S	ferrichrome-iron receptor
s1302	234372	REC030	N02-N03	SeAg_B0227	fhuA	c->t	ctc->ttt	Leu->Phe	NS	ferrichrome-iron receptor
s1303	234374	REC030	N02-N03	SeAg_B0227	fhuA	c->t	ctc->ttt	Leu->Phe	NS	ferrichrome-iron receptor
s1304	234377	REC030	N02-N03	SeAg_B0227	fhuA	c->t	gac->gat	Asp->Asp	S	ferrichrome-iron receptor
s1305	234473	REC030	N02-N03	-	-	t->c	-	-	NC	-
s1306	234503	REC030	N02-N03	-	-	t->c	-	-	NC	-
s1307	234629	REC030	N02-N03	SeAg_B0228	fhuC	c->a	cgc->cga	Arg->Arg	S	ferrichrome ABC transporter, ATP-binding protein
s1308	234647	REC030	N02-N03	SeAg_B0228	fhuC	t->c	ggt->ggc	Gly->Gly	S	ferrichrome ABC transporter, ATP-binding protein
s1309	234700	REC030	N02-N03	SeAg_B0228	fhuC	t->c	ctg->ccg	Leu->Pro	NS	ferrichrome ABC transporter, ATP-binding protein
s1310	234833	REC030	N02-N03	SeAg_B0228	fhuC	g->a	gtg->gta	Val->Val	S	ferrichrome ABC transporter, ATP-binding protein
s1311	234864	REC030	N02-N03	SeAg_B0228	fhuC	c->t	ctg->ttg	Leu->Leu	S	ferrichrome ABC transporter, ATP-binding protein
s1312	234869	REC030	N02-N03	SeAg_B0228	fhuC	g->a	ggg->gga	Gly->Gly	S	ferrichrome ABC transporter, ATP-binding protein
s1313	234968	REC030	N02-N03	SeAg_B0228	fhuC	c->t	ggc->ggt	Gly->Gly	S	ferrichrome ABC transporter, ATP-binding protein
s1314	234971	REC030	N02-N03	SeAg_B0228	fhuC	g->a	gag->gaa	Glu->Glu	S	ferrichrome ABC transporter, ATP-binding protein
s1315	235067	REC030	N02-N03	SeAg_B0228	fhuC	t->g	gtt->gtg	Val->Val	S	ferrichrome ABC transporter, ATP-binding protein
s1316	235091	REC030	N02-N03	SeAg_B0228	fhuC	c->t	cgc->cgt	Arg->Arg	S	ferrichrome ABC transporter, ATP-binding protein
s1317	235106	REC030	N02-N03	SeAg_B0228	fhuC	t->c	cgt->cgc	Arg->Arg	S	ferrichrome ABC transporter, ATP-binding protein
s1318	235241	REC030	N02-N03	SeAg_B0228	fhuC	g->a	gag->gaa	Glu->Glu	S	ferrichrome ABC transporter, ATP-binding protein
s1319	235242	REC030	N02-N03	SeAg_B0228	fhuC	a->c	aag->cgg	Lys->Arg	NS	ferrichrome ABC transporter, ATP-binding protein
s1320	235243	REC030	N02-N03	SeAg_B0228	fhuC	a->g	aag->cgg	Lys->Arg	NS	ferrichrome ABC transporter, ATP-binding protein
s1321	235709	REC030	N02-N03	SeAg_B0229	-	a->g	ata->gtg	Ile->Val	NS	ferrichrome-binding periplasmic protein
s1322	235711	REC030	N02-N03	SeAg_B0229	-	a->g	ata->gtg	Ile->Val	NS	ferrichrome-binding periplasmic protein
s1323	235720	REC030	N02-N03	SeAg_B0229	-	c->t	cgc->cgt	Arg->Arg	S	ferrichrome-binding periplasmic protein
s1324	235877	REC030	N02-N03	SeAg_B0229	-	t->c	ttg->ctg	Leu->Leu	S	ferrichrome-binding periplasmic protein
s1325	235898	REC030	N02-N03	SeAg_B0229	-	c->t	ctg->ttg	Leu->Leu	S	ferrichrome-binding periplasmic protein
s1326	235982	REC030	N02-N03	SeAg_B0229	-	a->c	atc->ctc	Ile->Leu	NS	ferrichrome-binding periplasmic protein
s1327	236107	REC030	N02-N03	SeAg_B0229	-	t->c	cgt->cgc	Arg->Arg	S	ferrichrome-binding periplasmic protein
s1328	236113	REC030	N02-N03	SeAg_B0229	-	t->c	cat->cac	His->His	S	ferrichrome-binding periplasmic protein
s1329	236161	REC030	N02-N03	SeAg_B0229	-	c->t	cac->cat	His->His	S	ferrichrome-binding periplasmic protein
s1330	236240	REC030	N02-N03	SeAg_B0230	-	g->a	agc->aat	Ser->Asn	NS	ferrichrome transport system permease protein FhuB
s1331	236241	REC030	N02-N03	SeAg_B0230	-	c->t	agc->aat	Ser->Asn	NS	ferrichrome transport system permease protein FhuB
s1332	236243	REC030	N02-N03	SeAg_B0230	-	t->c	gtc->gcc	Val->Ala	NS	ferrichrome transport system permease protein FhuB
s1333	236316	REC030	N02-N03	SeAg_B0230	-	a->g	tta->ttg	Leu->Leu	S	ferrichrome transport system permease protein FhuB
s1334	236361	REC030	N02-N03	SeAg_B0230	-	t->c	tct->tcc	Ser->Ser	S	ferrichrome transport system permease protein FhuB
s1335	236625	REC030	N02-N03	SeAg_B0230	-	t->a	act->aca	Thr->Thr	S	ferrichrome transport system permease protein FhuB
s1336	236652	REC030	N02-N03	SeAg_B0230	-	t->c	tgt->tgc	Cys->Cys	S	ferrichrome transport system permease protein FhuB
s1337	236655	REC030	N02-N03	SeAg_B0230	-	c->t	atc->att	Ile->Ile	S	ferrichrome transport system permease protein FhuB
s1338	236694	REC030	N02-N03	SeAg_B0230	-	c->t	cgc->cgt	Arg->Arg	S	ferrichrome transport system permease protein FhuB
s1339	236725	REC030	N02-N03	SeAg_B0230	-	t->c	ttg->ctg	Leu->Leu	S	ferrichrome transport system permease protein FhuB
s1340	236733	REC030	N02-N03	SeAg_B0230	-	t->c	gtt->gtc	Val->Val	S	ferrichrome transport system permease protein FhuB
s1341	236778	REC030	N02-N03	SeAg_B0230	-	t->c	cat->cac	His->His	S	ferrichrome transport system permease protein FhuB
s1342	236823	REC030	N02-N03	SeAg_B0230	-	g->a	ctg->cta	Leu->Leu	S	ferrichrome transport system permease protein FhuB
s1343	236877	REC030	N02-N03	SeAg_B0230	-	c->t	ggc->ggt	Gly->Gly	S	ferrichrome transport system permease protein FhuB
s1344	236889	REC030	N02-N03	SeAg_B0230	-	g->a	acg->aca	Thr->Thr	S	ferrichrome transport system permease protein FhuB
s1345	236899	REC030	N02-N03	SeAg_B0230	-	t->c	tta->cta	Leu->Leu	S	ferrichrome transport system permease protein FhuB
s1346	236904	REC030	N02-N03	SeAg_B0230	-	c->t	cgc->cgt	Arg->Arg	S	ferrichrome transport system permease protein FhuB
s1347	237186	REC030	N02-N03	SeAg_B0230	-	a->g	gaa->gag	Glu->Glu	S	ferrichrome transport system permease protein FhuB
s1348	237189	REC030	N02-N03	SeAg_B0230	-	t->c	gtt->gtc	Val->Val	S	ferrichrome transport system permease protein FhuB
s1349	237198	REC030	N02-N03	SeAg_B0230	-	t->g	ggt->ggg	Gly->Gly	S	ferrichrome transport system permease protein FhuB
s1350	237211	REC030	N02-N03	SeAg_B0230	-	c->t	cta->tta	Leu->Leu	S	ferrichrome transport system permease protein FhuB
s1351	237471	REC030	N02-N03	SeAg_B0230	-	g->a	atg->ata	Met->Ile	NS	ferrichrome transport system permease protein FhuB
s1352	237537	REC030	N02-N03	SeAg_B0230	-	t->c	agt->agc	Ser->Ser	S	ferrichrome transport system permease protein FhuB
s1353	237612	REC030	N02-N03	SeAg_B0230	-	c->t	gcc->gct	Ala->Ala	S	ferrichrome transport system permease protein FhuB
s1354	237630	REC030	N02-N03	SeAg_B0230	-	c->t	ccc->cct	Pro->Pro	S	ferrichrome transport system permease protein FhuB
s1355	237699	REC030	N02-N03	SeAg_B0230	-	g->a	tcg->tca	Ser->Ser	S	ferrichrome transport system permease protein FhuB
s1356	237798	REC030	N02-N03	SeAg_B0230	-	g->a	gtg->gta	Val->Val	S	ferrichrome transport system permease protein FhuB
s1357	237816	REC030	N02-N03	SeAg_B0230	-	a->c	gga->ggc	Gly->Gly	S	ferrichrome transport system permease protein FhuB
s1358	237864	REC030	N02-N03	SeAg_B0230	-	g->a	gtg->gta	Val->Val	S	ferrichrome transport system permease protein FhuB
s1359	238011	REC030	N02-N03	SeAg_B0230	-	t->c	act->acc	Thr->Thr	S	ferrichrome transport system permease protein FhuB
s1363	239083	REC030	N02-N03	-	-	a->g	-	-	NC	-
s1364	239136	REC030	N02-N03	-	-	g->a	-	-	NC	-
s1365	239566	REC030	N02-N03	SeAg_B0232	-	t->c	gtt->gtc	Val->Val	S	putative fimbrial subunit
s1366	239868	REC030	N02-N03	SeAg_B0233	-	t->c	ttg->ctg	Leu->Leu	S	fimbrial usher protein
s1367	239916	REC030	N02-N03	SeAg_B0233	-	a->g	aaa->gaa	Lys->Glu	NS	fimbrial usher protein
s1368	240077	REC030	N02-N03	SeAg_B0233	-	c->t	gac->gat	Asp->Asp	S	fimbrial usher protein
s1369	240119	REC030	N02-N03	SeAg_B0233	-	c->t	aac->aat	Asn->Asn	S	fimbrial usher protein
s1370	240122	REC030	N02-N03	SeAg_B0233	-	c->a	acc->aca	Thr->Thr	S	fimbrial usher protein
s1371	240761	REC030	N02-N03	SeAg_B0233	-	t->c	gtt->gtc	Val->Val	S	fimbrial usher protein
s1372	240809	REC030	N02-N03	SeAg_B0233	-	t->a	gct->gca	Ala->Ala	S	fimbrial usher protein
s1373	240959	REC030	N02-N03	SeAg_B0233	-	a->g	tta->ttg	Leu->Leu	S	fimbrial usher protein
s1374	240962	REC030	N02-N03	SeAg_B0233	-	a->c	gca->gcc	Ala->Ala	S	fimbrial usher protein
s1375	241197	REC030	N02-N03	SeAg_B0233	-	g->a	gcc->acc	Ala->Thr	NS	fimbrial usher protein
s1376	241352	REC030	N02-N03	SeAg_B0233	-	t->c	cgt->cgc	Arg->Arg	S	fimbrial usher protein
s1377	241568	REC030	N02-N03	SeAg_B0233	-	t->c	cgt->cgc	Arg->Arg	S	fimbrial usher protein
s1378	241592	REC030	N02-N03	SeAg_B0233	-	g->c	ctg->ctc	Leu->Leu	S	fimbrial usher protein
s1379	241703	REC030	N02-N03	SeAg_B0233	-	t->c	tat->tac	Tyr->Tyr	S	fimbrial usher protein
s1380	241908	REC030	N02-N03	SeAg_B0233	-	a->c	atg->ctg	Met->Leu	NS	fimbrial usher protein
s1381	241997	REC030	N02-N03	SeAg_B0233	-	c->t	gtc->gtt	Val->Val	S	fimbrial usher protein
s1382	242078	REC030	N02-N03	SeAg_B0233	-	t->c	att->atc	Ile->Ile	S	fimbrial usher protein
s1383	242121	REC030	N02-N03	SeAg_B0233	-	a->c	atg->ctg	Met->Leu	NS	fimbrial usher protein
s1384	242261	REC030	N02-N03	SeAg_B0233	-	a->c	ata->atc	Ile->Ile	S	fimbrial usher protein
s1385	242587	REC030	N02-N03	SeAg_B0234	-	c->t	gcc->gct	Ala->Ala	S	chaperone protein PapD
s1386	242721	REC030	N02-N03	SeAg_B0234	-	c->t	gcc->gtc	Ala->Val	NS	chaperone protein PapD
s1387	242734	REC030	N02-N03	SeAg_B0234	-	g->a	tcg->tca	Ser->Ser	S	chaperone protein PapD
s1388	242893	REC030	N02-N03	SeAg_B0234	-	c->t	aac->aat	Asn->Asn	S	chaperone protein PapD
s1389	242938	REC030	N02-N03	SeAg_B0234	-	c->t	cgc->cgt	Arg->Arg	S	chaperone protein PapD
s1390	242974	REC030	N02-N03	SeAg_B0234	-	c->a	ccc->cca	Pro->Pro	S	chaperone protein PapD
s1391	243066	REC030	N02-N03	SeAg_B0234	-	g->a	agc->aac	Ser->Asn	NS	chaperone protein PapD
s1392	243162	REC030	N02-N03	SeAg_B0234	-	g->a	cgc->cac	Arg->His	NS	chaperone protein PapD
s1393	243481	REC030	N02-N03	SeAg_B0235	-	g->a	ggg->gga	Gly->Gly	S	putative minor fimbrial subunit
s1394	243534	REC030	N02-N03	SeAg_B0235	-	a->g	aac->agc	Asn->Ser	NS	putative minor fimbrial subunit
s1395	243647	REC030	N02-N03	SeAg_B0235	-	a->g	acg->gcg	Thr->Ala	NS	putative minor fimbrial subunit
s1396	243711	REC030	N02-N03	SeAg_B0235	-	t->c	gtc->gcc	Val->Ala	NS	putative minor fimbrial subunit
s1397	243775	REC030	N02-N03	SeAg_B0235	-	t->c	ggt->ggc	Gly->Gly	S	putative minor fimbrial subunit
s1398	243945	REC030	N02-N03	SeAg_B0236	-	t->g	ctt->ctg	Leu->Leu	S	fimbrial subunit
s1399	243996	REC030	N02-N03	SeAg_B0236	-	a->g	gaa->gag	Glu->Glu	S	fimbrial subunit
s1400	244358	REC030	N02-N03	SeAg_B0237	-	c->t	aac->aat	Asn->Asn	S	minor fimbrial subunit StfG
s1401	244431	REC030	N02-N03	SeAg_B0237	-	a->g	aat->gat	Asn->Asp	NS	minor fimbrial subunit StfG
s1402	244491	REC030	N02-N03	SeAg_B0237	-	t->c	tta->ctg	Leu->Leu	S	minor fimbrial subunit StfG
s1403	244493	REC030	N02-N03	SeAg_B0237	-	a->g	tta->ctg	Leu->Leu	S	minor fimbrial subunit StfG
s1404	244601	REC030	N02-N03	SeAg_B0237	-	c->t	cac->cat	His->His	S	minor fimbrial subunit StfG
s1405	244612	REC030	N02-N03	SeAg_B0237	-	t->c	ttt->tcc	Phe->Ser	NS	minor fimbrial subunit StfG
s1406	244613	REC030	N02-N03	SeAg_B0237	-	t->c	ttt->tcc	Phe->Ser	NS	minor fimbrial subunit StfG
s1407	244646	REC030	N02-N03	SeAg_B0237	-	a->c	gga->ggc	Gly->Gly	S	minor fimbrial subunit StfG
s1408	244676	REC030	N02-N03	SeAg_B0237	-	t->g	ggt->ggg	Gly->Gly	S	minor fimbrial subunit StfG
s1409	244736	REC030	N02-N03	SeAg_B0237	-	c->t	cgc->cgt	Arg->Arg	S	minor fimbrial subunit StfG
s1410	245623	REC030	N02-N03	SeAg_B0238	-	t->c	ttt->ttc	Phe->Phe	S	conserved hypothetical protein
s1411	245649	REC030	N02-N03	-	-	t->g	-	-	NC	-
s1412	245686	REC030	N02-N03	-	-	.->T	-	-	INS	-
s1413	245699	REC030	N02-N03	-	-	g->t	-	-	NC	-
s1414	245732	REC030	N02-N03	-	-	t->c	-	-	NC	-
s1415	245751	REC030	N02-N03	SeAg_B0239	hemL	a->g	ttg->ctg	Leu->Leu	S	glutamate-1-semialdehyde-2,1-aminomutase
s1416	245752	REC030	N02-N03	SeAg_B0239	hemL	t->c	aaa->acg	Lys->Thr	NS	glutamate-1-semialdehyde-2,1-aminomutase
s1417	245753	REC030	N02-N03	SeAg_B0239	hemL	t->g	aaa->acg	Lys->Thr	NS	glutamate-1-semialdehyde-2,1-aminomutase
s1418	245854	REC030	N02-N03	SeAg_B0239	hemL	t->c	gta->gtg	Val->Val	S	glutamate-1-semialdehyde-2,1-aminomutase
s1419	245929	REC030	N02-N03	SeAg_B0239	hemL	a->g	act->acc	Thr->Thr	S	glutamate-1-semialdehyde-2,1-aminomutase
s1420	245983	REC030	N02-N03	SeAg_B0239	hemL	g->a	gtc->gtt	Val->Val	S	glutamate-1-semialdehyde-2,1-aminomutase
s1421	245986	REC030	N02-N03	SeAg_B0239	hemL	g->c	gtc->gtg	Val->Val	S	glutamate-1-semialdehyde-2,1-aminomutase
s1422	245992	REC030	N02-N03	SeAg_B0239	hemL	t->c	cca->ccg	Pro->Pro	S	glutamate-1-semialdehyde-2,1-aminomutase
s1423	245995	REC030	N02-N03	SeAg_B0239	hemL	g->a	atc->att	Ile->Ile	S	glutamate-1-semialdehyde-2,1-aminomutase
s1424	245998	REC030	N02-N03	SeAg_B0239	hemL	c->a	ggg->aat	Gly->Asn	NS	glutamate-1-semialdehyde-2,1-aminomutase
s1425	245999	REC030	N02-N03	SeAg_B0239	hemL	c->t	ggg->aat	Gly->Asn	NS	glutamate-1-semialdehyde-2,1-aminomutase
s1426	246000	REC030	N02-N03	SeAg_B0239	hemL	c->t	ggg->aat	Gly->Asn	NS	glutamate-1-semialdehyde-2,1-aminomutase
s1427	246004	REC030	N02-N03	SeAg_B0239	hemL	c->t	gag->gaa	Glu->Glu	S	glutamate-1-semialdehyde-2,1-aminomutase
s1428	246007	REC030	N02-N03	SeAg_B0239	hemL	c->t	cag->gaa	Gln->Glu	NS	glutamate-1-semialdehyde-2,1-aminomutase
s1429	246009	REC030	N02-N03	SeAg_B0239	hemL	g->c	cag->gaa	Gln->Glu	NS	glutamate-1-semialdehyde-2,1-aminomutase
s1430	246010	REC030	N02-N03	SeAg_B0239	hemL	c->g	gcg->gcc	Ala->Ala	S	glutamate-1-semialdehyde-2,1-aminomutase
s1431	246013	REC030	N02-N03	SeAg_B0239	hemL	c->a	gcg->gct	Ala->Ala	S	glutamate-1-semialdehyde-2,1-aminomutase
s1432	246024	REC030	N02-N03	SeAg_B0239	hemL	g->a	ctg->ttg	Leu->Leu	S	glutamate-1-semialdehyde-2,1-aminomutase
s1433	246025	REC030	N02-N03	SeAg_B0239	hemL	c->a	ggg->ggt	Gly->Gly	S	glutamate-1-semialdehyde-2,1-aminomutase
s1434	246037	REC030	N02-N03	SeAg_B0239	hemL	g->a	cgc->cgt	Arg->Arg	S	glutamate-1-semialdehyde-2,1-aminomutase
s1435	246049	REC030	N02-N03	SeAg_B0239	hemL	t->c	gaa->gag	Glu->Glu	S	glutamate-1-semialdehyde-2,1-aminomutase
s1436	246076	REC030	N02-N03	SeAg_B0239	hemL	c->t	cag->caa	Gln->Gln	S	glutamate-1-semialdehyde-2,1-aminomutase
s1437	360798	REC018	N02-N38	-	-	g->a	-	-	NC	-
s1438	360810	REC018	N02-N38	-	-	c->t	-	-	NC	-
s1439	360844	REC018	N02-N38	-	-	a->c	-	-	NC	-
s1440	361027	REC018	N02-N38	-	-	g->a	-	-	NC	-
s1441	361415	REC018	N02-N38	-	-	g->a	-	-	NC	-
s1442	361491	REC018	N02-N38	-	-	a->g	-	-	NC	-
s1443	361496	REC018	N02-N38	-	-	g->a	-	-	NC	-
s1444	361513	REC018	N02-N38	-	-	c->t	-	-	NC	-
s1445	361598	REC018	N02-N38	SeAg_B0368	-	a->g	gag->gaa	Glu->Glu	S	putative outer membrane protein
s1446	361692	REC018	N02-N38	SeAg_B0368	-	g->a	act->gct	Thr->Ala	NS	putative outer membrane protein
s1447	361724	REC018	N02-N38	-	-	g->a	-	-	NC	-
s1448	361729	REC018	N02-N38	-	-	t->c	-	-	NC	-
s1449	361746	REC018	N02-N38	-	-	t->c	-	-	NC	-
s1450	361778	REC018	N02-N38	SeAg_B0369	-	a->g	act->att	Thr->Ile	NS	fimbrial chaperone protein
s1451	361791	REC018	N02-N38	SeAg_B0369	-	t->c	gag->aag	Glu->Lys	NS	fimbrial chaperone protein
s1452	361840	REC018	N02-N38	SeAg_B0369	-	a->g	gac->gat	Asp->Asp	S	fimbrial chaperone protein
s1453	361904	REC018	N02-N38	SeAg_B0369	-	c->a	cgt->ctt	Arg->Leu	NS	fimbrial chaperone protein
s1454	362053	REC018	N02-N38	SeAg_B0369	-	g->t	cca->ccc	Pro->Pro	S	fimbrial chaperone protein
s1455	362064	REC018	N02-N38	SeAg_B0369	-	g->a	tta->cta	Leu->Leu	S	fimbrial chaperone protein
s1456	362065	REC018	N02-N38	SeAg_B0369	-	c->t	gga->ggg	Gly->Gly	S	fimbrial chaperone protein
s1457	362068	REC018	N02-N38	SeAg_B0369	-	a->g	acc->act	Thr->Thr	S	fimbrial chaperone protein
s1458	362274	REC018	N02-N38	SeAg_B0369	-	g->a	ctg->ttg	Leu->Leu	S	fimbrial chaperone protein
s1459	362281	REC018	N02-N38	SeAg_B0369	-	c->t	ctg->cta	Leu->Leu	S	fimbrial chaperone protein
s1460	362392	REC018	N02-N38	SeAg_B0369	-	c->a	gat->gag	Asp->Glu	NS	fimbrial chaperone protein
s1461	362475	REC018	N02-N38	SeAg_B0369	-	a->g	cta->tta	Leu->Leu	S	fimbrial chaperone protein
s1462	362696	REC018	N02-N38	SeAg_B0370	-	c->t	cca->ccg	Pro->Pro	S	putative fimbrial usher
s1463	362903	REC018	N02-N38	SeAg_B0370	-	g->a	ggc->ggt	Gly->Gly	S	putative fimbrial usher
s1464	363338	REC018	N02-N38	SeAg_B0370	-	a->g	cgc->cgt	Arg->Arg	S	putative fimbrial usher
s1465	363499	REC018	N02-N38	SeAg_B0370	-	t->a	acc->tcc	Thr->Ser	NS	putative fimbrial usher
s1466	363656	REC018	N02-N38	SeAg_B0370	-	t->c	aca->acg	Thr->Thr	S	putative fimbrial usher
s1467	364251	REC018	N02-N38	SeAg_B0371	-	a->t	gct->gca	Ala->Ala	S	outer membrane fimbrial usher protein
s1468	364254	REC018	N02-N38	SeAg_B0371	-	g->a	ggc->ggt	Gly->Gly	S	outer membrane fimbrial usher protein
s1469	364322	REC018	N02-N38	SeAg_B0371	-	t->c	acc->gcc	Thr->Ala	NS	outer membrane fimbrial usher protein
s1470	364353	REC018	N02-N38	SeAg_B0371	-	g->a	ctt->ctc	Leu->Leu	S	outer membrane fimbrial usher protein
s1471	364380	REC018	N02-N38	SeAg_B0371	-	t->c	ggg->gga	Gly->Gly	S	outer membrane fimbrial usher protein
s1472	364552	REC018	N02-N38	SeAg_B0371	-	c->t	aac->agc	Asn->Ser	NS	outer membrane fimbrial usher protein
s1473	364611	REC018	N02-N38	SeAg_B0371	-	g->a	gcc->gct	Ala->Ala	S	outer membrane fimbrial usher protein
s1474	364881	REC018	N02-N38	SeAg_B0371	-	a->c	ctt->ctg	Leu->Leu	S	outer membrane fimbrial usher protein
s1475	365037	REC018	N02-N38	SeAg_B0371	-	t->c	gta->gtg	Val->Val	S	outer membrane fimbrial usher protein
s1476	365142	REC018	N02-N38	SeAg_B0371	-	a->g	ctc->ctt	Leu->Leu	S	outer membrane fimbrial usher protein
s1477	365151	REC018	N02-N38	SeAg_B0371	-	c->t	gca->gcg	Ala->Ala	S	outer membrane fimbrial usher protein
s1478	365601	REC018	N02-N38	SeAg_B0371	-	t->a	ctt->cta	Leu->Leu	S	outer membrane fimbrial usher protein
s1479	365670	REC018	N02-N38	SeAg_B0371	-	g->a	att->atc	Ile->Ile	S	outer membrane fimbrial usher protein
s1480	365739	REC018	N02-N38	SeAg_B0371	-	g->a	agt->agc	Ser->Ser	S	outer membrane fimbrial usher protein
s1481	365976	REC018	N02-N38	SeAg_B0371	-	c->t	cta->ctg	Leu->Leu	S	outer membrane fimbrial usher protein
s1482	366084	REC018	N02-N38	SeAg_B0371	-	c->t	cag->caa	Gln->Gln	S	outer membrane fimbrial usher protein
s1483	366090	REC018	N02-N38	SeAg_B0371	-	c->t	gca->gcg	Ala->Ala	S	outer membrane fimbrial usher protein
s1484	366114	REC018	N02-N38	SeAg_B0371	-	g->a	tgt->tgc	Cys->Cys	S	outer membrane fimbrial usher protein
s1485	366243	REC018	N02-N38	SeAg_B0371	-	g->a	gcc->gct	Ala->Ala	S	outer membrane fimbrial usher protein
s1486	366868	REC018	N02-N38	SeAg_B0372	-	t->c	ccg->cca	Pro->Pro	S	fimbrial chaperone protein
s1487	366883	REC018	N02-N38	SeAg_B0372	-	a->g	ttc->ttt	Phe->Phe	S	fimbrial chaperone protein
s1488	367072	REC018	N02-N38	SeAg_B0372	-	g->c	ttg->ttc	Leu->Phe	NS	fimbrial chaperone protein
s1489	367119	REC018	N02-N38	SeAg_B0372	-	t->c	gtg->atg	Val->Met	NS	fimbrial chaperone protein
s1490	367214	REC018	N02-N38	SeAg_B0373	-	g->t	aca->acc	Thr->Thr	S	fimbrial protein
s1491	367471	REC018	N02-N38	SeAg_B0373	-	t->g	cag->aag	Gln->Lys	NS	fimbrial protein
s1492	367520	REC018	N02-N38	SeAg_B0373	-	a->g	acc->act	Thr->Thr	S	fimbrial protein
s1493	367541	REC018	N02-N38	SeAg_B0373	-	a->c	gag->gat	Glu->Asp	NS	fimbrial protein
s1494	367562	REC018	N02-N38	SeAg_B0373	-	c->t	ttg->tta	Leu->Leu	S	fimbrial protein
s1495	367610	REC018	N02-N38	SeAg_B0373	-	t->c	acg->aca	Thr->Thr	S	fimbrial protein
s1496	367943	REC018	N02-N38	-	-	a->g	-	-	NC	-
s1497	368061	REC018	N02-N38	-	-	c->t	-	-	NC	-
s1498	368249	REC018	N02-N38	-	-	a->g	-	-	NC	-
s1499	368677	REC018	N02-N38	SeAg_B0374	-	a->g	gta->gtg	Val->Val	S	putative transmembrane regulator
s1500	368746	REC018	N02-N38	SeAg_B0374	-	a->g	aaa->aag	Lys->Lys	S	putative transmembrane regulator
s1501	368768	REC018	N02-N38	SeAg_B0374	-	a->g	gta->ata	Val->Ile	NS	putative transmembrane regulator
s1502	368818	REC018	N02-N38	SeAg_B0374	-	c->t	gct->gcc	Ala->Ala	S	putative transmembrane regulator
s1503	368879	REC018	N02-N38	SeAg_B0374	-	c->t	cct->tct	Pro->Ser	NS	putative transmembrane regulator
s1504	369149	REC018	N02-N38	SeAg_B0375	-	t->c	-	-	NC	conserved hypothetical protein
s1505	369163	REC018	N02-N38	SeAg_B0375	-	g->a	-	-	NC	conserved hypothetical protein
s1506	369244	REC018	N02-N38	SeAg_B0375	-	g->a	-	-	NC	conserved hypothetical protein
s1507	369245	REC018	N02-N38	SeAg_B0375	-	a->c	-	-	NC	conserved hypothetical protein
s1508	369246	REC018	N02-N38	SeAg_B0375	-	a->g	-	-	NC	conserved hypothetical protein
s1509	369339	REC018	N02-N38	SeAg_B0375	-	g->a	-	-	NC	conserved hypothetical protein
s1510	369360	REC018	N02-N38	SeAg_B0375	-	t->c	-	-	NC	conserved hypothetical protein
s1511	369378	REC018	N02-N38	SeAg_B0375	-	g->a	-	-	NC	conserved hypothetical protein
s1512	369414	REC018	N02-N38	SeAg_B0375	-	c->t	-	-	NC	conserved hypothetical protein
s1513	369595	REC018	N02-N38	-	-	c->t	-	-	NC	-
s1514	369603	REC018	N02-N38	-	-	c->t	-	-	NC	-
s1516	369653	REC018	N02-N38	-	-	a->g	-	-	NC	-
s1517	369664	REC018	N02-N38	-	-	t->a	-	-	NC	-
s1518	369666	REC018	N02-N38	-	-	g->a	-	-	NC	-
s4116	369679	REC018	N02-N38	-	-	TGCGTCTGTAT->.	-	-	DEL	-
s1519	369782	REC018	N02-N38	-	-	c->t	-	-	NC	-
s1520	369856	REC018	N02-N38	-	-	c->t	-	-	NC	-
s1521	370054	REC018	N02-N38	SeAg_B0376	-	t->a	tct->tca	Ser->Ser	S	cyclic diguanylate phosphodiesterase (EAL) domain protein
s1522	370313	REC018	N02-N38	SeAg_B0376	-	g->a	gat->aat	Asp->Asn	NS	cyclic diguanylate phosphodiesterase (EAL) domain protein
s1523	370363	REC018	N02-N38	SeAg_B0376	-	c->t	gcc->gct	Ala->Ala	S	cyclic diguanylate phosphodiesterase (EAL) domain protein
s1524	370462	REC018	N02-N38	SeAg_B0376	-	g->a	gca->gcg	Ala->Ala	S	cyclic diguanylate phosphodiesterase (EAL) domain protein
s1525	370468	REC018	N02-N38	SeAg_B0376	-	c->a	acc->aca	Thr->Thr	S	cyclic diguanylate phosphodiesterase (EAL) domain protein
s1526	370510	REC018	N02-N38	SeAg_B0376	-	g->c	cgc->cgg	Arg->Arg	S	cyclic diguanylate phosphodiesterase (EAL) domain protein
s1527	370546	REC018	N02-N38	SeAg_B0376	-	g->a	gtg->gta	Val->Val	S	cyclic diguanylate phosphodiesterase (EAL) domain protein
s1528	370636	REC018	N02-N38	SeAg_B0376	-	g->a	ata->atg	Ile->Met	NS	cyclic diguanylate phosphodiesterase (EAL) domain protein
s1529	370702	REC018	N02-N38	SeAg_B0376	-	g->a	acg->aca	Thr->Thr	S	cyclic diguanylate phosphodiesterase (EAL) domain protein
s1530	370748	REC018	N02-N38	SeAg_B0376	-	c->t	cac->tac	His->Tyr	NS	cyclic diguanylate phosphodiesterase (EAL) domain protein
s1531	370773	REC018	N02-N38	SeAg_B0376	-	c->t	gcg->gtg	Ala->Val	NS	cyclic diguanylate phosphodiesterase (EAL) domain protein
s1532	370849	REC018	N02-N38	SeAg_B0376	-	c->t	ggc->ggt	Gly->Gly	S	cyclic diguanylate phosphodiesterase (EAL) domain protein
s1533	370992	REC018	N02-N38	SeAg_B0376	-	c->t	gcg->gtg	Ala->Val	NS	cyclic diguanylate phosphodiesterase (EAL) domain protein
s1534	371041	REC018	N02-N38	SeAg_B0376	-	a->g	gaa->gag	Glu->Glu	S	cyclic diguanylate phosphodiesterase (EAL) domain protein
s1535	371131	REC018	N02-N38	SeAg_B0376	-	g->a	gga->ggg	Gly->Gly	S	cyclic diguanylate phosphodiesterase (EAL) domain protein
s1536	371134	REC018	N02-N38	SeAg_B0376	-	c->t	acc->act	Thr->Thr	S	cyclic diguanylate phosphodiesterase (EAL) domain protein
s1537	371161	REC018	N02-N38	SeAg_B0376	-	a->g	cag->caa	Gln->Gln	S	cyclic diguanylate phosphodiesterase (EAL) domain protein
s1538	371178	REC018	N02-N38	SeAg_B0376	-	a->c	tct->tac	Ser->Tyr	NS	cyclic diguanylate phosphodiesterase (EAL) domain protein
s1539	371179	REC018	N02-N38	SeAg_B0376	-	t->c	tct->tac	Ser->Tyr	NS	cyclic diguanylate phosphodiesterase (EAL) domain protein
s1540	371432	REC018	N02-N38	SeAg_B0376	-	t->c	ctg->ttg	Leu->Leu	S	cyclic diguanylate phosphodiesterase (EAL) domain protein
s1541	371440	REC018	N02-N38	SeAg_B0376	-	g->a	aag->aaa	Lys->Lys	S	cyclic diguanylate phosphodiesterase (EAL) domain protein
s1542	371451	REC018	N02-N38	SeAg_B0376	-	a->g	gaa->gga	Glu->Gly	NS	cyclic diguanylate phosphodiesterase (EAL) domain protein
s1543	371455	REC018	N02-N38	SeAg_B0376	-	t->c	tct->tcc	Ser->Ser	S	cyclic diguanylate phosphodiesterase (EAL) domain protein
s1544	371461	REC018	N02-N38	SeAg_B0376	-	t->c	agt->agc	Ser->Ser	S	cyclic diguanylate phosphodiesterase (EAL) domain protein
s1545	371464	REC018	N02-N38	SeAg_B0376	-	c->t	ggt->ggc	Gly->Gly	S	cyclic diguanylate phosphodiesterase (EAL) domain protein
s1546	371645	REC018	N02-N38	SeAg_B0377	-	t->a	tgc->agc	Cys->Ser	NS	putative response regulator
s1547	371702	REC018	N02-N38	SeAg_B0377	-	c->t	cat->tat	His->Tyr	NS	putative response regulator
s1548	371789	REC018	N02-N38	SeAg_B0377	-	c->t	ttg->ctg	Leu->Leu	S	putative response regulator
s1549	371809	REC018	N02-N38	SeAg_B0377	-	a->g	ggg->gga	Gly->Gly	S	putative response regulator
s1550	371854	REC018	N02-N38	SeAg_B0377	-	t->c	cgt->cgc	Arg->Arg	S	putative response regulator
s1551	371945	REC018	N02-N38	SeAg_B0377	-	g->t	tta->gta	Leu->Val	NS	putative response regulator
s1552	371965	REC018	N02-N38	SeAg_B0377	-	g->a	cga->cgg	Arg->Arg	S	putative response regulator
s1553	371967	REC018	N02-N38	SeAg_B0377	-	a->g	cgc->cac	Arg->His	NS	putative response regulator
s1554	371983	REC018	N02-N38	SeAg_B0377	-	t->c	atc->att	Ile->Ile	S	putative response regulator
s1555	371984	REC018	N02-N38	SeAg_B0377	-	a->c	ccc->acc	Pro->Thr	NS	putative response regulator
s1556	372032	REC018	N02-N38	SeAg_B0377	-	c->t	ttg->ctg	Leu->Leu	S	putative response regulator
s1557	372036	REC018	N02-N38	SeAg_B0377	-	c->t	gcc->gtc	Ala->Val	NS	putative response regulator
s1558	372046	REC018	N02-N38	SeAg_B0377	-	g->a	cta->ctg	Leu->Leu	S	putative response regulator
s1559	372304	REC018	N02-N38	SeAg_B0378	-	c->t	tat->cat	Tyr->His	NS	putative inner membrane protein
s1560	372334	REC018	N02-N38	SeAg_B0378	-	c->t	ctt->ttt	Leu->Phe	NS	putative inner membrane protein
s1561	372423	REC018	N02-N38	SeAg_B0378	-	t->c	tgc->tgt	Cys->Cys	S	putative inner membrane protein
s1562	372567	REC018	N02-N38	SeAg_B0378	-	g->a	gta->gtg	Val->Val	S	putative inner membrane protein
s1563	372804	REC018	N02-N38	-	-	c->t	-	-	NC	-
s1564	372887	REC018	N02-N38	-	-	g->a	-	-	NC	-
s1565	372905	REC018	N02-N38	-	-	t->g	-	-	NC	-
s1566	372909	REC018	N02-N38	-	-	g->t	-	-	NC	-
s1567	373472	REC018	N02-N38	SeAg_B0379	-	t->c	tat->tac	Tyr->Tyr	S	attachment invasion locus protein
s1568	373688	REC018	N02-N38	SeAg_B0379	-	c->t	gtc->gtt	Val->Val	S	attachment invasion locus protein
s1569	374125	REC018	N02-N38	SeAg_B0380	-	c->t	cgc->cgt	Arg->Arg	S	putative response regulator
s1570	374241	REC018	N02-N38	SeAg_B0380	-	t->c	gta->gca	Val->Ala	NS	putative response regulator
s1571	374550	REC018	N02-N38	SeAg_B0381	-	a->t	atg->ttg	Met->Leu	NS	conserved domain protein
s1572	374837	REC018	N02-N38	SeAg_B0382	-	c->t	agt->agc	Ser->Ser	S	cytochrome c type biogenesis protein CycH
s1573	374906	REC018	N02-N38	SeAg_B0382	-	c->t	agt->agc	Ser->Ser	S	cytochrome c type biogenesis protein CycH
s1574	374924	REC018	N02-N38	SeAg_B0382	-	g->a	acg->aca	Thr->Thr	S	cytochrome c type biogenesis protein CycH
s1575	374999	REC018	N02-N38	SeAg_B0382	-	g->a	ctg->cta	Leu->Leu	S	cytochrome c type biogenesis protein CycH
s1576	375104	REC018	N02-N38	SeAg_B0382	-	c->g	acg->acc	Thr->Thr	S	cytochrome c type biogenesis protein CycH
s1577	375300	REC018	N02-N38	SeAg_B0383	-	c->a	cgg->cgt	Arg->Arg	S	outer membrane protein OprM
s1578	375309	REC018	N02-N38	SeAg_B0383	-	t->c	gtg->gta	Val->Val	S	outer membrane protein OprM
s1579	375315	REC018	N02-N38	SeAg_B0383	-	g->a	cgt->cgc	Arg->Arg	S	outer membrane protein OprM
s1580	375321	REC018	N02-N38	SeAg_B0383	-	t->c	cag->caa	Gln->Gln	S	outer membrane protein OprM
s1581	375525	REC018	N02-N38	SeAg_B0383	-	c->g	agc->agg	Ser->Arg	NS	outer membrane protein OprM
s1582	376020	REC018	N02-N38	SeAg_B0383	-	c->t	cga->cgg	Arg->Arg	S	outer membrane protein OprM
s1583	376657	REC018	N02-N38	SeAg_B0383	-	g->c	aca->aga	Thr->Arg	NS	outer membrane protein OprM
s1584	376708	REC018	N02-N38	SeAg_B0384	-	t->c	tcg->tca	Ser->Ser	S	OqxB
s1585	376762	REC018	N02-N38	SeAg_B0384	-	t->c	gta->gtg	Val->Val	S	OqxB
s1586	376870	REC018	N02-N38	SeAg_B0384	-	c->t	ccg->cca	Pro->Pro	S	OqxB
s1587	376879	REC018	N02-N38	SeAg_B0384	-	a->g	ggt->ggc	Gly->Gly	S	OqxB
s1588	376918	REC018	N02-N38	SeAg_B0384	-	t->c	ctg->cta	Leu->Leu	S	OqxB
s1589	376942	REC018	N02-N38	SeAg_B0384	-	c->t	gtg->gta	Val->Val	S	OqxB
s1590	377184	REC018	N02-N38	SeAg_B0384	-	a->g	ttg->ctg	Leu->Leu	S	OqxB
s1591	377215	REC018	N02-N38	SeAg_B0384	-	a->g	tcc->tct	Ser->Ser	S	OqxB
s1592	377278	REC018	N02-N38	SeAg_B0384	-	c->t	tta->ttg	Leu->Leu	S	OqxB
s1593	377533	REC018	N02-N38	SeAg_B0384	-	a->g	cgt->cgc	Arg->Arg	S	OqxB
s1594	377632	REC018	N02-N38	SeAg_B0384	-	t->c	gtg->gta	Val->Val	S	OqxB
s1595	377635	REC018	N02-N38	SeAg_B0384	-	c->t	cga->cgg	Arg->Arg	S	OqxB
s1596	377827	REC018	N02-N38	SeAg_B0384	-	c->t	cca->ccg	Pro->Pro	S	OqxB
s1597	377848	REC018	N02-N38	SeAg_B0384	-	c->t	gga->ggg	Gly->Gly	S	OqxB
s1598	377928	REC018	N02-N38	SeAg_B0384	-	c->t	gac->aac	Asp->Asn	NS	OqxB
s1599	378019	REC018	N02-N38	SeAg_B0384	-	a->g	gtc->gtt	Val->Val	S	OqxB
s1600	378025	REC018	N02-N38	SeAg_B0384	-	g->t	ccc->cca	Pro->Pro	S	OqxB
s1601	378037	REC018	N02-N38	SeAg_B0384	-	c->t	gca->gcg	Ala->Ala	S	OqxB
s1602	378058	REC018	N02-N38	SeAg_B0384	-	c->t	gta->gtg	Val->Val	S	OqxB
s1603	378376	REC018	N02-N38	SeAg_B0384	-	a->g	gct->gcc	Ala->Ala	S	OqxB
s1604	378460	REC018	N02-N38	SeAg_B0384	-	c->t	gag->gaa	Glu->Glu	S	OqxB
s1605	378908	REC018	N02-N38	SeAg_B0384	-	t->c	caa->cga	Gln->Arg	NS	OqxB
s1606	378961	REC018	N02-N38	SeAg_B0384	-	g->a	gcc->gct	Ala->Ala	S	OqxB
s1607	379036	REC018	N02-N38	SeAg_B0384	-	t->a	gct->gca	Ala->Ala	S	OqxB
s1608	379069	REC018	N02-N38	SeAg_B0384	-	a->t	cgt->cga	Arg->Arg	S	OqxB
s1609	379147	REC018	N02-N38	SeAg_B0384	-	g->a	aac->aat	Asn->Asn	S	OqxB
s1610	379150	REC018	N02-N38	SeAg_B0384	-	t->c	gta->gtg	Val->Val	S	OqxB
s1611	379473	REC018	N02-N38	SeAg_B0384	-	c->t	att->gtt	Ile->Val	NS	OqxB
s1612	379513	REC018	N02-N38	SeAg_B0384	-	g->a	cgt->cgc	Arg->Arg	S	OqxB
s1613	379594	REC018	N02-N38	SeAg_B0384	-	a->g	ggc->ggt	Gly->Gly	S	OqxB
s1614	379828	REC018	N02-N38	SeAg_B0384	-	t->g	cgc->cga	Arg->Arg	S	OqxB
s1615	380017	REC018	N02-N38	SeAg_B0385	-	t->a	cag->ctg	Gln->Leu	NS	putative auxiliary transport protein, membrane fusion protein (MFP) family
s1616	380235	REC018	N02-N38	SeAg_B0385	-	g->a	cgt->cgc	Arg->Arg	S	putative auxiliary transport protein, membrane fusion protein (MFP) family
s1617	380367	REC018	N02-N38	SeAg_B0385	-	c->t	cga->cgg	Arg->Arg	S	putative auxiliary transport protein, membrane fusion protein (MFP) family
s1618	380916	REC018	N02-N38	SeAg_B0385	-	g->a	cgc->cgt	Arg->Arg	S	putative auxiliary transport protein, membrane fusion protein (MFP) family
s1619	381015	REC018	N02-N38	SeAg_B0385	-	a->g	tat->tac	Tyr->Tyr	S	putative auxiliary transport protein, membrane fusion protein (MFP) family
s1620	381021	REC018	N02-N38	SeAg_B0385	-	c->t	gtg->gta	Val->Val	S	putative auxiliary transport protein, membrane fusion protein (MFP) family
s1621	381031	REC018	N02-N38	SeAg_B0385	-	a->g	atc->acc	Ile->Thr	NS	putative auxiliary transport protein, membrane fusion protein (MFP) family
s1622	381185	REC018	N02-N38	-	-	g->a	-	-	NC	-
s1623	381351	REC018	N02-N38	-	-	g->c	-	-	NC	-
s1624	381576	REC018	N02-N38	SeAg_B0387	-	g->a	ata->gta	Ile->Val	NS	copper-translocating P-type ATPase
s1625	381596	REC018	N02-N38	SeAg_B0387	-	a->t	ggt->gga	Gly->Gly	S	copper-translocating P-type ATPase
s1626	381801	REC018	N02-N38	SeAg_B0387	-	a->c	atc->ctc	Ile->Leu	NS	copper-translocating P-type ATPase
s1627	381881	REC018	N02-N38	SeAg_B0387	-	g->a	gtg->gta	Val->Val	S	copper-translocating P-type ATPase
s1628	381890	REC018	N02-N38	SeAg_B0387	-	a->t	gct->gca	Ala->Ala	S	copper-translocating P-type ATPase
s1629	381896	REC018	N02-N38	SeAg_B0387	-	g->a	gcg->gca	Ala->Ala	S	copper-translocating P-type ATPase
s1630	382265	REC018	N02-N38	SeAg_B0387	-	c->t	agt->agc	Ser->Ser	S	copper-translocating P-type ATPase
s1631	382286	REC018	N02-N38	SeAg_B0387	-	a->c	gta->gtc	Val->Val	S	copper-translocating P-type ATPase
s1632	382493	REC018	N02-N38	SeAg_B0387	-	a->t	cct->cca	Pro->Pro	S	copper-translocating P-type ATPase
s1633	382619	REC018	N02-N38	SeAg_B0387	-	g->t	ctg->ctt	Leu->Leu	S	copper-translocating P-type ATPase
s1634	382730	REC018	N02-N38	SeAg_B0387	-	c->a	gcc->gca	Ala->Ala	S	copper-translocating P-type ATPase
s1635	382731	REC018	N02-N38	SeAg_B0387	-	a->g	agc->ggg	Ser->Gly	NS	copper-translocating P-type ATPase
s1636	382733	REC018	N02-N38	SeAg_B0387	-	c->g	agc->ggg	Ser->Gly	NS	copper-translocating P-type ATPase
s1637	382742	REC018	N02-N38	SeAg_B0387	-	a->g	gag->gaa	Glu->Glu	S	copper-translocating P-type ATPase
s1638	382855	REC018	N02-N38	SeAg_B0387	-	g->a	aac->agc	Asn->Ser	NS	copper-translocating P-type ATPase
s1639	382900	REC018	N02-N38	SeAg_B0387	-	c->a	gcc->gac	Ala->Asp	NS	copper-translocating P-type ATPase
s1640	382925	REC018	N02-N38	SeAg_B0387	-	c->t	gct->gcc	Ala->Ala	S	copper-translocating P-type ATPase
s1641	382991	REC018	N02-N38	SeAg_B0387	-	a->g	ggg->gga	Gly->Gly	S	copper-translocating P-type ATPase
s1642	383186	REC018	N02-N38	SeAg_B0387	-	c->t	gat->gac	Asp->Asp	S	copper-translocating P-type ATPase
s1643	383827	REC018	N02-N38	SeAg_B0388	cueR	t->c	ggc->ggt	Gly->Gly	S	Cu(I)-responsive transcriptional regulator
s1644	384198	REC018	N02-N38	-	-	t->c	-	-	NC	-
s1645	384258	REC018	N02-N38	SeAg_B0389	-	g->a	acg->aca	Thr->Thr	S	conserved domain protein
s1646	384270	REC018	N02-N38	SeAg_B0389	-	t->c	ctt->ctc	Leu->Leu	S	conserved domain protein
s1647	384294	REC018	N02-N38	SeAg_B0389	-	c->t	acc->act	Thr->Thr	S	conserved domain protein
s1648	384369	REC018	N02-N38	SeAg_B0389	-	c->t	gct->gcc	Ala->Ala	S	conserved domain protein
s1649	384387	REC018	N02-N38	SeAg_B0389	-	a->g	gaa->gag	Glu->Glu	S	conserved domain protein
s1650	384397	REC018	N02-N38	-	-	g->t	-	-	NC	-
s1651	384462	REC018	N02-N38	SeAg_B0390	-	g->a	acg->atg	Thr->Met	NS	conserved hypothetical protein
s1652	384483	REC018	N02-N38	SeAg_B0390	-	a->c	att->agt	Ile->Ser	NS	conserved hypothetical protein
s1653	384582	REC018	N02-N38	-	-	a->g	-	-	NC	-
s1654	384622	REC018	N02-N38	-	-	g->a	-	-	NC	-
s1655	384628	REC018	N02-N38	-	-	t->c	-	-	NC	-
s1656	384948	REC018	N02-N38	SeAg_B0391	-	t->c	ttt->ttc	Phe->Phe	S	major facilitator superfamily MFS_1
s1657	385047	REC018	N02-N38	SeAg_B0391	-	c->t	gtc->gtt	Val->Val	S	major facilitator superfamily MFS_1
s1658	385221	REC018	N02-N38	SeAg_B0391	-	g->a	ttg->tta	Leu->Leu	S	major facilitator superfamily MFS_1
s1659	385557	REC018	N02-N38	SeAg_B0391	-	t->c	ctt->ctc	Leu->Leu	S	major facilitator superfamily MFS_1
s1660	385605	REC018	N02-N38	SeAg_B0391	-	c->t	ggt->ggc	Gly->Gly	S	major facilitator superfamily MFS_1
s1661	385725	REC018	N02-N38	SeAg_B0391	-	c->g	ctc->ctg	Leu->Leu	S	major facilitator superfamily MFS_1
s1662	385785	REC018	N02-N38	SeAg_B0391	-	t->c	ggc->ggt	Gly->Gly	S	major facilitator superfamily MFS_1
s1663	385788	REC018	N02-N38	SeAg_B0391	-	c->a	gga->ggc	Gly->Gly	S	major facilitator superfamily MFS_1
s1664	385924	REC018	N02-N38	SeAg_B0391	-	g->a	agt->ggt	Ser->Gly	NS	major facilitator superfamily MFS_1
s1665	385999	REC018	N02-N38	-	-	c->t	-	-	NC	-
s1666	386150	REC018	N02-N38	SeAg_B0392	-	c->t	cat->cac	His->His	S	type III restriction-modification system StyLTI enzyme mod
s1667	386218	REC018	N02-N38	SeAg_B0392	-	t->c	atc->acc	Ile->Thr	NS	type III restriction-modification system StyLTI enzyme mod
s1668	386243	REC018	N02-N38	SeAg_B0392	-	c->t	ggt->ggc	Gly->Gly	S	type III restriction-modification system StyLTI enzyme mod
s1669	386634	REC018	N02-N38	SeAg_B0392	-	g->a	gca->aca	Ala->Thr	NS	type III restriction-modification system StyLTI enzyme mod
s1670	386735	REC018	N02-N38	SeAg_B0392	-	a->g	ggg->gga	Gly->Gly	S	type III restriction-modification system StyLTI enzyme mod
s1671	387050	REC018	N02-N38	SeAg_B0392	-	c->t	ggt->ggc	Gly->Gly	S	type III restriction-modification system StyLTI enzyme mod
s1672	387200	REC018	N02-N38	SeAg_B0392	-	t->c	cac->cat	His->His	S	type III restriction-modification system StyLTI enzyme mod
s1673	387209	REC018	N02-N38	SeAg_B0392	-	a->g	aaa->aag	Lys->Lys	S	type III restriction-modification system StyLTI enzyme mod
s1674	387368	REC018	N02-N38	SeAg_B0392	-	t->c	gtc->gtt	Val->Val	S	type III restriction-modification system StyLTI enzyme mod
s1675	387410	REC018	N02-N38	SeAg_B0392	-	g->a	gtg->gta	Val->Val	S	type III restriction-modification system StyLTI enzyme mod
s1676	387582	REC018	N02-N38	SeAg_B0392	-	a->g	acc->gcc	Thr->Ala	NS	type III restriction-modification system StyLTI enzyme mod
s1677	387887	REC018	N02-N38	SeAg_B0392	-	t->c	gat->gac	Asp->Asp	S	type III restriction-modification system StyLTI enzyme mod
s1678	387965	REC018	N02-N38	SeAg_B0392	-	c->t	cat->cac	His->His	S	type III restriction-modification system StyLTI enzyme mod
s1679	387983	REC018	N02-N38	SeAg_B0392	-	c->t	act->acc	Thr->Thr	S	type III restriction-modification system StyLTI enzyme mod
s1680	388325	REC018	N02-N38	SeAg_B0393	-	c->g	ggg->ggc	Gly->Gly	S	type III restriction-modification system StyLTI enzyme res
s1681	388631	REC018	N02-N38	SeAg_B0393	-	t->c	ggt->ggc	Gly->Gly	S	type III restriction-modification system StyLTI enzyme res
s1682	388913	REC018	N02-N38	SeAg_B0393	-	g->a	cca->ccg	Pro->Pro	S	type III restriction-modification system StyLTI enzyme res
s1683	389060	REC018	N02-N38	SeAg_B0393	-	t->c	atc->att	Ile->Ile	S	type III restriction-modification system StyLTI enzyme res
s1684	389111	REC018	N02-N38	SeAg_B0393	-	g->a	gga->ggg	Gly->Gly	S	type III restriction-modification system StyLTI enzyme res
s1685	389189	REC018	N02-N38	SeAg_B0393	-	t->c	gat->gac	Asp->Asp	S	type III restriction-modification system StyLTI enzyme res
s1686	389510	REC018	N02-N38	SeAg_B0393	-	g->a	gaa->gag	Glu->Glu	S	type III restriction-modification system StyLTI enzyme res
s1687	389762	REC018	N02-N38	SeAg_B0393	-	a->g	cga->cgg	Arg->Arg	S	type III restriction-modification system StyLTI enzyme res
s1688	389858	REC018	N02-N38	SeAg_B0393	-	a->g	aag->aaa	Lys->Lys	S	type III restriction-modification system StyLTI enzyme res
s1689	389879	REC018	N02-N38	SeAg_B0393	-	a->t	act->aca	Thr->Thr	S	type III restriction-modification system StyLTI enzyme res
s1690	390107	REC018	N02-N38	SeAg_B0393	-	a->g	cgg->cga	Arg->Arg	S	type III restriction-modification system StyLTI enzyme res
s1691	390401	REC018	N02-N38	SeAg_B0393	-	g->a	gcg->gca	Ala->Ala	S	type III restriction-modification system StyLTI enzyme res
s1692	390434	REC018	N02-N38	SeAg_B0393	-	c->t	cac->cat	His->His	S	type III restriction-modification system StyLTI enzyme res
s1693	390578	REC018	N02-N38	SeAg_B0393	-	t->c	gac->gat	Asp->Asp	S	type III restriction-modification system StyLTI enzyme res
s1694	390581	REC018	N02-N38	SeAg_B0393	-	t->c	ttc->ttt	Phe->Phe	S	type III restriction-modification system StyLTI enzyme res
s1695	390653	REC018	N02-N38	SeAg_B0393	-	g->a	gga->ggg	Gly->Gly	S	type III restriction-modification system StyLTI enzyme res
s1696	390686	REC018	N02-N38	SeAg_B0393	-	c->t	ccc->cct	Pro->Pro	S	type III restriction-modification system StyLTI enzyme res
s1697	391004	REC018	N02-N38	SeAg_B0393	-	a->t	gat->gaa	Asp->Glu	NS	type III restriction-modification system StyLTI enzyme res
s1698	391079	REC018	N02-N38	-	-	g->a	-	-	NC	-
s1699	391156	REC018	N02-N38	-	-	g->a	-	-	NC	-
s1700	391168	REC018	N02-N38	-	-	t->c	-	-	NC	-
s1701	391228	REC018	N02-N38	-	-	c->a	-	-	NC	-
s1702	391261	REC018	N02-N38	-	-	a->g	-	-	NC	-
s1703	391427	REC018	N02-N38	-	-	g->a	-	-	NC	-
s1704	392059	REC018	N02-N38	SeAg_B0394	cioA	c->t	gtt->gtc	Val->Val	S	cyanide-insensitive oxidase CioA
s1705	392101	REC018	N02-N38	SeAg_B0394	cioA	g->a	cca->ccg	Pro->Pro	S	cyanide-insensitive oxidase CioA
s1706	392199	REC018	N02-N38	SeAg_B0394	cioA	c->t	ctg->ccg	Leu->Pro	NS	cyanide-insensitive oxidase CioA
s1707	392290	REC018	N02-N38	SeAg_B0394	cioA	t->c	aat->aac	Asn->Asn	S	cyanide-insensitive oxidase CioA
s1708	392611	REC018	N02-N38	SeAg_B0394	cioA	c->a	cga->cgc	Arg->Arg	S	cyanide-insensitive oxidase CioA
s1709	392767	REC018	N02-N38	SeAg_B0394	cioA	c->t	agc->agt	Ser->Ser	S	cyanide-insensitive oxidase CioA
s1710	393174	REC018	N02-N38	SeAg_B0395	cydB	g->t	gct->gcg	Ala->Ala	S	cytochrome D ubiquinol oxidase, subunit II
s1711	393192	REC018	N02-N38	SeAg_B0395	cydB	c->t	gct->gcc	Ala->Ala	S	cytochrome D ubiquinol oxidase, subunit II
s1712	393366	REC018	N02-N38	SeAg_B0395	cydB	c->g	ggg->ggc	Gly->Gly	S	cytochrome D ubiquinol oxidase, subunit II
s1713	393441	REC018	N02-N38	SeAg_B0395	cydB	c->t	aac->aat	Asn->Asn	S	cytochrome D ubiquinol oxidase, subunit II
s1714	393571	REC018	N02-N38	SeAg_B0395	cydB	c->t	ctg->ttg	Leu->Leu	S	cytochrome D ubiquinol oxidase, subunit II
s1715	393694	REC018	N02-N38	SeAg_B0395	cydB	g->a	gtc->atc	Val->Ile	NS	cytochrome D ubiquinol oxidase, subunit II
s1716	393735	REC018	N02-N38	SeAg_B0395	cydB	g->a	gcg->gca	Ala->Ala	S	cytochrome D ubiquinol oxidase, subunit II
s1717	393759	REC018	N02-N38	SeAg_B0395	cydB	g->a	gga->ggg	Gly->Gly	S	cytochrome D ubiquinol oxidase, subunit II
s1718	393760	REC018	N02-N38	SeAg_B0395	cydB	c->t	ttg->ctg	Leu->Leu	S	cytochrome D ubiquinol oxidase, subunit II
s1719	393849	REC018	N02-N38	SeAg_B0395	cydB	g->a	ccg->cca	Pro->Pro	S	cytochrome D ubiquinol oxidase, subunit II
s1720	393867	REC018	N02-N38	SeAg_B0395	cydB	t->c	ttt->ttc	Phe->Phe	S	cytochrome D ubiquinol oxidase, subunit II
s1721	393903	REC018	N02-N38	SeAg_B0395	cydB	t->c	att->atc	Ile->Ile	S	cytochrome D ubiquinol oxidase, subunit II
s1722	393954	REC018	N02-N38	SeAg_B0395	cydB	t->c	cat->cac	His->His	S	cytochrome D ubiquinol oxidase, subunit II
s1723	394205	REC018	N02-N38	-	-	t->c	-	-	NC	-
s1724	394784	REC018	N02-N38	SeAg_B0397	-	c->a	cat->aat	His->Asn	NS	AraC-family transcriptional regulator
s1725	394787	REC018	N02-N38	SeAg_B0397	-	a->c	cgc->agc	Arg->Ser	NS	AraC-family transcriptional regulator
s1726	394792	REC018	N02-N38	SeAg_B0397	-	g->a	gcg->gca	Ala->Ala	S	AraC-family transcriptional regulator
s1727	394912	REC018	N02-N38	SeAg_B0397	-	g->a	tta->ttg	Leu->Leu	S	AraC-family transcriptional regulator
s1728	395032	REC018	N02-N38	SeAg_B0397	-	c->t	gcc->gct	Ala->Ala	S	AraC-family transcriptional regulator
s1729	395173	REC018	N02-N38	SeAg_B0397	-	g->a	gaa->gag	Glu->Glu	S	AraC-family transcriptional regulator
s1730	395423	REC018	N02-N38	-	-	c->t	-	-	NC	-
s1731	395545	REC018	N02-N38	SeAg_B0398	-	t->c	ttt->tct	Phe->Ser	NS	ferrichrome-iron receptor
s1732	395609	REC018	N02-N38	SeAg_B0398	-	c->t	act->acc	Thr->Thr	S	ferrichrome-iron receptor
s1733	395756	REC018	N02-N38	SeAg_B0398	-	c->t	cgc->cgt	Arg->Arg	S	ferrichrome-iron receptor
s1734	395984	REC018	N02-N38	SeAg_B0398	-	g->a	gga->ggg	Gly->Gly	S	ferrichrome-iron receptor
s1735	395990	REC018	N02-N38	SeAg_B0398	-	g->a	gaa->gag	Glu->Glu	S	ferrichrome-iron receptor
s1736	396012	REC018	N02-N38	SeAg_B0398	-	c->a	aac->cac	Asn->His	NS	ferrichrome-iron receptor
s1737	396219	REC018	N02-N38	SeAg_B0398	-	g->c	caa->gaa	Gln->Glu	NS	ferrichrome-iron receptor
s1738	396276	REC018	N02-N38	SeAg_B0398	-	g->a	aga->gga	Arg->Gly	NS	ferrichrome-iron receptor
s1739	396539	REC018	N02-N38	SeAg_B0398	-	t->c	agc->agt	Ser->Ser	S	ferrichrome-iron receptor
s1740	396630	REC018	N02-N38	SeAg_B0398	-	c->t	ccg->tcg	Pro->Ser	NS	ferrichrome-iron receptor
s1741	396761	REC018	N02-N38	SeAg_B0398	-	c->t	cgc->cgt	Arg->Arg	S	ferrichrome-iron receptor
s1742	396773	REC018	N02-N38	SeAg_B0398	-	c->t	ggc->ggt	Gly->Gly	S	ferrichrome-iron receptor
s1743	396854	REC018	N02-N38	SeAg_B0398	-	c->t	agc->agt	Ser->Ser	S	ferrichrome-iron receptor
s1744	396863	REC018	N02-N38	SeAg_B0398	-	t->c	gct->gcc	Ala->Ala	S	ferrichrome-iron receptor
s1745	397022	REC018	N02-N38	SeAg_B0398	-	c->t	aac->aat	Asn->Asn	S	ferrichrome-iron receptor
s1746	397058	REC018	N02-N38	SeAg_B0398	-	g->a	caa->cag	Gln->Gln	S	ferrichrome-iron receptor
s1747	397130	REC018	N02-N38	SeAg_B0398	-	g->t	gtt->gtg	Val->Val	S	ferrichrome-iron receptor
s1748	397392	REC018	N02-N38	SeAg_B0398	-	t->c	ctg->ttg	Leu->Leu	S	ferrichrome-iron receptor
s1749	397400	REC018	N02-N38	SeAg_B0398	-	t->c	gac->gat	Asp->Asp	S	ferrichrome-iron receptor
s1750	397406	REC018	N02-N38	SeAg_B0398	-	g->a	gta->gtg	Val->Val	S	ferrichrome-iron receptor
s1751	397409	REC018	N02-N38	SeAg_B0398	-	a->t	gtt->gta	Val->Val	S	ferrichrome-iron receptor
s1752	397696	REC018	N02-N38	SeAg_B0399	-	a->t	cga->cgt	Arg->Arg	S	putative transport protein
s1753	397699	REC018	N02-N38	SeAg_B0399	-	c->t	gga->ggg	Gly->Gly	S	putative transport protein
s1754	397723	REC018	N02-N38	SeAg_B0399	-	g->a	ctc->ctt	Leu->Leu	S	putative transport protein
s1755	397906	REC018	N02-N38	SeAg_B0399	-	c->t	aca->acg	Thr->Thr	S	putative transport protein
s1756	398014	REC018	N02-N38	SeAg_B0399	-	g->a	atc->att	Ile->Ile	S	putative transport protein
s1757	398891	REC018	N02-N38	SeAg_B0401	prpR	t->c	ggt->gat	Gly->Asp	NS	propionate catabolism operon regulatory protein PrpR
s1758	398911	REC018	N02-N38	SeAg_B0401	prpR	a->t	gca->gct	Ala->Ala	S	propionate catabolism operon regulatory protein PrpR
s1759	398964	REC018	N02-N38	SeAg_B0401	prpR	c->t	acg->gcg	Thr->Ala	NS	propionate catabolism operon regulatory protein PrpR
s1760	398965	REC018	N02-N38	SeAg_B0401	prpR	g->c	gcc->gcg	Ala->Ala	S	propionate catabolism operon regulatory protein PrpR
s1761	398968	REC018	N02-N38	SeAg_B0401	prpR	g->a	agc->act	Ser->Thr	NS	propionate catabolism operon regulatory protein PrpR
s1762	398969	REC018	N02-N38	SeAg_B0401	prpR	c->g	agc->act	Ser->Thr	NS	propionate catabolism operon regulatory protein PrpR
s1763	399009	REC018	N02-N38	SeAg_B0401	prpR	t->c	acg->gcg	Thr->Ala	NS	propionate catabolism operon regulatory protein PrpR
s1764	399037	REC018	N02-N38	SeAg_B0401	prpR	t->c	gaa->gag	Glu->Glu	S	propionate catabolism operon regulatory protein PrpR
s1765	399421	REC018	N02-N38	SeAg_B0401	prpR	c->a	gag->gat	Glu->Asp	NS	propionate catabolism operon regulatory protein PrpR
s1766	399484	REC018	N02-N38	SeAg_B0401	prpR	a->g	ctc->ctt	Leu->Leu	S	propionate catabolism operon regulatory protein PrpR
s1767	399559	REC018	N02-N38	SeAg_B0401	prpR	t->c	cta->ctg	Leu->Leu	S	propionate catabolism operon regulatory protein PrpR
s1768	399625	REC018	N02-N38	SeAg_B0401	prpR	t->c	gaa->gag	Glu->Glu	S	propionate catabolism operon regulatory protein PrpR
s1769	399634	REC018	N02-N38	SeAg_B0401	prpR	c->t	tcg->tca	Ser->Ser	S	propionate catabolism operon regulatory protein PrpR
s1770	399943	REC018	N02-N38	SeAg_B0401	prpR	g->a	ttt->ttc	Phe->Phe	S	propionate catabolism operon regulatory protein PrpR
s1771	399991	REC018	N02-N38	SeAg_B0401	prpR	t->a	gga->ggt	Gly->Gly	S	propionate catabolism operon regulatory protein PrpR
s1772	400018	REC018	N02-N38	SeAg_B0401	prpR	t->c	tta->ttg	Leu->Leu	S	propionate catabolism operon regulatory protein PrpR
s1773	400116	REC018	N02-N38	SeAg_B0401	prpR	g->a	tgt->cgt	Cys->Arg	NS	propionate catabolism operon regulatory protein PrpR
s1774	400147	REC018	N02-N38	SeAg_B0401	prpR	a->c	gct->gcg	Ala->Ala	S	propionate catabolism operon regulatory protein PrpR
s1775	400580	REC018	N02-N38	-	-	g->a	-	-	NC	-
s1776	401293	REC018	N02-N38	SeAg_B0402	prpB	c->t	cgc->cgt	Arg->Arg	S	methylisocitrate lyase
s1777	401320	REC018	N02-N38	SeAg_B0402	prpB	t->a	gca->gct	Ala->Ala	S	methylisocitrate lyase
s1778	401431	REC018	N02-N38	SeAg_B0402	prpB	g->a	cta->ctg	Leu->Leu	S	methylisocitrate lyase
s1779	401459	REC018	N02-N38	SeAg_B0402	prpB	a->c	cac->aac	His->Asn	NS	methylisocitrate lyase
s1780	401584	REC018	N02-N38	SeAg_B0402	prpB	c->t	cgc->cgt	Arg->Arg	S	methylisocitrate lyase
s1781	401686	REC018	N02-N38	-	-	c->g	-	-	NC	-
s1782	401691	REC018	N02-N38	-	-	a->t	-	-	NC	-
s1783	401793	REC018	N02-N38	SeAg_B0403	prpC	c->t	gac->gat	Asp->Asp	S	2-methylcitrate synthase
s1784	402141	REC018	N02-N38	SeAg_B0403	prpC	c->t	tgt->tgc	Cys->Cys	S	2-methylcitrate synthase
s1785	402396	REC018	N02-N38	SeAg_B0403	prpC	c->t	gct->gcc	Ala->Ala	S	2-methylcitrate synthase
s1786	402432	REC018	N02-N38	SeAg_B0403	prpC	c->t	ggt->ggc	Gly->Gly	S	2-methylcitrate synthase
s1787	402495	REC018	N02-N38	SeAg_B0403	prpC	g->a	gga->ggg	Gly->Gly	S	2-methylcitrate synthase
s1788	402537	REC018	N02-N38	SeAg_B0403	prpC	g->a	aca->acg	Thr->Thr	S	2-methylcitrate synthase
s1789	402636	REC018	N02-N38	SeAg_B0403	prpC	t->c	cat->cac	His->His	S	2-methylcitrate synthase
s1790	402705	REC018	N02-N38	SeAg_B0403	prpC	t->c	gct->gcc	Ala->Ala	S	2-methylcitrate synthase
s1791	402735	REC018	N02-N38	SeAg_B0403	prpC	a->c	aca->acc	Thr->Thr	S	2-methylcitrate synthase
s1792	402837	REC018	N02-N38	SeAg_B0403	prpC	a->t	gta->gtt	Val->Val	S	2-methylcitrate synthase
s1793	402882	REC018	N02-N38	SeAg_B0403	prpC	g->a	aag->aaa	Lys->Lys	S	2-methylcitrate synthase
s1794	403062	REC018	N02-N38	SeAg_B0404	prpD	g->t	gtg->gtt	Val->Val	S	2-methylcitrate dehydratase
s1795	403068	REC018	N02-N38	SeAg_B0404	prpD	t->c	aac->aat	Asn->Asn	S	2-methylcitrate dehydratase
s1796	403074	REC018	N02-N38	SeAg_B0404	prpD	g->c	gac->gag	Asp->Glu	NS	2-methylcitrate dehydratase
s1797	403113	REC018	N02-N38	SeAg_B0404	prpD	c->t	tgt->tgc	Cys->Cys	S	2-methylcitrate dehydratase
s1798	403131	REC018	N02-N38	SeAg_B0404	prpD	c->t	ggt->ggc	Gly->Gly	S	2-methylcitrate dehydratase
s1799	403236	REC018	N02-N38	SeAg_B0404	prpD	c->t	ttt->ttc	Phe->Phe	S	2-methylcitrate dehydratase
s1800	403320	REC018	N02-N38	SeAg_B0404	prpD	g->a	gag->gaa	Glu->Glu	S	2-methylcitrate dehydratase
s1801	403344	REC018	N02-N38	SeAg_B0404	prpD	c->g	ctg->ctc	Leu->Leu	S	2-methylcitrate dehydratase
s1802	403361	REC018	N02-N38	SeAg_B0404	prpD	t->c	acg->att	Thr->Ile	NS	2-methylcitrate dehydratase
s1803	403362	REC018	N02-N38	SeAg_B0404	prpD	t->g	acg->att	Thr->Ile	NS	2-methylcitrate dehydratase
s1804	403365	REC018	N02-N38	SeAg_B0404	prpD	g->t	gct->gcg	Ala->Ala	S	2-methylcitrate dehydratase
s1805	403383	REC018	N02-N38	SeAg_B0404	prpD	t->c	aac->aat	Asn->Asn	S	2-methylcitrate dehydratase
s1806	403464	REC018	N02-N38	SeAg_B0404	prpD	c->t	tgt->tgc	Cys->Cys	S	2-methylcitrate dehydratase
s1807	403533	REC018	N02-N38	SeAg_B0404	prpD	c->t	acc->act	Thr->Thr	S	2-methylcitrate dehydratase
s1808	403539	REC018	N02-N38	SeAg_B0404	prpD	g->t	gtt->gtg	Val->Val	S	2-methylcitrate dehydratase
s1809	403591	REC018	N02-N38	SeAg_B0404	prpD	c->t	ctg->ttg	Leu->Leu	S	2-methylcitrate dehydratase
s1810	403602	REC018	N02-N38	SeAg_B0404	prpD	g->c	gtg->gtc	Val->Val	S	2-methylcitrate dehydratase
s1811	403605	REC018	N02-N38	SeAg_B0404	prpD	t->c	gat->gac	Asp->Asp	S	2-methylcitrate dehydratase
s1812	403608	REC018	N02-N38	SeAg_B0404	prpD	g->c	ggg->ggc	Gly->Gly	S	2-methylcitrate dehydratase
s1813	403615	REC018	N02-N38	SeAg_B0404	prpD	t->c	ttg->ctg	Leu->Leu	S	2-methylcitrate dehydratase
s1814	403620	REC018	N02-N38	SeAg_B0404	prpD	c->t	cgc->cgt	Arg->Arg	S	2-methylcitrate dehydratase
s1815	403623	REC018	N02-N38	SeAg_B0404	prpD	t->c	act->acc	Thr->Thr	S	2-methylcitrate dehydratase
s1816	403671	REC018	N02-N38	SeAg_B0404	prpD	c->a	ggc->gga	Gly->Gly	S	2-methylcitrate dehydratase
s1817	403812	REC018	N02-N38	SeAg_B0404	prpD	c->t	tat->tac	Tyr->Tyr	S	2-methylcitrate dehydratase
s1818	403926	REC018	N02-N38	SeAg_B0404	prpD	c->t	ggt->ggc	Gly->Gly	S	2-methylcitrate dehydratase
s1819	403956	REC018	N02-N38	SeAg_B0404	prpD	c->t	acc->act	Thr->Thr	S	2-methylcitrate dehydratase
s1820	403962	REC018	N02-N38	SeAg_B0404	prpD	c->t	cgt->cgc	Arg->Arg	S	2-methylcitrate dehydratase
s1821	403980	REC018	N02-N38	SeAg_B0404	prpD	c->t	ctc->ctt	Leu->Leu	S	2-methylcitrate dehydratase
s1822	404004	REC018	N02-N38	SeAg_B0404	prpD	a->g	ccg->cca	Pro->Pro	S	2-methylcitrate dehydratase
s1823	404059	REC018	N02-N38	SeAg_B0404	prpD	c->t	ttg->ctg	Leu->Leu	S	2-methylcitrate dehydratase
s1824	404454	REC018	N02-N38	-	-	g->a	-	-	NC	-
s1825	404602	REC018	N02-N38	SeAg_B0405	prpE	t->c	cgt->cgc	Arg->Arg	S	propionate--CoA ligase
s1826	404608	REC018	N02-N38	SeAg_B0405	prpE	g->a	cca->ccg	Pro->Pro	S	propionate--CoA ligase
s1827	404670	REC018	N02-N38	SeAg_B0405	prpE	t->g	ctg->cgg	Leu->Arg	NS	propionate--CoA ligase
s1828	404768	REC018	N02-N38	SeAg_B0405	prpE	g->a	att->gct	Ile->Ala	NS	propionate--CoA ligase
s1829	404769	REC018	N02-N38	SeAg_B0405	prpE	c->t	att->gct	Ile->Ala	NS	propionate--CoA ligase
s1830	404779	REC018	N02-N38	SeAg_B0405	prpE	c->t	gcc->gct	Ala->Ala	S	propionate--CoA ligase
s1831	404783	REC018	N02-N38	SeAg_B0405	prpE	c->t	ttg->ctg	Leu->Leu	S	propionate--CoA ligase
s1832	404935	REC018	N02-N38	SeAg_B0405	prpE	c->g	cgc->cgg	Arg->Arg	S	propionate--CoA ligase
s1833	404998	REC018	N02-N38	SeAg_B0405	prpE	c->t	att->atc	Ile->Ile	S	propionate--CoA ligase
s1834	405094	REC018	N02-N38	SeAg_B0405	prpE	g->a	gca->gcg	Ala->Ala	S	propionate--CoA ligase
s1835	405148	REC018	N02-N38	SeAg_B0405	prpE	c->t	ggt->ggc	Gly->Gly	S	propionate--CoA ligase
s1836	405154	REC018	N02-N38	SeAg_B0405	prpE	a->c	agc->aga	Ser->Arg	NS	propionate--CoA ligase
s1837	405190	REC018	N02-N38	SeAg_B0405	prpE	g->a	tcg->tca	Ser->Ser	S	propionate--CoA ligase
s1838	405403	REC018	N02-N38	SeAg_B0405	prpE	c->t	tat->tac	Tyr->Tyr	S	propionate--CoA ligase
s1839	405514	REC018	N02-N38	SeAg_B0405	prpE	c->t	ttc->ttt	Phe->Phe	S	propionate--CoA ligase
s1840	405631	REC018	N02-N38	SeAg_B0405	prpE	t->c	gtt->gtc	Val->Val	S	propionate--CoA ligase
s1841	405658	REC018	N02-N38	SeAg_B0405	prpE	c->a	tca->tcc	Ser->Ser	S	propionate--CoA ligase
s1842	405677	REC018	N02-N38	SeAg_B0405	prpE	c->t	ttg->ctg	Leu->Leu	S	propionate--CoA ligase
s1843	405811	REC018	N02-N38	SeAg_B0405	prpE	c->t	atc->att	Ile->Ile	S	propionate--CoA ligase
s1844	405991	REC018	N02-N38	SeAg_B0405	prpE	t->c	ggt->ggc	Gly->Gly	S	propionate--CoA ligase
s1845	406072	REC018	N02-N38	SeAg_B0405	prpE	a->g	aaa->aag	Lys->Lys	S	propionate--CoA ligase
s1846	406156	REC018	N02-N38	SeAg_B0405	prpE	c->t	gac->gat	Asp->Asp	S	propionate--CoA ligase
s1847	406216	REC018	N02-N38	SeAg_B0405	prpE	g->a	gcg->gca	Ala->Ala	S	propionate--CoA ligase
s1848	406333	REC018	N02-N38	SeAg_B0405	prpE	c->t	cct->ccc	Pro->Pro	S	propionate--CoA ligase
s1849	406407	REC018	N02-N38	-	-	c->t	-	-	NC	-
s1850	406410	REC018	N02-N38	-	-	g->a	-	-	NC	-
s1851	406447	REC018	N02-N38	-	-	.->GGC	-	-	INS	-
s1852	406704	REC018	N02-N38	SeAg_B0406	hemB	g->a	gct->gcc	Ala->Ala	S	delta-aminolevulinic acid dehydratase
s1853	406800	REC018	N02-N38	SeAg_B0406	hemB	t->c	aaa->aag	Lys->Lys	S	delta-aminolevulinic acid dehydratase
s1854	406824	REC018	N02-N38	SeAg_B0406	hemB	g->a	ggc->ggt	Gly->Gly	S	delta-aminolevulinic acid dehydratase
s1855	406953	REC018	N02-N38	SeAg_B0406	hemB	c->t	gcg->gca	Ala->Ala	S	delta-aminolevulinic acid dehydratase
s1856	406994	REC018	N02-N38	SeAg_B0406	hemB	c->t	atc->gtc	Ile->Val	NS	delta-aminolevulinic acid dehydratase
s1857	407040	REC018	N02-N38	SeAg_B0406	hemB	a->g	ggc->ggt	Gly->Gly	S	delta-aminolevulinic acid dehydratase
s1858	407160	REC018	N02-N38	SeAg_B0406	hemB	g->a	ggt->ggc	Gly->Gly	S	delta-aminolevulinic acid dehydratase
s1859	407680	REC018	N02-N38	SeAg_B0407	-	c->t	tta->tca	Leu->Ser	NS	hypothetical protein
s1860	407693	REC018	N02-N38	SeAg_B0407	-	g->a	ata->atg	Ile->Met	NS	hypothetical protein
s1861	407791	REC018	N02-N38	SeAg_B0408	-	g->c	ctt->gtt	Leu->Ile	NS	hypothetical protein
s1862	407795	REC018	N02-N38	SeAg_B0408	-	c->a	agt->agg	Ser->Arg	NS	hypothetical protein
s1863	408049	REC018	N02-N38	-	-	t->a	-	-	NC	-
s1864	408052	REC018	N02-N38	-	-	c->t	-	-	NC	-
s1865	409705	REC018	N02-N38	SeAg_B0409	-	c->t	acc->act	Thr->Thr	S	putative autotransporter/pertactin
s1866	409720	REC018	N02-N38	SeAg_B0409	-	t->c	tat->tac	Tyr->Tyr	S	putative autotransporter/pertactin
s1867	409729	REC018	N02-N38	SeAg_B0409	-	t->c	ggt->ggc	Gly->Gly	S	putative autotransporter/pertactin
s1868	409730	REC018	N02-N38	SeAg_B0409	-	a->g	act->gtt	Thr->Val	NS	putative autotransporter/pertactin
s1869	409731	REC018	N02-N38	SeAg_B0409	-	c->t	act->gtt	Thr->Val	NS	putative autotransporter/pertactin
s1870	409733	REC018	N02-N38	SeAg_B0409	-	a->g	atc->gtt	Ile->Val	NS	putative autotransporter/pertactin
s1871	409735	REC018	N02-N38	SeAg_B0409	-	c->t	atc->gtt	Ile->Val	NS	putative autotransporter/pertactin
s1872	409762	REC018	N02-N38	SeAg_B0409	-	c->t	acc->act	Thr->Thr	S	putative autotransporter/pertactin
s1873	409768	REC018	N02-N38	SeAg_B0409	-	c->t	aac->aat	Asn->Asn	S	putative autotransporter/pertactin
s1874	409774	REC018	N02-N38	SeAg_B0409	-	t->c	aat->aac	Asn->Asn	S	putative autotransporter/pertactin
s1875	409789	REC018	N02-N38	SeAg_B0409	-	c->t	aac->aat	Asn->Asn	S	putative autotransporter/pertactin
s1876	409792	REC018	N02-N38	SeAg_B0409	-	c->t	ggc->ggt	Gly->Gly	S	putative autotransporter/pertactin
s1877	409807	REC018	N02-N38	SeAg_B0409	-	c->t	aac->aat	Asn->Asn	S	putative autotransporter/pertactin
s1878	409811	REC018	N02-N38	SeAg_B0409	-	t->a	tct->acc	Ser->Thr	NS	putative autotransporter/pertactin
s1879	409813	REC018	N02-N38	SeAg_B0409	-	t->c	tct->acc	Ser->Thr	NS	putative autotransporter/pertactin
s1880	409814	REC018	N02-N38	SeAg_B0409	-	g->a	gtt->act	Val->Thr	NS	putative autotransporter/pertactin
s1881	409815	REC018	N02-N38	SeAg_B0409	-	t->c	gtt->act	Val->Thr	NS	putative autotransporter/pertactin
s1882	409822	REC018	N02-N38	SeAg_B0409	-	c->t	aat->aac	Asn->Asn	S	putative autotransporter/pertactin
s1883	409834	REC018	N02-N38	SeAg_B0409	-	t->c	gct->gcc	Ala->Ala	S	putative autotransporter/pertactin
s1884	409837	REC018	N02-N38	SeAg_B0409	-	t->c	acc->act	Thr->Thr	S	putative autotransporter/pertactin
s1885	409900	REC018	N02-N38	SeAg_B0409	-	c->t	ggc->ggt	Gly->Gly	S	putative autotransporter/pertactin
s1886	410404	REC018	N02-N38	SeAg_B0409	-	c->t	gat->gac	Asp->Asp	S	putative autotransporter/pertactin
s1887	410705	REC018	N02-N38	SeAg_B0409	-	t->c	ctg->ttg	Leu->Leu	S	putative autotransporter/pertactin
s1888	411236	REC018	N02-N38	SeAg_B0410	-	c->t	-	-	NC	putative inner membrane protein
s1889	411299	REC018	N02-N38	SeAg_B0410	-	c->t	-	-	NC	putative inner membrane protein
s1890	411329	REC018	N02-N38	SeAg_B0410	-	c->t	-	-	NC	putative inner membrane protein
s1891	411368	REC018	N02-N38	SeAg_B0410	-	c->t	-	-	NC	putative inner membrane protein
s1892	411392	REC018	N02-N38	SeAg_B0410	-	g->a	-	-	NC	putative inner membrane protein
s1893	411443	REC018	N02-N38	SeAg_B0410	-	g->a	-	-	NC	putative inner membrane protein
s1894	411569	REC018	N02-N38	SeAg_B0410	-	c->t	-	-	NC	putative inner membrane protein
s1895	411647	REC018	N02-N38	-	-	.->G	-	-	INS	-
s1896	411650	REC018	N02-N38	-	-	g->t	-	-	NC	-
s1897	411772	REC018	N02-N38	SeAg_B0411	-	a->c	act->acg	Thr->Thr	S	beta-lactamase
s1898	411820	REC018	N02-N38	SeAg_B0411	-	c->t	ccg->cca	Pro->Pro	S	beta-lactamase
s1899	411880	REC018	N02-N38	SeAg_B0411	-	t->a	cct->cca	Pro->Pro	S	beta-lactamase
s1900	411955	REC018	N02-N38	SeAg_B0411	-	a->g	atc->att	Ile->Ile	S	beta-lactamase
s1901	412090	REC018	N02-N38	SeAg_B0411	-	a->g	ggc->ggt	Gly->Gly	S	beta-lactamase
s1902	412138	REC018	N02-N38	SeAg_B0411	-	c->t	gaa->gag	Glu->Glu	S	beta-lactamase
s1903	412174	REC018	N02-N38	SeAg_B0411	-	g->a	cct->ccc	Pro->Pro	S	beta-lactamase
s1904	412210	REC018	N02-N38	SeAg_B0411	-	a->g	acc->act	Thr->Thr	S	beta-lactamase
s1905	412513	REC018	N02-N38	SeAg_B0411	-	a->c	ccg->cct	Pro->Pro	S	beta-lactamase
s1906	412585	REC018	N02-N38	SeAg_B0411	-	a->c	tct->tcg	Ser->Ser	S	beta-lactamase
s1907	412776	REC018	N02-N38	SeAg_B0411	-	g->a	ccg->tcg	Pro->Ser	NS	beta-lactamase
s1908	412932	REC018	N02-N38	-	-	g->a	-	-	NC	-
s1909	413018	REC018	N02-N38	-	-	c->g	-	-	NC	-
s1910	413027	REC018	N02-N38	-	-	t->g	-	-	NC	-
s1911	413028	REC018	N02-N38	-	-	a->t	-	-	NC	-
s1912	413030	REC018	N02-N38	-	-	g->t	-	-	NC	-
s1913	413065	REC018	N02-N38	-	-	g->a	-	-	NC	-
s1914	413136	REC018	N02-N38	-	-	a->c	-	-	NC	-
s1915	413145	REC018	N02-N38	-	-	c->t	-	-	NC	-
s1916	413147	REC018	N02-N38	-	-	g->a	-	-	NC	-
s1917	413169	REC018	N02-N38	-	-	g->t	-	-	NC	-
s1918	413287	REC018	N02-N38	SeAg_B0412	smbA	a->c	gga->ggc	Gly->Gly	S	protein SbmA
s1919	413347	REC018	N02-N38	SeAg_B0412	smbA	c->t	ttc->ttt	Phe->Phe	S	protein SbmA
s1920	413638	REC018	N02-N38	SeAg_B0412	smbA	g->a	gta->gtg	Val->Val	S	protein SbmA
s1921	413752	REC018	N02-N38	SeAg_B0412	smbA	c->t	gcc->gct	Ala->Ala	S	protein SbmA
s1922	413758	REC018	N02-N38	SeAg_B0412	smbA	a->g	caa->cag	Gln->Gln	S	protein SbmA
s1923	413830	REC018	N02-N38	SeAg_B0412	smbA	c->t	atc->att	Ile->Ile	S	protein SbmA
s1924	413860	REC018	N02-N38	SeAg_B0412	smbA	a->g	tta->ttg	Leu->Leu	S	protein SbmA
s1925	413885	REC018	N02-N38	SeAg_B0412	smbA	g->a	aat->gat	Asn->Asp	NS	protein SbmA
s1926	413902	REC018	N02-N38	SeAg_B0412	smbA	g->a	gga->ggg	Gly->Gly	S	protein SbmA
s1927	413989	REC018	N02-N38	SeAg_B0412	smbA	g->a	cca->ccg	Pro->Pro	S	protein SbmA
s1928	414109	REC018	N02-N38	SeAg_B0412	smbA	c->t	cgt->cgc	Arg->Arg	S	protein SbmA
s1929	414450	REC018	N02-N38	SeAg_B0413	-	t->c	tat->tac	Tyr->Tyr	S	putative outer membrane lipoprotein
s1930	414471	REC018	N02-N38	SeAg_B0413	-	c->t	gtt->gtc	Val->Val	S	putative outer membrane lipoprotein
s1931	414552	REC018	N02-N38	SeAg_B0413	-	a->t	gta->gtt	Val->Val	S	putative outer membrane lipoprotein
s1932	414572	REC018	N02-N38	SeAg_B0413	-	g->c	agt->act	Ser->Thr	NS	putative outer membrane lipoprotein
s1933	414635	REC018	N02-N38	SeAg_B0413	-	c->t	gcg->gtg	Ala->Val	NS	putative outer membrane lipoprotein
s1934	414771	REC018	N02-N38	SeAg_B0413	-	t->c	atc->att	Ile->Ile	S	putative outer membrane lipoprotein
s1935	414822	REC018	N02-N38	SeAg_B0413	-	g->a	aag->aaa	Lys->Lys	S	putative outer membrane lipoprotein
s1936	415017	REC018	N02-N38	SeAg_B0413	-	t->a	gga->ggt	Gly->Gly	S	putative outer membrane lipoprotein
s1937	415395	REC018	N02-N38	SeAg_B0413	-	c->t	ggc->ggt	Gly->Gly	S	putative outer membrane lipoprotein
s1938	415452	REC018	N02-N38	SeAg_B0413	-	g->a	aca->acg	Thr->Thr	S	putative outer membrane lipoprotein
s1939	415455	REC018	N02-N38	SeAg_B0413	-	c->t	cgc->cgt	Arg->Arg	S	putative outer membrane lipoprotein
s1940	415538	REC018	N02-N38	-	-	t->c	-	-	NC	-
s1941	415676	REC018	N02-N38	SeAg_B0414	-	c->t	ccg->cca	Pro->Pro	S	inner membrane protein YaiY
s1942	416080	REC018	N02-N38	-	-	t->c	-	-	NC	-
s1943	416230	REC018	N02-N38	SeAg_B0415	-	a->t	gga->ggt	Gly->Gly	S	conserved hypothetical protein
s1944	416260	REC018	N02-N38	SeAg_B0415	-	t->c	ggt->ggc	Gly->Gly	S	conserved hypothetical protein
s1945	416284	REC018	N02-N38	SeAg_B0415	-	t->c	att->atc	Ile->Ile	S	conserved hypothetical protein
s1946	416328	REC018	N02-N38	SeAg_B0415	-	g->a	ggt->gat	Gly->Asp	NS	conserved hypothetical protein
s1947	416373	REC018	N02-N38	-	-	c->g	-	-	NC	-
s1948	416589	REC018	N02-N38	SeAg_B0416	-	t->c	gga->ggg	Gly->Gly	S	D-alanine--D-alanine ligase
s1949	416641	REC018	N02-N38	SeAg_B0416	-	t->c	gag->ggg	Glu->Gly	NS	D-alanine--D-alanine ligase
s1950	416649	REC018	N02-N38	SeAg_B0416	-	g->a	atc->ctt	Ile->Leu	NS	D-alanine--D-alanine ligase
s1951	416651	REC018	N02-N38	SeAg_B0416	-	t->g	atc->ctt	Ile->Leu	NS	D-alanine--D-alanine ligase
s1952	416679	REC018	N02-N38	SeAg_B0416	-	a->g	aat->aac	Asn->Asn	S	D-alanine--D-alanine ligase
s1953	416721	REC018	N02-N38	SeAg_B0416	-	g->a	aac->aat	Asn->Asn	S	D-alanine--D-alanine ligase
s1954	416994	REC018	N02-N38	SeAg_B0416	-	a->g	atc->att	Ile->Ile	S	D-alanine--D-alanine ligase
s1955	417003	REC018	N02-N38	SeAg_B0416	-	g->a	gcc->gct	Ala->Ala	S	D-alanine--D-alanine ligase
s1956	417201	REC018	N02-N38	SeAg_B0416	-	g->a	gct->gcc	Ala->Ala	S	D-alanine--D-alanine ligase
s1957	417222	REC018	N02-N38	SeAg_B0416	-	a->g	cac->cat	His->His	S	D-alanine--D-alanine ligase
s1958	417537	REC018	N02-N38	-	-	g->c	-	-	NC	-
s1959	417655	REC018	N02-N38	SeAg_B0417	-	t->c	tac->tat	Tyr->Tyr	S	extensin family protein
s1960	417706	REC018	N02-N38	SeAg_B0417	-	t->g	act->acg	Thr->Thr	S	extensin family protein
s1961	417727	REC018	N02-N38	SeAg_B0417	-	g->t	ctt->ctg	Leu->Leu	S	extensin family protein
s1962	417751	REC018	N02-N38	SeAg_B0417	-	g->t	ctg->ctt	Leu->Leu	S	extensin family protein
s1963	417859	REC018	N02-N38	SeAg_B0417	-	c->t	gtc->gtt	Val->Val	S	extensin family protein
s1964	418105	REC018	N02-N38	SeAg_B0417	-	t->c	gtt->gtc	Val->Val	S	extensin family protein
s1965	418210	REC018	N02-N38	SeAg_B0417	-	t->g	gcg->gct	Ala->Ala	S	extensin family protein
s1966	418283	REC018	N02-N38	-	-	c->t	-	-	NC	-
s1967	418813	REC018	N02-N38	SeAg_B0418	-	g->a	cca->ccg	Pro->Pro	S	major facilitator superfamily MFS_1
s1968	418930	REC018	N02-N38	SeAg_B0418	-	t->c	ttt->ttc	Phe->Phe	S	major facilitator superfamily MFS_1
s1969	418945	REC018	N02-N38	SeAg_B0418	-	g->a	ata->atg	Ile->Met	NS	major facilitator superfamily MFS_1
s1970	419010	REC018	N02-N38	SeAg_B0418	-	g->a	aag->agg	Lys->Arg	NS	major facilitator superfamily MFS_1
s1971	419335	REC018	N02-N38	SeAg_B0418	-	c->t	acc->act	Thr->Thr	S	major facilitator superfamily MFS_1
s1972	419371	REC018	N02-N38	SeAg_B0418	-	a->g	ttg->tta	Leu->Leu	S	major facilitator superfamily MFS_1
s1973	419431	REC018	N02-N38	SeAg_B0418	-	t->c	agc->agt	Ser->Ser	S	major facilitator superfamily MFS_1
s1974	419584	REC018	N02-N38	SeAg_B0418	-	g->a	gga->ggg	Gly->Gly	S	major facilitator superfamily MFS_1
s1975	419725	REC018	N02-N38	-	-	a->g	-	-	NC	-
s1976	420236	REC018	N02-N38	-	-	A->.	-	-	DEL	-
s1977	420248	REC018	N02-N38	-	-	c->a	-	-	NC	-
s1978	420288	REC018	N02-N38	-	-	a->g	-	-	NC	-
s1979	420338	REC018	N02-N38	-	-	t->c	-	-	NC	-
s1980	420356	REC018	N02-N38	-	-	.->CAGT	-	-	INS	-
s1981	420469	REC018	N02-N38	-	-	a->g	-	-	NC	-
s1982	420512	REC018	N02-N38	-	-	a->c	-	-	NC	-
s1983	420523	REC018	N02-N38	-	-	c->t	-	-	NC	-
s1984	421035	REC018	N02-N38	SeAg_B0421	-	t->c	tct->cct	Ser->Pro	NS	AdrA protein
s1985	421058	REC018	N02-N38	SeAg_B0421	-	a->g	gga->ggg	Gly->Gly	S	AdrA protein
s1986	421091	REC018	N02-N38	SeAg_B0421	-	t->c	cgt->cgc	Arg->Arg	S	AdrA protein
s1987	421124	REC018	N02-N38	SeAg_B0421	-	a->g	gta->gtg	Val->Val	S	AdrA protein
s1988	421286	REC018	N02-N38	SeAg_B0421	-	c->t	ggc->ggt	Gly->Gly	S	AdrA protein
s1989	421295	REC018	N02-N38	SeAg_B0421	-	c->t	atc->att	Ile->Ile	S	AdrA protein
s1990	421364	REC018	N02-N38	SeAg_B0421	-	g->c	ggg->ggc	Gly->Gly	S	AdrA protein
s1991	421390	REC018	N02-N38	SeAg_B0421	-	t->c	gtc->gcc	Val->Ala	NS	AdrA protein
s1992	421400	REC018	N02-N38	SeAg_B0421	-	c->a	ggc->gga	Gly->Gly	S	AdrA protein
s1993	421466	REC018	N02-N38	SeAg_B0421	-	a->g	tca->tcg	Ser->Ser	S	AdrA protein
s1994	421523	REC018	N02-N38	SeAg_B0421	-	c->t	gcc->gct	Ala->Ala	S	AdrA protein
s1995	421586	REC018	N02-N38	SeAg_B0421	-	c->t	agc->agt	Ser->Ser	S	AdrA protein
s1996	421736	REC018	N02-N38	SeAg_B0421	-	g->a	ggg->gga	Gly->Gly	S	AdrA protein
s1997	421946	REC018	N02-N38	SeAg_B0421	-	t->c	cgc->cgt	Arg->Arg	S	AdrA protein
s1998	421958	REC018	N02-N38	SeAg_B0421	-	c->t	ggt->ggc	Gly->Gly	S	AdrA protein
s1999	422081	REC018	N02-N38	-	-	c->t	-	-	NC	-
s2000	422267	REC018	N02-N38	SeAg_B0422	proC	c->t	gga->ggg	Gly->Gly	S	pyrroline-5-carboxylate reductase
s2001	422273	REC018	N02-N38	SeAg_B0422	proC	g->a	gtt->gtc	Val->Val	S	pyrroline-5-carboxylate reductase
s2002	422321	REC018	N02-N38	SeAg_B0422	proC	a->c	ctg->ctt	Leu->Leu	S	pyrroline-5-carboxylate reductase
s2003	422330	REC018	N02-N38	SeAg_B0422	proC	t->a	gct->gca	Ala->Ala	S	pyrroline-5-carboxylate reductase
s2004	422420	REC018	N02-N38	SeAg_B0422	proC	c->t	gta->gtg	Val->Val	S	pyrroline-5-carboxylate reductase
s2005	422609	REC018	N02-N38	SeAg_B0422	proC	g->a	att->atc	Ile->Ile	S	pyrroline-5-carboxylate reductase
s2006	422756	REC018	N02-N38	SeAg_B0422	proC	g->a	gat->gac	Asp->Asp	S	pyrroline-5-carboxylate reductase
s2007	422771	REC018	N02-N38	SeAg_B0422	proC	a->g	gtc->gtt	Val->Val	S	pyrroline-5-carboxylate reductase
s2008	423020	REC018	N02-N38	SeAg_B0423	-	c->t	tcg->ccg	Ser->Pro	NS	hypothetical protein
s2009	423179	REC018	N02-N38	SeAg_B0424	-	c->t	ctc->ctt	Leu->Leu	S	protein YaiI
s2010	423564	REC018	N02-N38	-	-	c->t	-	-	NC	-
s2011	423852	REC018	N02-N38	SeAg_B0425	aroK	c->t	gcc->gct	Ala->Ala	S	shikimate kinase
s2012	423906	REC018	N02-N38	SeAg_B0425	aroK	g->a	acg->aca	Thr->Thr	S	shikimate kinase
s2013	423909	REC018	N02-N38	SeAg_B0425	aroK	g->a	gga->ggg	Gly->Gly	S	shikimate kinase
s2014	424035	REC018	N02-N38	SeAg_B0425	aroK	c->t	cgc->cgt	Arg->Arg	S	shikimate kinase
s2015	424425	REC018	N02-N38	SeAg_B0426	-	c->t	ccg->tcg	Pro->Ser	NS	conserved hypothetical protein
s2016	424466	REC018	N02-N38	-	-	t->c	-	-	NC	-
s2017	424468	REC018	N02-N38	-	-	a->g	-	-	NC	-
s2018	425241	REC018	N02-N38	SeAg_B0427	-	c->t	gat->gac	Asp->Asp	S	aro operon protein
s2019	425405	REC018	N02-N38	-	-	g->t	-	-	NC	-
s2020	425545	REC018	N02-N38	SeAg_B0428	-	a->c	aca->acc	Thr->Thr	S	protein YaiE
s2021	425680	REC018	N02-N38	SeAg_B0428	-	c->a	ctc->cta	Leu->Leu	S	protein YaiE
s2022	425686	REC018	N02-N38	SeAg_B0428	-	t->c	gtt->gtc	Val->Val	S	protein YaiE
s2023	425719	REC018	N02-N38	SeAg_B0428	-	g->a	tta->ttg	Leu->Leu	S	protein YaiE
s2025	426428	REC018	N02-N38	SeAg_B0429	rdgC	a->t	gct->gca	Ala->Ala	S	recombination-associated exonuclease RdgC
s2026	427026	REC018	N02-N38	SeAg_B0430	-	g->a	gtg->gta	Val->Val	S	N-acetyl-D-glucosamine kinase
s2027	427232	REC018	N02-N38	SeAg_B0430	-	t->c	gtg->gcg	Val->Ala	NS	N-acetyl-D-glucosamine kinase
s2028	427312	REC018	N02-N38	SeAg_B0430	-	c->t	tgc->cgc	Cys->Arg	NS	N-acetyl-D-glucosamine kinase
s2029	427410	REC018	N02-N38	SeAg_B0430	-	c->a	aac->aaa	Asn->Lys	NS	N-acetyl-D-glucosamine kinase
s2030	427491	REC018	N02-N38	SeAg_B0430	-	g->a	cta->ctg	Leu->Leu	S	N-acetyl-D-glucosamine kinase
s2031	427566	REC018	N02-N38	SeAg_B0430	-	c->t	agc->agt	Ser->Ser	S	N-acetyl-D-glucosamine kinase
s2033	427844	REC018	N02-N38	SeAg_B0431	-	c->g	gcg->acc	Ala->Thr	NS	protein AraJ
s2034	427846	REC018	N02-N38	SeAg_B0431	-	c->t	gcg->acc	Ala->Thr	NS	protein AraJ
s2035	427907	REC018	N02-N38	SeAg_B0431	-	g->c	gcc->gcg	Ala->Ala	S	protein AraJ
s2036	427961	REC018	N02-N38	SeAg_B0431	-	c->t	ctg->cta	Leu->Leu	S	protein AraJ
s2037	428032	REC018	N02-N38	SeAg_B0431	-	c->t	gca->aca	Ala->Thr	NS	protein AraJ
s2038	428306	REC018	N02-N38	SeAg_B0431	-	g->a	cct->ccc	Pro->Pro	S	protein AraJ
s2039	428309	REC018	N02-N38	SeAg_B0431	-	g->a	agt->agc	Ser->Ser	S	protein AraJ
s2040	428315	REC018	N02-N38	SeAg_B0431	-	c->t	ttg->tta	Leu->Leu	S	protein AraJ
s2041	428339	REC018	N02-N38	SeAg_B0431	-	g->a	agt->agc	Ser->Ser	S	protein AraJ
s2042	428384	REC018	N02-N38	SeAg_B0431	-	t->c	gca->gcg	Ala->Ala	S	protein AraJ
s2043	428396	REC018	N02-N38	SeAg_B0431	-	g->a	gct->gcc	Ala->Ala	S	protein AraJ
s2044	428498	REC018	N02-N38	SeAg_B0431	-	t->c	gga->ggg	Gly->Gly	S	protein AraJ
s2045	428795	REC018	N02-N38	SeAg_B0431	-	c->t	acg->aca	Thr->Thr	S	protein AraJ
s2046	429046	REC018	N02-N38	-	-	a->g	-	-	NC	-
s2047	429073	REC018	N02-N38	-	-	c->t	-	-	NC	-
s2048	429084	REC018	N02-N38	SeAg_B0432	-	a->g	gcc->gct	Ala->Ala	S	exonuclease SbcC
s2049	429144	REC018	N02-N38	SeAg_B0432	-	c->t	gtg->gta	Val->Val	S	exonuclease SbcC
s2050	429147	REC018	N02-N38	SeAg_B0432	-	a->g	cct->ccc	Pro->Pro	S	exonuclease SbcC
s2051	429174	REC018	N02-N38	SeAg_B0432	-	g->a	cac->cat	His->His	S	exonuclease SbcC
s2052	429243	REC018	N02-N38	SeAg_B0432	-	c->a	acg->act	Thr->Thr	S	exonuclease SbcC
s2053	429459	REC018	N02-N38	SeAg_B0432	-	g->a	cgc->cgt	Arg->Arg	S	exonuclease SbcC
s2054	429609	REC018	N02-N38	SeAg_B0432	-	t->c	aaa->aag	Lys->Lys	S	exonuclease SbcC
s2055	429630	REC018	N02-N38	SeAg_B0432	-	c->g	cgg->cgc	Arg->Arg	S	exonuclease SbcC
s2056	429809	REC018	N02-N38	SeAg_B0432	-	c->t	acg->gcg	Thr->Ala	NS	exonuclease SbcC
s2057	429990	REC018	N02-N38	SeAg_B0432	-	t->c	gaa->gag	Glu->Glu	S	exonuclease SbcC
s2058	430150	REC018	N02-N38	SeAg_B0432	-	g->a	acg->atg	Thr->Met	NS	exonuclease SbcC
s2059	599574	REC042	N17-18.H.07	SeAg_B0603	-	a->g	aat->aac	Asn->Asn	S	bactoprenol glucosyl transferase
s2060	599592	REC042	N17-18.H.07	SeAg_B0603	-	a->g	aat->aac	Asn->Asn	S	bactoprenol glucosyl transferase
s2061	599601	REC042	N17-18.H.07	SeAg_B0603	-	t->c	tca->tcg	Ser->Ser	S	bactoprenol glucosyl transferase
s2062	599607	REC042	N17-18.H.07	SeAg_B0603	-	g->a	ggc->ggt	Gly->Gly	S	bactoprenol glucosyl transferase
s2063	599613	REC042	N17-18.H.07	SeAg_B0603	-	a->c	gtt->gtg	Val->Val	S	bactoprenol glucosyl transferase
s2064	599616	REC042	N17-18.H.07	SeAg_B0603	-	a->g	cgt->cgc	Arg->Arg	S	bactoprenol glucosyl transferase
s2065	599619	REC042	N17-18.H.07	SeAg_B0603	-	c->t	gag->gaa	Glu->Glu	S	bactoprenol glucosyl transferase
s2066	599622	REC042	N17-18.H.07	SeAg_B0603	-	a->g	gct->gcc	Ala->Ala	S	bactoprenol glucosyl transferase
s2067	599625	REC042	N17-18.H.07	SeAg_B0603	-	g->a	cgc->cgt	Arg->Arg	S	bactoprenol glucosyl transferase
s2068	599631	REC042	N17-18.H.07	SeAg_B0603	-	g->a	tac->tat	Tyr->Tyr	S	bactoprenol glucosyl transferase
s2069	599636	REC042	N17-18.H.07	SeAg_B0603	-	c->t	gaa->aaa	Glu->Lys	NS	bactoprenol glucosyl transferase
s2070	599640	REC042	N17-18.H.07	SeAg_B0603	-	t->a	gta->gtt	Val->Val	S	bactoprenol glucosyl transferase
s2071	599646	REC042	N17-18.H.07	SeAg_B0603	-	a->c	act->acg	Thr->Thr	S	bactoprenol glucosyl transferase
s2072	599649	REC042	N17-18.H.07	SeAg_B0603	-	c->t	aag->aaa	Lys->Lys	S	bactoprenol glucosyl transferase
s2073	599652	REC042	N17-18.H.07	SeAg_B0603	-	g->t	ggc->gga	Gly->Gly	S	bactoprenol glucosyl transferase
s2074	599658	REC042	N17-18.H.07	SeAg_B0603	-	c->a	gtg->gtt	Val->Val	S	bactoprenol glucosyl transferase
s2075	599664	REC042	N17-18.H.07	SeAg_B0603	-	t->a	tca->agt	Ser->Ser	S	bactoprenol glucosyl transferase
s2076	599665	REC042	N17-18.H.07	SeAg_B0603	-	g->c	tca->agt	Ser->Ser	S	bactoprenol glucosyl transferase
s2077	599666	REC042	N17-18.H.07	SeAg_B0603	-	a->t	tca->agt	Ser->Ser	S	bactoprenol glucosyl transferase
s2078	599667	REC042	N17-18.H.07	SeAg_B0603	-	c->g	ctg->ctc	Leu->Leu	S	bactoprenol glucosyl transferase
s2079	599670	REC042	N17-18.H.07	SeAg_B0603	-	a->c	gtt->gtg	Val->Val	S	bactoprenol glucosyl transferase
s2080	599673	REC042	N17-18.H.07	SeAg_B0603	-	g->a	ggc->ggt	Gly->Gly	S	bactoprenol glucosyl transferase
s2081	599676	REC042	N17-18.H.07	SeAg_B0603	-	t->c	aaa->aag	Lys->Lys	S	bactoprenol glucosyl transferase
s2082	599687	REC042	N17-18.H.07	SeAg_B0603	-	g->a	ctg->ttg	Leu->Leu	S	bactoprenol glucosyl transferase
s2083	599688	REC042	N17-18.H.07	SeAg_B0603	-	a->g	aat->aac	Asn->Asn	S	bactoprenol glucosyl transferase
s2084	599691	REC042	N17-18.H.07	SeAg_B0603	-	a->g	cgt->cgc	Arg->Arg	S	bactoprenol glucosyl transferase
s2085	599703	REC042	N17-18.H.07	SeAg_B0603	-	c->t	cag->caa	Gln->Gln	S	bactoprenol glucosyl transferase
s2086	599709	REC042	N17-18.H.07	SeAg_B0603	-	a->g	att->atc	Ile->Ile	S	bactoprenol glucosyl transferase
s2087	599712	REC042	N17-18.H.07	SeAg_B0603	-	a->g	aat->aac	Asn->Asn	S	bactoprenol glucosyl transferase
s2088	599715	REC042	N17-18.H.07	SeAg_B0603	-	t->c	gaa->gag	Glu->Glu	S	bactoprenol glucosyl transferase
s2089	599724	REC042	N17-18.H.07	SeAg_B0603	-	t->c	gaa->gcg	Glu->Ala	NS	bactoprenol glucosyl transferase
s2090	599725	REC042	N17-18.H.07	SeAg_B0603	-	t->g	gaa->gcg	Glu->Ala	NS	bactoprenol glucosyl transferase
s2091	599742	REC042	N17-18.H.07	SeAg_B0603	-	g->a	ttc->ttt	Phe->Phe	S	bactoprenol glucosyl transferase
s2092	599745	REC042	N17-18.H.07	SeAg_B0603	-	a->g	gat->gac	Asp->Asp	S	bactoprenol glucosyl transferase
s2093	599748	REC042	N17-18.H.07	SeAg_B0603	-	a->g	ggt->ggc	Gly->Gly	S	bactoprenol glucosyl transferase
s2094	599751	REC042	N17-18.H.07	SeAg_B0603	-	g->a	gtc->gtt	Val->Val	S	bactoprenol glucosyl transferase
s2095	599754	REC042	N17-18.H.07	SeAg_B0603	-	g->a	aac->aat	Asn->Asn	S	bactoprenol glucosyl transferase
s2096	599757	REC042	N17-18.H.07	SeAg_B0603	-	c->t	gag->gaa	Glu->Glu	S	bactoprenol glucosyl transferase
s2097	599763	REC042	N17-18.H.07	SeAg_B0603	-	a->g	att->atc	Ile->Ile	S	bactoprenol glucosyl transferase
s2098	603063	REC019	N02-N38	-	-	g->t	-	-	NC	-
s2099	603093	REC019	N02-N38	-	-	t->c	-	-	NC	-
s2100	603116	REC019	N02-N38	-	-	t->a	-	-	NC	-
s2101	603119	REC019	N02-N38	-	-	g->a	-	-	NC	-
s2102	603126	REC019	N02-N38	-	-	a->g	-	-	NC	-
s2103	603140	REC019	N02-N38	-	-	c->t	-	-	NC	-
s2104	603422	REC019	N02-N38	SeAg_B0609	-	t->c	gtc->gtt	Val->Val	S	probable pyridine nucleotide-disulfide oxidoreductase YkgC
s2105	603650	REC019	N02-N38	SeAg_B0609	-	g->a	gga->ggg	Gly->Gly	S	probable pyridine nucleotide-disulfide oxidoreductase YkgC
s2106	603680	REC019	N02-N38	SeAg_B0609	-	g->c	cgc->cgg	Arg->Arg	S	probable pyridine nucleotide-disulfide oxidoreductase YkgC
s2107	603698	REC019	N02-N38	SeAg_B0609	-	c->t	ggt->ggc	Gly->Gly	S	probable pyridine nucleotide-disulfide oxidoreductase YkgC
s2108	603820	REC019	N02-N38	SeAg_B0609	-	g->a	cgt->cac	Arg->His	NS	probable pyridine nucleotide-disulfide oxidoreductase YkgC
s2109	603821	REC019	N02-N38	SeAg_B0609	-	c->t	cgt->cac	Arg->His	NS	probable pyridine nucleotide-disulfide oxidoreductase YkgC
s2110	603841	REC019	N02-N38	SeAg_B0609	-	t->c	gtc->gcc	Val->Ala	NS	probable pyridine nucleotide-disulfide oxidoreductase YkgC
s2111	603883	REC019	N02-N38	SeAg_B0609	-	a->g	aag->agg	Lys->Arg	NS	probable pyridine nucleotide-disulfide oxidoreductase YkgC
s2112	603974	REC019	N02-N38	SeAg_B0609	-	t->c	ggt->ggc	Gly->Gly	S	probable pyridine nucleotide-disulfide oxidoreductase YkgC
s2113	604000	REC019	N02-N38	SeAg_B0609	-	c->a	gag->gcg	Glu->Ala	NS	probable pyridine nucleotide-disulfide oxidoreductase YkgC
s2114	604181	REC019	N02-N38	SeAg_B0609	-	t->c	aat->aac	Asn->Asn	S	probable pyridine nucleotide-disulfide oxidoreductase YkgC
s2115	604187	REC019	N02-N38	SeAg_B0609	-	g->a	ccg->cca	Pro->Pro	S	probable pyridine nucleotide-disulfide oxidoreductase YkgC
s2116	604190	REC019	N02-N38	SeAg_B0609	-	t->c	tat->tac	Tyr->Tyr	S	probable pyridine nucleotide-disulfide oxidoreductase YkgC
s2117	604238	REC019	N02-N38	SeAg_B0609	-	a->g	gaa->gag	Glu->Glu	S	probable pyridine nucleotide-disulfide oxidoreductase YkgC
s2118	604566	REC019	N02-N38	-	-	t->g	-	-	NC	-
s2119	604568	REC019	N02-N38	-	-	c->t	-	-	NC	-
s2120	604636	REC019	N02-N38	-	-	a->g	-	-	NC	-
s2121	604692	REC019	N02-N38	SeAg_B0610	-	a->g	att->gtt	Ile->Val	NS	conserved domain protein
s2122	604700	REC019	N02-N38	SeAg_B0610	-	g->a	acg->aca	Thr->Thr	S	conserved domain protein
s2123	604742	REC019	N02-N38	SeAg_B0610	-	c->t	gcc->gct	Ala->Ala	S	conserved domain protein
s2124	604760	REC019	N02-N38	SeAg_B0610	-	t->c	act->acc	Thr->Thr	S	conserved domain protein
s2125	604958	REC019	N02-N38	SeAg_B0611	-	t->c	agc->agt	Ser->Ser	S	conserved hypothetical protein
s2126	604973	REC019	N02-N38	SeAg_B0611	-	g->a	ctg->cta	Leu->Leu	S	conserved hypothetical protein
s2127	605000	REC019	N02-N38	SeAg_B0611	-	c->t	atc->att	Ile->Ile	S	conserved hypothetical protein
s2128	605279	REC019	N02-N38	SeAg_B0611	-	a->g	gca->gcg	Ala->Ala	S	conserved hypothetical protein
s2129	605318	REC019	N02-N38	SeAg_B0611	-	a->g	cta->ctg	Leu->Leu	S	conserved hypothetical protein
s2130	605327	REC019	N02-N38	SeAg_B0611	-	a->g	tta->ttg	Leu->Leu	S	conserved hypothetical protein
s2131	605333	REC019	N02-N38	SeAg_B0611	-	t->c	act->acc	Thr->Thr	S	conserved hypothetical protein
s2132	605402	REC019	N02-N38	SeAg_B0611	-	a->g	gga->ggg	Gly->Gly	S	conserved hypothetical protein
s2133	605707	REC019	N02-N38	SeAg_B0612	-	g->a	ctc->ctt	Leu->Leu	S	heat shock protein DnaJ domain protein
s2134	605806	REC019	N02-N38	SeAg_B0612	-	g->a	aac->aat	Asn->Asn	S	heat shock protein DnaJ domain protein
s2135	606349	REC019	N02-N38	SeAg_B0612	-	c->t	gag->gaa	Glu->Glu	S	heat shock protein DnaJ domain protein
s2136	606355	REC019	N02-N38	SeAg_B0612	-	c->t	aag->aaa	Lys->Lys	S	heat shock protein DnaJ domain protein
s2137	606418	REC019	N02-N38	SeAg_B0612	-	g->a	ctc->ctt	Leu->Leu	S	heat shock protein DnaJ domain protein
s2138	606631	REC019	N02-N38	SeAg_B0612	-	a->c	cat->cag	His->Gln	NS	heat shock protein DnaJ domain protein
s2139	606754	REC019	N02-N38	SeAg_B0612	-	c->t	aag->aaa	Lys->Lys	S	heat shock protein DnaJ domain protein
s2140	607192	REC019	N02-N38	SeAg_B0613	-	c->t	atc->att	Ile->Ile	S	phenylalanine-specific permease
s2141	607195	REC019	N02-N38	SeAg_B0613	-	g->c	gcc->gcg	Ala->Ala	S	phenylalanine-specific permease
s2142	607454	REC019	N02-N38	SeAg_B0613	-	c->t	ctg->ttg	Leu->Leu	S	phenylalanine-specific permease
s2143	607508	REC019	N02-N38	SeAg_B0613	-	a->g	att->gta	Ile->Val	NS	phenylalanine-specific permease
s2144	607510	REC019	N02-N38	SeAg_B0613	-	t->a	att->gta	Ile->Val	NS	phenylalanine-specific permease
s2145	607597	REC019	N02-N38	SeAg_B0613	-	g->c	ctg->ctc	Leu->Leu	S	phenylalanine-specific permease
s2146	607639	REC019	N02-N38	SeAg_B0613	-	g->a	cta->ctg	Leu->Leu	S	phenylalanine-specific permease
s2147	608437	REC019	N02-N38	SeAg_B0613	-	a->g	gtg->gta	Val->Val	S	phenylalanine-specific permease
s2148	608458	REC019	N02-N38	SeAg_B0613	-	a->c	aca->acc	Thr->Thr	S	phenylalanine-specific permease
s2149	608593	REC019	N02-N38	SeAg_B0614	-	a->g	ttc->ttt	Phe->Phe	S	transporter, small conductance mechanosensitive ion channel
s2150	608638	REC019	N02-N38	SeAg_B0614	-	a->g	att->atc	Ile->Ile	S	transporter, small conductance mechanosensitive ion channel
s2151	608848	REC019	N02-N38	SeAg_B0614	-	t->c	cag->caa	Gln->Gln	S	transporter, small conductance mechanosensitive ion channel
s2152	608974	REC019	N02-N38	SeAg_B0614	-	a->g	agc->agt	Ser->Ser	S	transporter, small conductance mechanosensitive ion channel
s2153	609043	REC019	N02-N38	SeAg_B0614	-	c->t	tcg->tca	Ser->Ser	S	transporter, small conductance mechanosensitive ion channel
s2154	609325	REC019	N02-N38	SeAg_B0614	-	t->a	gct->gca	Ala->Ala	S	transporter, small conductance mechanosensitive ion channel
s2155	609795	REC019	N02-N38	-	-	c->t	-	-	NC	-
s2156	609879	REC019	N02-N38	SeAg_B0615	-	t->a	act->tct	Thr->Ser	NS	conserved hypothetical protein
s2157	609967	REC019	N02-N38	SeAg_B0615	-	c->a	tcc->tac	Ser->Tyr	NS	conserved hypothetical protein
s2158	609998	REC019	N02-N38	-	-	A->.	-	-	DEL	-
s2159	610162	REC019	N02-N38	SeAg_B0616	-	c->t	gac->gat	Asp->Asp	S	lipase 1
s2160	610201	REC019	N02-N38	SeAg_B0616	-	g->a	gga->ggg	Gly->Gly	S	lipase 1
s2161	610278	REC019	N02-N38	SeAg_B0616	-	a->c	gaa->gca	Glu->Ala	NS	lipase 1
s2162	610303	REC019	N02-N38	SeAg_B0616	-	c->t	ggc->ggt	Gly->Gly	S	lipase 1
s2163	610337	REC019	N02-N38	SeAg_B0616	-	c->t	ccg->tcg	Pro->Ser	NS	lipase 1
s2164	610366	REC019	N02-N38	SeAg_B0616	-	g->c	gcg->gcc	Ala->Ala	S	lipase 1
s2165	610385	REC019	N02-N38	SeAg_B0616	-	c->a	att->ctt	Ile->Leu	NS	lipase 1
s2166	610566	REC019	N02-N38	SeAg_B0616	-	c->t	gtg->gcg	Val->Ala	NS	lipase 1
s2167	610624	REC019	N02-N38	SeAg_B0616	-	c->t	gcc->gct	Ala->Ala	S	lipase 1
s2168	610669	REC019	N02-N38	SeAg_B0616	-	g->t	gat->gag	Asp->Glu	NS	lipase 1
s2169	610693	REC019	N02-N38	SeAg_B0616	-	t->c	cct->ccc	Pro->Pro	S	lipase 1
s2170	610812	REC019	N02-N38	SeAg_B0616	-	a->c	acg->aag	Thr->Lys	NS	lipase 1
s2171	610942	REC019	N02-N38	SeAg_B0616	-	g->a	ccg->cca	Pro->Pro	S	lipase 1
s2172	610972	REC019	N02-N38	SeAg_B0616	-	c->t	ggt->ggc	Gly->Gly	S	lipase 1
s2173	610987	REC019	N02-N38	SeAg_B0616	-	g->t	cct->ccg	Pro->Pro	S	lipase 1
s2174	611017	REC019	N02-N38	SeAg_B0616	-	a->g	gcg->gca	Ala->Ala	S	lipase 1
s2175	611128	REC019	N02-N38	SeAg_B0616	-	g->a	cca->ccg	Pro->Pro	S	lipase 1
s2176	611170	REC019	N02-N38	SeAg_B0616	-	g->a	gca->gcg	Ala->Ala	S	lipase 1
s2177	611197	REC019	N02-N38	SeAg_B0616	-	c->t	agc->agt	Ser->Ser	S	lipase 1
s2178	611200	REC019	N02-N38	SeAg_B0616	-	t->c	cgt->cgc	Arg->Arg	S	lipase 1
s2179	611203	REC019	N02-N38	SeAg_B0616	-	t->c	tat->tac	Tyr->Tyr	S	lipase 1
s2180	611233	REC019	N02-N38	SeAg_B0616	-	t->a	gtt->gta	Val->Val	S	lipase 1
s2181	611239	REC019	N02-N38	SeAg_B0616	-	a->g	tcg->tca	Ser->Ser	S	lipase 1
s2182	611254	REC019	N02-N38	SeAg_B0616	-	c->t	ggc->ggt	Gly->Gly	S	lipase 1
s2183	611461	REC019	N02-N38	SeAg_B0616	-	a->g	ttg->tta	Leu->Leu	S	lipase 1
s2184	611501	REC019	N02-N38	SeAg_B0616	-	c->t	ttg->ctg	Leu->Leu	S	lipase 1
s2185	611581	REC019	N02-N38	SeAg_B0616	-	t->g	ggt->ggg	Gly->Gly	S	lipase 1
s2186	611583	REC019	N02-N38	SeAg_B0616	-	g->a	cgc->cag	Arg->Gln	NS	lipase 1
s2187	611584	REC019	N02-N38	SeAg_B0616	-	g->c	cgc->cag	Arg->Gln	NS	lipase 1
s2188	611596	REC019	N02-N38	SeAg_B0616	-	g->a	gca->gcg	Ala->Ala	S	lipase 1
s2189	611608	REC019	N02-N38	SeAg_B0616	-	c->t	agc->agt	Ser->Ser	S	lipase 1
s2190	611767	REC019	N02-N38	SeAg_B0616	-	c->t	ggt->ggc	Gly->Gly	S	lipase 1
s2191	611782	REC019	N02-N38	SeAg_B0616	-	t->c	ctt->ctc	Leu->Leu	S	lipase 1
s2192	611857	REC019	N02-N38	SeAg_B0616	-	c->t	aac->aat	Asn->Asn	S	lipase 1
s2193	611903	REC019	N02-N38	SeAg_B0616	-	a->g	acg->gcg	Thr->Ala	NS	lipase 1
s2194	611984	REC019	N02-N38	SeAg_B0616	-	g->t	tcg->gcg	Ser->Ala	NS	lipase 1
s2195	612044	REC019	N02-N38	SeAg_B0616	-	a->c	cga->aga	Arg->Arg	S	lipase 1
s2197	612183	REC019	N02-N38	-	-	a->g	-	-	NC	-
s2198	612199	REC019	N02-N38	-	-	a->g	-	-	NC	-
s2199	612201	REC019	N02-N38	-	-	c->g	-	-	NC	-
s2200	612211	REC019	N02-N38	-	-	g->a	-	-	NC	-
s2201	612262	REC019	N02-N38	-	-	g->a	-	-	NC	-
s2202	612510	REC019	N02-N38	SeAg_B0617	-	a->g	gtc->gtt	Val->Val	S	oxygen-insensitive NAD
s2203	612543	REC019	N02-N38	SeAg_B0617	-	g->a	gtc->gtt	Val->Val	S	oxygen-insensitive NAD
s2204	612576	REC019	N02-N38	SeAg_B0617	-	c->t	cta->ctg	Leu->Leu	S	oxygen-insensitive NAD
s2205	612714	REC019	N02-N38	SeAg_B0617	-	c->t	gcg->gca	Ala->Ala	S	oxygen-insensitive NAD
s2206	612723	REC019	N02-N38	SeAg_B0617	-	g->c	gtc->gtg	Val->Val	S	oxygen-insensitive NAD
s2207	612726	REC019	N02-N38	SeAg_B0617	-	c->g	gtg->gtc	Val->Val	S	oxygen-insensitive NAD
s2208	612729	REC019	N02-N38	SeAg_B0617	-	c->g	gtg->gtc	Val->Val	S	oxygen-insensitive NAD
s2209	612780	REC019	N02-N38	SeAg_B0617	-	g->a	gct->gcc	Ala->Ala	S	oxygen-insensitive NAD
s2210	612807	REC019	N02-N38	SeAg_B0617	-	c->t	gaa->gag	Glu->Glu	S	oxygen-insensitive NAD
s2211	612812	REC019	N02-N38	SeAg_B0617	-	c->g	gaa->caa	Glu->Gln	NS	oxygen-insensitive NAD
s2212	613116	REC019	N02-N38	SeAg_B0618	-	g->a	gtt->gtc	Val->Val	S	conserved hypothetical protein
s2213	613218	REC019	N02-N38	SeAg_B0618	-	a->t	cct->cca	Pro->Pro	S	conserved hypothetical protein
s2214	613311	REC019	N02-N38	SeAg_B0618	-	c->a	ctt->ctg	Leu->Leu	S	conserved hypothetical protein
s2215	613410	REC019	N02-N38	SeAg_B0618	-	c->a	tgt->tgg	Cys->Trp	NS	conserved hypothetical protein
s2216	614039	REC019	N02-N38	-	-	g->t	-	-	NC	-
s2217	614127	REC019	N02-N38	-	-	c->t	-	-	NC	-
s2218	614159	REC019	N02-N38	-	-	g->a	-	-	NC	-
s2219	614222	REC019	N02-N38	-	-	g->a	-	-	NC	-
s2220	614833	REC019	N02-N38	SeAg_B0621	-	c->t	ctg->cta	Leu->Leu	S	putative inner membrane protein
s2221	614979	REC019	N02-N38	SeAg_B0622	-	c->t	acg->gcg	Thr->Ala	NS	carboxylate-amine ligase YbdK
s2222	615064	REC019	N02-N38	SeAg_B0622	-	g->a	ggt->ggc	Gly->Gly	S	carboxylate-amine ligase YbdK
s2223	615148	REC019	N02-N38	SeAg_B0622	-	a->g	cgt->cgc	Arg->Arg	S	carboxylate-amine ligase YbdK
s2224	615191	REC019	N02-N38	SeAg_B0622	-	a->g	gtc->gcc	Val->Ala	NS	carboxylate-amine ligase YbdK
s2225	615400	REC019	N02-N38	SeAg_B0622	-	g->t	cca->ccc	Pro->Pro	S	carboxylate-amine ligase YbdK
s2226	615460	REC019	N02-N38	SeAg_B0622	-	g->a	cgc->cgt	Arg->Arg	S	carboxylate-amine ligase YbdK
s2227	615583	REC019	N02-N38	SeAg_B0622	-	a->g	tcc->tct	Ser->Ser	S	carboxylate-amine ligase YbdK
s2228	615658	REC019	N02-N38	SeAg_B0622	-	a->g	aac->aat	Asn->Asn	S	carboxylate-amine ligase YbdK
s2229	615810	REC019	N02-N38	SeAg_B0622	-	c->a	ggc->tgc	Gly->Cys	NS	carboxylate-amine ligase YbdK
s2230	615970	REC019	N02-N38	SeAg_B0622	-	g->a	gat->gac	Asp->Asp	S	carboxylate-amine ligase YbdK
s2231	615994	REC019	N02-N38	SeAg_B0622	-	g->a	agt->agc	Ser->Ser	S	carboxylate-amine ligase YbdK
s2232	616170	REC019	N02-N38	SeAg_B0623	-	a->t	ctt->cta	Leu->Leu	S	4'-phosphopantetheinyl transferase EntD
s2233	616189	REC019	N02-N38	SeAg_B0623	-	c->t	ggc->gac	Gly->Asp	NS	4'-phosphopantetheinyl transferase EntD
s2234	616301	REC019	N02-N38	SeAg_B0623	-	t->c	aat->gat	Asn->Asp	NS	4'-phosphopantetheinyl transferase EntD
s2235	616322	REC019	N02-N38	SeAg_B0623	-	g->a	cgc->tgc	Arg->Cys	NS	4'-phosphopantetheinyl transferase EntD
s2236	616394	REC019	N02-N38	SeAg_B0623	-	a->t	acg->tcg	Thr->Ser	NS	4'-phosphopantetheinyl transferase EntD
s2237	616428	REC019	N02-N38	SeAg_B0623	-	a->g	atc->att	Ile->Ile	S	4'-phosphopantetheinyl transferase EntD
s2238	616497	REC019	N02-N38	SeAg_B0623	-	t->c	caa->cag	Gln->Gln	S	4'-phosphopantetheinyl transferase EntD
s2239	616509	REC019	N02-N38	SeAg_B0623	-	g->c	gtc->gtg	Val->Val	S	4'-phosphopantetheinyl transferase EntD
s2240	616581	REC019	N02-N38	SeAg_B0623	-	c->g	gac->gag	Asp->Glu	NS	4'-phosphopantetheinyl transferase EntD
s2241	616599	REC019	N02-N38	SeAg_B0623	-	t->c	aca->gcg	Thr->Ala	NS	4'-phosphopantetheinyl transferase EntD
s2242	616601	REC019	N02-N38	SeAg_B0623	-	t->c	aca->gcg	Thr->Ala	NS	4'-phosphopantetheinyl transferase EntD
s2243	616613	REC019	N02-N38	SeAg_B0623	-	c->t	atg->gtg	Met->Val	NS	4'-phosphopantetheinyl transferase EntD
s2244	616939	REC019	N02-N38	SeAg_B0624	-	a->c	acg->act	Thr->Thr	S	ferrienterobactin receptor
s2245	617125	REC019	N02-N38	SeAg_B0624	-	c->t	cca->ccg	Pro->Pro	S	ferrienterobactin receptor
s2246	617254	REC019	N02-N38	SeAg_B0624	-	g->a	agt->agc	Ser->Ser	S	ferrienterobactin receptor
s2247	617707	REC019	N02-N38	SeAg_B0624	-	c->t	cca->ccg	Pro->Pro	S	ferrienterobactin receptor
s2248	617773	REC019	N02-N38	SeAg_B0624	-	g->a	gat->gac	Asp->Asp	S	ferrienterobactin receptor
s2249	617950	REC019	N02-N38	SeAg_B0624	-	g->t	gta->gtc	Val->Val	S	ferrienterobactin receptor
s2250	618135	REC019	N02-N38	SeAg_B0624	-	t->c	gat->aat	Asp->Asn	NS	ferrienterobactin receptor
s2251	618214	REC019	N02-N38	SeAg_B0624	-	c->t	cag->caa	Gln->Gln	S	ferrienterobactin receptor
s2252	618283	REC019	N02-N38	SeAg_B0624	-	t->c	gaa->gag	Glu->Glu	S	ferrienterobactin receptor
s2253	618322	REC019	N02-N38	SeAg_B0624	-	g->a	ggc->ggt	Gly->Gly	S	ferrienterobactin receptor
s2254	619192	REC019	N02-N38	-	-	t->c	-	-	NC	-
s2255	619501	REC019	N02-N38	SeAg_B0625	-	c->a	gag->gcg	Glu->Ala	NS	enterochelin esterase
s2256	619640	REC019	N02-N38	SeAg_B0625	-	g->a	gca->gcg	Ala->Ala	S	enterochelin esterase
s2257	619725	REC019	N02-N38	SeAg_B0625	-	g->t	gcg->tcg	Ala->Ser	NS	enterochelin esterase
s2258	619786	REC019	N02-N38	SeAg_B0625	-	c->t	atg->acg	Met->Thr	NS	enterochelin esterase
s2259	619834	REC019	N02-N38	SeAg_B0625	-	g->a	ggt->gat	Gly->Asp	NS	enterochelin esterase
s2260	620020	REC019	N02-N38	SeAg_B0625	-	a->g	cgc->caa	Arg->Gln	NS	enterochelin esterase
s2261	620021	REC019	N02-N38	SeAg_B0625	-	a->c	cgc->caa	Arg->Gln	NS	enterochelin esterase
s2262	620049	REC019	N02-N38	SeAg_B0625	-	g->a	acc->gcc	Thr->Ala	NS	enterochelin esterase
s2263	620213	REC019	N02-N38	SeAg_B0625	-	g->a	ctg->cta	Leu->Leu	S	enterochelin esterase
s2264	620240	REC019	N02-N38	SeAg_B0625	-	c->t	ccc->cct	Pro->Pro	S	enterochelin esterase
s2265	620297	REC019	N02-N38	SeAg_B0625	-	g->a	ttg->tta	Leu->Leu	S	enterochelin esterase
s2266	620360	REC019	N02-N38	SeAg_B0625	-	g->a	gca->gcg	Ala->Ala	S	enterochelin esterase
s2267	620387	REC019	N02-N38	SeAg_B0625	-	t->c	aac->aat	Asn->Asn	S	enterochelin esterase
s2268	620462	REC019	N02-N38	SeAg_B0625	-	g->a	acg->aca	Thr->Thr	S	enterochelin esterase
s2269	620543	REC019	N02-N38	SeAg_B0626	-	a->g	gaa->gag	Glu->Glu	S	conserved domain protein
s2270	620990	REC019	N02-N38	SeAg_B0627	-	g->a	agc->ggc	Ser->Gly	NS	enterobactin synthetase component F
s2271	621595	REC019	N02-N38	SeAg_B0627	-	g->a	tca->tcg	Ser->Ser	S	enterobactin synthetase component F
s2272	621653	REC019	N02-N38	SeAg_B0627	-	c->t	tat->cat	Tyr->His	NS	enterobactin synthetase component F
s2273	621799	REC019	N02-N38	SeAg_B0627	-	c->t	ctt->ctc	Leu->Leu	S	enterobactin synthetase component F
s2274	621802	REC019	N02-N38	SeAg_B0627	-	t->c	aac->aat	Asn->Asn	S	enterobactin synthetase component F
s2275	621809	REC019	N02-N38	SeAg_B0627	-	g->a	atg->gtg	Met->Val	NS	enterobactin synthetase component F
s2276	621821	REC019	N02-N38	SeAg_B0627	-	c->t	tat->cat	Tyr->His	NS	enterobactin synthetase component F
s2277	621853	REC019	N02-N38	SeAg_B0627	-	c->t	act->acc	Thr->Thr	S	enterobactin synthetase component F
s2278	621988	REC019	N02-N38	SeAg_B0627	-	g->a	cga->cgg	Arg->Arg	S	enterobactin synthetase component F
s2279	622006	REC019	N02-N38	SeAg_B0627	-	a->g	acg->aca	Thr->Thr	S	enterobactin synthetase component F
s2280	622012	REC019	N02-N38	SeAg_B0627	-	t->c	ttt->ttc	Phe->Phe	S	enterobactin synthetase component F
s2281	622031	REC019	N02-N38	SeAg_B0627	-	c->t	tgc->cgc	Cys->Arg	NS	enterobactin synthetase component F
s2282	622079	REC019	N02-N38	SeAg_B0627	-	a->g	aca->gca	Thr->Ala	NS	enterobactin synthetase component F
s2283	622276	REC019	N02-N38	SeAg_B0627	-	g->a	gta->gtg	Val->Val	S	enterobactin synthetase component F
s2284	622324	REC019	N02-N38	SeAg_B0627	-	c->t	ggc->ggt	Gly->Gly	S	enterobactin synthetase component F
s2285	622417	REC019	N02-N38	SeAg_B0627	-	g->t	ctt->ctg	Leu->Leu	S	enterobactin synthetase component F
s2286	622505	REC019	N02-N38	SeAg_B0627	-	g->a	aac->gac	Asn->Asp	NS	enterobactin synthetase component F
s2287	622621	REC019	N02-N38	SeAg_B0627	-	g->a	cga->cgg	Arg->Arg	S	enterobactin synthetase component F
s2288	622879	REC019	N02-N38	SeAg_B0627	-	t->g	gct->gcg	Ala->Ala	S	enterobactin synthetase component F
s2289	622969	REC019	N02-N38	SeAg_B0627	-	c->t	aat->aac	Asn->Asn	S	enterobactin synthetase component F
s2290	622987	REC019	N02-N38	SeAg_B0627	-	g->a	cta->ctg	Leu->Leu	S	enterobactin synthetase component F
s2291	623302	REC019	N02-N38	SeAg_B0627	-	g->a	gtg->gta	Val->Val	S	enterobactin synthetase component F
s2292	623305	REC019	N02-N38	SeAg_B0627	-	g->a	gag->gaa	Glu->Glu	S	enterobactin synthetase component F
s2293	623473	REC019	N02-N38	SeAg_B0627	-	c->t	ggc->ggt	Gly->Gly	S	enterobactin synthetase component F
s2294	623560	REC019	N02-N38	SeAg_B0627	-	g->a	ccg->cca	Pro->Pro	S	enterobactin synthetase component F
s2295	623767	REC019	N02-N38	SeAg_B0627	-	c->t	cat->cac	His->His	S	enterobactin synthetase component F
s2296	624088	REC019	N02-N38	SeAg_B0627	-	c->t	act->acc	Thr->Thr	S	enterobactin synthetase component F
s2297	624268	REC019	N02-N38	SeAg_B0627	-	g->a	aca->acg	Thr->Thr	S	enterobactin synthetase component F
s2298	624444	REC019	N02-N38	SeAg_B0627	-	t->c	gta->gca	Val->Ala	NS	enterobactin synthetase component F
s2299	624538	REC019	N02-N38	SeAg_B0627	-	g->t	tct->tcg	Ser->Ser	S	enterobactin synthetase component F
s2300	624703	REC019	N02-N38	-	-	T->.	-	-	DEL	-
s2301	624793	REC019	N02-N38	-	-	g->a	-	-	NC	-
s2302	624885	REC019	N02-N38	-	-	g->t	-	-	NC	-
s2303	624923	REC019	N02-N38	SeAg_B0628	-	g->a	cag->caa	Gln->Gln	S	ferric enterobactin transport protein FepE
s2304	624977	REC019	N02-N38	SeAg_B0628	-	t->c	ttt->ttc	Phe->Phe	S	ferric enterobactin transport protein FepE
s2305	625142	REC019	N02-N38	SeAg_B0628	-	g->a	acg->aca	Thr->Thr	S	ferric enterobactin transport protein FepE
s2306	625246	REC019	N02-N38	SeAg_B0628	-	a->t	tat->ttt	Tyr->Phe	NS	ferric enterobactin transport protein FepE
s2307	625298	REC019	N02-N38	SeAg_B0628	-	c->a	gaa->gac	Glu->Asp	NS	ferric enterobactin transport protein FepE
s2308	625391	REC019	N02-N38	SeAg_B0628	-	c->t	ttt->ttc	Phe->Phe	S	ferric enterobactin transport protein FepE
s2309	625826	REC019	N02-N38	SeAg_B0628	-	c->t	agt->agc	Ser->Ser	S	ferric enterobactin transport protein FepE
s2310	625869	REC019	N02-N38	SeAg_B0628	-	c->t	ctg->ttg	Leu->Leu	S	ferric enterobactin transport protein FepE
s2311	626072	REC019	N02-N38	-	-	g->a	-	-	NC	-
s2312	626073	REC019	N02-N38	-	-	g->a	-	-	NC	-
s2313	626086	REC019	N02-N38	SeAg_B0629	-	c->t	gga->ggg	Gly->Gly	S	ferric enterobactin transport ATP-binding protein FepC
s2314	626110	REC019	N02-N38	SeAg_B0629	-	c->a	ggt->ggg	Gly->Gly	S	ferric enterobactin transport ATP-binding protein FepC
s2315	626209	REC019	N02-N38	SeAg_B0629	-	a->g	aat->aac	Asn->Asn	S	ferric enterobactin transport ATP-binding protein FepC
s2316	626395	REC019	N02-N38	SeAg_B0629	-	c->t	gca->gcg	Ala->Ala	S	ferric enterobactin transport ATP-binding protein FepC
s2317	626662	REC019	N02-N38	SeAg_B0629	-	c->t	caa->cag	Gln->Gln	S	ferric enterobactin transport ATP-binding protein FepC
s2318	627000	REC019	N02-N38	SeAg_B0630	-	t->c	ttg->tta	Leu->Leu	S	ferric enterobactin transport system permease protein FepG
s2319	627003	REC019	N02-N38	SeAg_B0630	-	t->c	gcg->gca	Ala->Ala	S	ferric enterobactin transport system permease protein FepG
s2320	627614	REC019	N02-N38	SeAg_B0630	-	a->g	ctg->ttg	Leu->Leu	S	ferric enterobactin transport system permease protein FepG
s2321	627662	REC019	N02-N38	SeAg_B0630	-	g->a	ttg->ctg	Leu->Leu	S	ferric enterobactin transport system permease protein FepG
s2322	627783	REC019	N02-N38	SeAg_B0630	-	g->a	agc->agt	Ser->Ser	S	ferric enterobactin transport system permease protein FepG
s2323	627873	REC019	N02-N38	SeAg_B0631	-	t->c	aac->agc	Asn->Ser	NS	ferric enterobactin transport system permease protein FepD
s2324	627875	REC019	N02-N38	SeAg_B0631	-	c->t	tcg->tca	Ser->Ser	S	ferric enterobactin transport system permease protein FepD
s2325	628262	REC019	N02-N38	SeAg_B0631	-	c->t	gca->gcg	Ala->Ala	S	ferric enterobactin transport system permease protein FepD
s2326	628310	REC019	N02-N38	SeAg_B0631	-	c->t	gcg->gca	Ala->Ala	S	ferric enterobactin transport system permease protein FepD
s2327	628331	REC019	N02-N38	SeAg_B0631	-	a->g	gac->gat	Asp->Asp	S	ferric enterobactin transport system permease protein FepD
s2328	628454	REC019	N02-N38	SeAg_B0631	-	g->a	ttt->ttc	Phe->Phe	S	ferric enterobactin transport system permease protein FepD
s2329	629190	REC019	N02-N38	SeAg_B0632	-	c->t	ggt->ggc	Gly->Gly	S	enterobactin exporter EntS
s2330	629217	REC019	N02-N38	SeAg_B0632	-	t->c	cgc->cgt	Arg->Arg	S	enterobactin exporter EntS
s2331	629252	REC019	N02-N38	SeAg_B0632	-	g->c	ggt->gct	Gly->Ala	NS	enterobactin exporter EntS
s2332	629280	REC019	N02-N38	SeAg_B0632	-	c->t	aat->aac	Asn->Asn	S	enterobactin exporter EntS
s2333	629281	REC019	N02-N38	SeAg_B0632	-	g->t	tcg->gcg	Ser->Ala	NS	enterobactin exporter EntS
s2334	629287	REC019	N02-N38	SeAg_B0632	-	c->t	ctg->ttg	Leu->Leu	S	enterobactin exporter EntS
s2335	629298	REC019	N02-N38	SeAg_B0632	-	g->a	ccg->cca	Pro->Pro	S	enterobactin exporter EntS
s2336	629415	REC019	N02-N38	SeAg_B0632	-	c->t	gcc->gct	Ala->Ala	S	enterobactin exporter EntS
s2337	629551	REC019	N02-N38	SeAg_B0632	-	t->c	tta->cta	Leu->Leu	S	enterobactin exporter EntS
s2338	629577	REC019	N02-N38	SeAg_B0632	-	t->c	gtc->gtt	Val->Val	S	enterobactin exporter EntS
s2339	629607	REC019	N02-N38	SeAg_B0632	-	c->t	atc->att	Ile->Ile	S	enterobactin exporter EntS
s2340	630144	REC019	N02-N38	SeAg_B0632	-	c->t	atc->att	Ile->Ile	S	enterobactin exporter EntS
s2341	630151	REC019	N02-N38	SeAg_B0632	-	t->c	ttg->ctg	Leu->Leu	S	enterobactin exporter EntS
s2342	630180	REC019	N02-N38	SeAg_B0632	-	c->t	cgc->cgt	Arg->Arg	S	enterobactin exporter EntS
s2343	630227	REC019	N02-N38	-	-	g->a	-	-	NC	-
s2344	630244	REC019	N02-N38	-	-	a->c	-	-	NC	-
s2345	630297	REC019	N02-N38	SeAg_B0633	-	c->a	ctt->ctg	Leu->Leu	S	ABC superfamily
s2346	630316	REC019	N02-N38	SeAg_B0633	-	g->a	ata->aca	Ile->Thr	NS	ABC superfamily
s2347	630351	REC019	N02-N38	SeAg_B0633	-	a->g	ggt->ggc	Gly->Gly	S	ABC superfamily
s2348	631071	REC019	N02-N38	SeAg_B0633	-	t->c	ttg->tta	Leu->Leu	S	ABC superfamily
s2349	631140	REC019	N02-N38	SeAg_B0633	-	g->a	att->atc	Ile->Ile	S	ABC superfamily
s2350	631193	REC019	N02-N38	SeAg_B0633	-	t->a	tta->ata	Leu->Ile	NS	ABC superfamily
s2351	631283	REC019	N02-N38	-	-	c->g	-	-	NC	-
s2352	631314	REC019	N02-N38	-	-	c->t	-	-	NC	-
s2353	631777	REC019	N02-N38	SeAg_B0634	-	g->a	gcg->gca	Ala->Ala	S	isochorismate synthase EntC
s2354	631840	REC019	N02-N38	SeAg_B0634	-	c->t	tct->tcc	Ser->Ser	S	isochorismate synthase EntC
s2355	632098	REC019	N02-N38	SeAg_B0634	-	a->g	ccg->cca	Pro->Pro	S	isochorismate synthase EntC
s2356	632152	REC019	N02-N38	SeAg_B0634	-	a->g	aaa->aag	Lys->Lys	S	isochorismate synthase EntC
s2357	632206	REC019	N02-N38	SeAg_B0634	-	g->c	ccg->ccc	Pro->Pro	S	isochorismate synthase EntC
s2358	632263	REC019	N02-N38	SeAg_B0634	-	c->g	cgg->cgc	Arg->Arg	S	isochorismate synthase EntC
s2359	632335	REC019	N02-N38	SeAg_B0634	-	t->c	cct->ccc	Pro->Pro	S	isochorismate synthase EntC
s2360	632446	REC019	N02-N38	SeAg_B0634	-	a->g	cca->ccg	Pro->Pro	S	isochorismate synthase EntC
s2361	632506	REC019	N02-N38	SeAg_B0634	-	a->g	gaa->gag	Glu->Glu	S	isochorismate synthase EntC
s2362	632578	REC019	N02-N38	SeAg_B0634	-	a->g	gta->gtg	Val->Val	S	isochorismate synthase EntC
s2363	632590	REC019	N02-N38	SeAg_B0634	-	c->t	tgc->tgt	Cys->Cys	S	isochorismate synthase EntC
s2364	632626	REC019	N02-N38	SeAg_B0634	-	c->t	gcc->gct	Ala->Ala	S	isochorismate synthase EntC
s2365	632677	REC019	N02-N38	SeAg_B0634	-	c->t	act->acc	Thr->Thr	S	isochorismate synthase EntC
s2366	632686	REC019	N02-N38	SeAg_B0634	-	g->a	aaa->aag	Lys->Lys	S	isochorismate synthase EntC
s2367	632806	REC019	N02-N38	SeAg_B0635	-	g->a	gta->gtg	Val->Val	S	2,3-dihydroxybenzoate-AMP ligase
s2368	632809	REC019	N02-N38	SeAg_B0635	-	g->t	cct->ccg	Pro->Pro	S	2,3-dihydroxybenzoate-AMP ligase
s2369	632851	REC019	N02-N38	SeAg_B0635	-	g->a	aca->acg	Thr->Thr	S	2,3-dihydroxybenzoate-AMP ligase
s2370	632905	REC019	N02-N38	SeAg_B0635	-	g->a	gca->gcg	Ala->Ala	S	2,3-dihydroxybenzoate-AMP ligase
s2371	632921	REC019	N02-N38	SeAg_B0635	-	a->t	tat->agt	Tyr->Ser	NS	2,3-dihydroxybenzoate-AMP ligase
s2372	632922	REC019	N02-N38	SeAg_B0635	-	g->a	tat->agt	Tyr->Ser	NS	2,3-dihydroxybenzoate-AMP ligase
s2373	633031	REC019	N02-N38	SeAg_B0635	-	t->c	cct->ccc	Pro->Pro	S	2,3-dihydroxybenzoate-AMP ligase
s2374	633123	REC019	N02-N38	SeAg_B0635	-	t->c	acg->atg	Thr->Met	NS	2,3-dihydroxybenzoate-AMP ligase
s2375	633196	REC019	N02-N38	SeAg_B0635	-	c->t	cgt->cgc	Arg->Arg	S	2,3-dihydroxybenzoate-AMP ligase
s2376	754539	REC020	N02-N38	-	-	a->g	-	-	NC	-
s2377	754541	REC020	N02-N38	-	-	g->a	-	-	NC	-
s2378	754554	REC020	N02-N38	-	-	a->c	-	-	NC	-
s4119	754561	REC020	N02-N38	-	-	.->T	-	-	INS	-
s2379	754604	REC020	N02-N38	-	-	t->c	-	-	NC	-
s2380	754647	REC020	N02-N38	-	-	T->.	-	-	DEL	-
s2381	754692	REC020	N02-N38	-	-	c->t	-	-	NC	-
s2382	754778	REC020	N02-N38	-	-	c->t	-	-	NC	-
s2383	754802	REC020	N02-N38	-	-	a->g	-	-	NC	-
s2384	755079	REC020	N02-N38	SeAg_B0758	-	g->c	ggc->ggg	Gly->Gly	S	NIF3 family protein
s2385	755188	REC020	N02-N38	SeAg_B0758	-	g->a	acg->gcg	Thr->Ala	NS	NIF3 family protein
s2386	755244	REC020	N02-N38	SeAg_B0758	-	a->g	gag->gaa	Glu->Glu	S	NIF3 family protein
s2387	755262	REC020	N02-N38	SeAg_B0758	-	g->a	ccg->cca	Pro->Pro	S	NIF3 family protein
s2388	907841	REC031	N02-N03	SeAg_B0916	potH	t->c	cat->cac	His->His	S	putrescine ABC transporter, permease protein PotH
s2389	907883	REC031	N02-N03	SeAg_B0916	potH	c->t	atc->att	Ile->Ile	S	putrescine ABC transporter, permease protein PotH
s2390	907976	REC031	N02-N03	SeAg_B0916	potH	a->c	cta->ctc	Leu->Leu	S	putrescine ABC transporter, permease protein PotH
s2391	908045	REC031	N02-N03	SeAg_B0916	potH	t->g	gct->gcg	Ala->Ala	S	putrescine ABC transporter, permease protein PotH
s2392	908084	REC031	N02-N03	SeAg_B0916	potH	g->a	ttg->tta	Leu->Leu	S	putrescine ABC transporter, permease protein PotH
s2393	908090	REC031	N02-N03	SeAg_B0916	potH	c->t	cgc->cgt	Arg->Arg	S	putrescine ABC transporter, permease protein PotH
s2394	908165	REC031	N02-N03	SeAg_B0916	potH	t->c	gtt->gtc	Val->Val	S	putrescine ABC transporter, permease protein PotH
s2395	908168	REC031	N02-N03	SeAg_B0916	potH	a->g	cca->ccg	Pro->Pro	S	putrescine ABC transporter, permease protein PotH
s2396	908192	REC031	N02-N03	SeAg_B0916	potH	c->t	gcc->gct	Ala->Ala	S	putrescine ABC transporter, permease protein PotH
s2397	908219	REC031	N02-N03	SeAg_B0916	potH	a->g	gca->gcg	Ala->Ala	S	putrescine ABC transporter, permease protein PotH
s2398	908231	REC031	N02-N03	SeAg_B0916	potH	c->t	ttc->ttt	Phe->Phe	S	putrescine ABC transporter, permease protein PotH
s2399	908363	REC031	N02-N03	SeAg_B0916	potH	c->a	-tc->gta	Val->Val	S	putrescine ABC transporter, permease protein PotH
s2400	908652	REC031	N02-N03	SeAg_B0917	potI	t->c	gtg->gcg	Val->Ala	NS	putrescine ABC transporter, permease protein PotI
s2401	908780	REC031	N02-N03	SeAg_B0917	potI	c->t	cta->ttg	Leu->Leu	S	putrescine ABC transporter, permease protein PotI
s2402	908782	REC031	N02-N03	SeAg_B0917	potI	a->g	cta->ttg	Leu->Leu	S	putrescine ABC transporter, permease protein PotI
s2403	908953	REC031	N02-N03	SeAg_B0917	potI	a->g	gca->gcg	Ala->Ala	S	putrescine ABC transporter, permease protein PotI
s2404	909301	REC031	N02-N03	SeAg_B0918	-	g->a	ggg->gag	Gly->Glu	NS	putative membrane protein
s2405	909518	REC031	N02-N03	SeAg_B0918	-	t->g	ctt->ctg	Leu->Leu	S	putative membrane protein
s2406	909530	REC031	N02-N03	SeAg_B0918	-	a->c	gca->gcc	Ala->Ala	S	putative membrane protein
s2407	909629	REC031	N02-N03	SeAg_B0918	-	g->a	gtg->gta	Val->Val	S	putative membrane protein
s2408	909632	REC031	N02-N03	SeAg_B0918	-	c->t	agc->agt	Ser->Ser	S	putative membrane protein
s2409	909635	REC031	N02-N03	SeAg_B0918	-	a->g	gga->ggg	Gly->Gly	S	putative membrane protein
s2410	909820	REC031	N02-N03	-	-	t->c	-	-	NC	-
s2411	909991	REC031	N02-N03	SeAg_B0919	rumB	t->c	att->act	Ile->Thr	NS	23S rRNA (uracil-5-)-methyltransferase RumB
s2412	909995	REC031	N02-N03	SeAg_B0919	rumB	c->a	ggc->gga	Gly->Gly	S	23S rRNA (uracil-5-)-methyltransferase RumB
s2413	910009	REC031	N02-N03	SeAg_B0919	rumB	a->g	cat->cgt	His->Arg	NS	23S rRNA (uracil-5-)-methyltransferase RumB
s2414	910091	REC031	N02-N03	SeAg_B0919	rumB	a->g	cca->ccg	Pro->Pro	S	23S rRNA (uracil-5-)-methyltransferase RumB
s2415	910301	REC031	N02-N03	SeAg_B0919	rumB	t->g	ctt->ctg	Leu->Leu	S	23S rRNA (uracil-5-)-methyltransferase RumB
s2416	910307	REC031	N02-N03	SeAg_B0919	rumB	a->g	gca->gcg	Ala->Ala	S	23S rRNA (uracil-5-)-methyltransferase RumB
s2417	910345	REC031	N02-N03	SeAg_B0919	rumB	g->a	agg->aaa	Arg->Lys	NS	23S rRNA (uracil-5-)-methyltransferase RumB
s2418	910346	REC031	N02-N03	SeAg_B0919	rumB	g->a	agg->aaa	Arg->Lys	NS	23S rRNA (uracil-5-)-methyltransferase RumB
s2419	910742	REC031	N02-N03	SeAg_B0919	rumB	c->t	ggc->ggt	Gly->Gly	S	23S rRNA (uracil-5-)-methyltransferase RumB
s2420	910760	REC031	N02-N03	SeAg_B0919	rumB	a->g	gta->gtg	Val->Val	S	23S rRNA (uracil-5-)-methyltransferase RumB
s2421	910835	REC031	N02-N03	SeAg_B0919	rumB	c->t	atc->att	Ile->Ile	S	23S rRNA (uracil-5-)-methyltransferase RumB
s2422	910844	REC031	N02-N03	SeAg_B0919	rumB	g->a	tcg->tca	Ser->Ser	S	23S rRNA (uracil-5-)-methyltransferase RumB
s2423	910949	REC031	N02-N03	SeAg_B0919	rumB	g->a	gag->gaa	Glu->Glu	S	23S rRNA (uracil-5-)-methyltransferase RumB
s2424	911087	REC031	N02-N03	-	-	t->c	-	-	NC	-
s2425	911124	REC031	N02-N03	-	-	a->g	-	-	NC	-
s2426	911141	REC031	N02-N03	SeAg_B0920	-	c->a	act->aat	Thr->Asn	NS	conserved hypothetical protein
s2427	911174	REC031	N02-N03	SeAg_B0920	-	c->t	tca->tta	Ser->Leu	NS	conserved hypothetical protein
s2428	911504	REC031	N02-N03	SeAg_B0921	-	a->g	aaa->aag	Lys->Lys	S	ascorbate-specific PTS system enzyme IIC
s2429	911540	REC031	N02-N03	SeAg_B0921	-	c->t	tac->tat	Tyr->Tyr	S	ascorbate-specific PTS system enzyme IIC
s2430	911780	REC031	N02-N03	SeAg_B0921	-	t->c	act->acc	Thr->Thr	S	ascorbate-specific PTS system enzyme IIC
s2431	911807	REC031	N02-N03	SeAg_B0921	-	a->g	aca->acg	Thr->Thr	S	ascorbate-specific PTS system enzyme IIC
s2432	912086	REC031	N02-N03	SeAg_B0921	-	t->c	att->atc	Ile->Ile	S	ascorbate-specific PTS system enzyme IIC
s2433	912212	REC031	N02-N03	SeAg_B0921	-	c->t	gcc->gct	Ala->Ala	S	ascorbate-specific PTS system enzyme IIC
s2434	912287	REC031	N02-N03	SeAg_B0921	-	t->c	act->acc	Thr->Thr	S	ascorbate-specific PTS system enzyme IIC
s2435	912345	REC031	N02-N03	SeAg_B0921	-	c->t	ctg->ttg	Leu->Leu	S	ascorbate-specific PTS system enzyme IIC
s2436	912443	REC031	N02-N03	SeAg_B0921	-	g->t	ctg->ctt	Leu->Leu	S	ascorbate-specific PTS system enzyme IIC
s2437	912444	REC031	N02-N03	SeAg_B0921	-	t->c	tta->cta	Leu->Leu	S	ascorbate-specific PTS system enzyme IIC
s2438	912509	REC031	N02-N03	SeAg_B0921	-	t->c	ggt->ggc	Gly->Gly	S	ascorbate-specific PTS system enzyme IIC
s2439	912691	REC031	N02-N03	SeAg_B0922	-	c->t	-	-	NC	putative inner membrane protein
s2440	912829	REC031	N02-N03	SeAg_B0922	-	g->a	-	-	NC	putative inner membrane protein
s2441	912910	REC031	N02-N03	SeAg_B0922	-	c->t	-	-	NC	putative inner membrane protein
s2442	913226	REC031	N02-N03	SeAg_B0923	-	a->g	acg->gcg	Thr->Ala	NS	sulfatase
s2443	913258	REC031	N02-N03	SeAg_B0923	-	c->t	cac->cat	His->His	S	sulfatase
s2444	913501	REC031	N02-N03	SeAg_B0923	-	a->c	gca->gcc	Ala->Ala	S	sulfatase
s2445	913729	REC031	N02-N03	SeAg_B0923	-	t->c	cgt->cgc	Arg->Arg	S	sulfatase
s2446	913735	REC031	N02-N03	SeAg_B0923	-	t->g	ctt->ctg	Leu->Leu	S	sulfatase
s2447	914194	REC031	N02-N03	SeAg_B0923	-	c->t	gac->gat	Asp->Asp	NS	sulfatase
s2448	914236	REC031	N02-N03	SeAg_B0923	-	a->c	aaa->aac	Lys->Asn	NS	sulfatase
s2449	914239	REC031	N02-N03	SeAg_B0923	-	c->t	ttc->ttt	Phe->Phe	S	sulfatase
s2450	914311	REC031	N02-N03	SeAg_B0923	-	c->t	ctc->ctt	Leu->Leu	S	sulfatase
s2451	914329	REC031	N02-N03	SeAg_B0923	-	t->c	gat->gac	Asp->Asp	S	sulfatase
s2452	914338	REC031	N02-N03	SeAg_B0923	-	a->g	caa->cag	Gln->Gln	S	sulfatase
s2453	914456	REC031	N02-N03	SeAg_B0923	-	a->g	atc->gtc	Ile->Val	NS	sulfatase
s2454	914466	REC031	N02-N03	-	-	g->a	-	-	NC	-
s2455	914494	REC031	N02-N03	-	-	c->t	-	-	NC	-
s2456	914989	REC031	N02-N03	SeAg_B0924	artJ	a->g	ctt->ctc	Leu->Leu	S	arginine ABC transporter, periplasmic arginine-binding protein ArtJ
s2457	915391	REC031	N02-N03	SeAg_B0924	artJ	a->g	gct->gcc	Ala->Ala	S	arginine ABC transporter, periplasmic arginine-binding protein ArtJ
s2458	915568	REC031	N02-N03	-	-	t->a	-	-	NC	-
s2459	915609	REC031	N02-N03	-	-	t->c	-	-	NC	-
s2460	915755	REC031	N02-N03	SeAg_B0925	artM	c->t	gtg->atg	Val->Met	NS	arginine ABC transporter, permease protein ArtM
s2461	915801	REC031	N02-N03	SeAg_B0925	artM	t->c	gaa->gag	Glu->Glu	S	arginine ABC transporter, permease protein ArtM
s2462	915912	REC031	N02-N03	SeAg_B0925	artM	c->a	acg->act	Thr->Thr	S	arginine ABC transporter, permease protein ArtM
s2463	915942	REC031	N02-N03	SeAg_B0925	artM	g->a	tgc->tgt	Cys->Cys	S	arginine ABC transporter, permease protein ArtM
s2464	916089	REC031	N02-N03	SeAg_B0925	artM	c->t	acg->aca	Thr->Thr	S	arginine ABC transporter, permease protein ArtM
s2465	916119	REC031	N02-N03	SeAg_B0925	artM	t->c	cta->ctg	Leu->Leu	S	arginine ABC transporter, permease protein ArtM
s2466	916212	REC031	N02-N03	SeAg_B0925	artM	a->g	att->atc	Ile->Ile	S	arginine ABC transporter, permease protein ArtM
s2467	916305	REC031	N02-N03	SeAg_B0925	artM	g->a	tac->tat	Tyr->Tyr	S	arginine ABC transporter, permease protein ArtM
s2468	916550	REC031	N02-N03	SeAg_B0926	artQ	g->a	gcc->gct	Ala->Ala	S	arginine ABC transporter, permease protein ArtQ
s2469	916802	REC031	N02-N03	SeAg_B0926	artQ	t->c	cta->ctg	Leu->Leu	S	arginine ABC transporter, permease protein ArtQ
s2470	916865	REC031	N02-N03	SeAg_B0926	artQ	a->g	ggt->ggc	Gly->Gly	S	arginine ABC transporter, permease protein ArtQ
s2471	916985	REC031	N02-N03	SeAg_B0926	artQ	g->a	ggc->ggt	Gly->Gly	S	arginine ABC transporter, permease protein ArtQ
s2472	917158	REC031	N02-N03	SeAg_B0927	artI	g->a	ctg->ttg	Leu->Leu	S	arginine ABC transporter, periplasmic arginine-binding protein ArtI
s2473	917357	REC031	N02-N03	SeAg_B0927	artI	t->c	caa->cag	Gln->Gln	S	arginine ABC transporter, periplasmic arginine-binding protein ArtI
s2474	918342	REC031	N02-N03	SeAg_B0928	artP	g->a	ctg->ttg	Leu->Leu	S	arginine ABC transporter, ATP-binding protein
s2475	919738	REC031	N02-N03	SeAg_B0931	-	t->c	ctt->ctc	Leu->Leu	S	N-acetylmuramoyl-L-alanine amidase AmiD
s2476	919878	REC031	N02-N03	SeAg_B0931	-	c->a	gcc->gac	Ala->Asp	NS	N-acetylmuramoyl-L-alanine amidase AmiD
s2477	919903	REC031	N02-N03	SeAg_B0931	-	c->t	ggc->ggt	Gly->Gly	S	N-acetylmuramoyl-L-alanine amidase AmiD
s2478	920080	REC031	N02-N03	SeAg_B0931	-	c->t	ggc->ggt	Gly->Gly	S	N-acetylmuramoyl-L-alanine amidase AmiD
s2479	920161	REC031	N02-N03	SeAg_B0931	-	t->c	gat->gac	Asp->Asp	S	N-acetylmuramoyl-L-alanine amidase AmiD
s2480	920177	REC031	N02-N03	SeAg_B0931	-	a->g	aac->gac	Asn->Asp	NS	N-acetylmuramoyl-L-alanine amidase AmiD
s2481	920330	REC031	N02-N03	SeAg_B0931	-	a->g	acg->gcg	Thr->Ala	NS	N-acetylmuramoyl-L-alanine amidase AmiD
s2482	920413	REC031	N02-N03	SeAg_B0931	-	g->a	gcg->gca	Ala->Ala	S	N-acetylmuramoyl-L-alanine amidase AmiD
s2483	920641	REC031	N02-N03	SeAg_B0932	-	t->c	aca->acg	Thr->Thr	S	NAD dependent epimerase/dehydratase family
s2484	920692	REC031	N02-N03	SeAg_B0932	-	c->g	ccg->ccc	Pro->Pro	S	NAD dependent epimerase/dehydratase family
s2485	921052	REC031	N02-N03	SeAg_B0932	-	c->t	ttg->tta	Leu->Leu	S	NAD dependent epimerase/dehydratase family
s2486	921079	REC031	N02-N03	SeAg_B0932	-	a->g	gct->gcc	Ala->Ala	S	NAD dependent epimerase/dehydratase family
s2487	1116044	REC041	N05-N06	SeAg_B1114	-	c->g	cag->gcg	Gln->Ala	NS	type VI secretion system Vgr family protein
s2488	1116045	REC041	N05-N06	SeAg_B1114	-	a->c	cag->gcg	Gln->Ala	NS	type VI secretion system Vgr family protein
s2489	1116049	REC041	N05-N06	SeAg_B1114	-	a->t	gaa->gat	Glu->Asp	NS	type VI secretion system Vgr family protein
s2490	1116054	REC041	N05-N06	SeAg_B1114	-	g->c	cgc->cca	Arg->Pro	NS	type VI secretion system Vgr family protein
s2491	1116055	REC041	N05-N06	SeAg_B1114	-	c->a	cgc->cca	Arg->Pro	NS	type VI secretion system Vgr family protein
s2492	1116056	REC041	N05-N06	SeAg_B1114	-	t->c	tcg->ccg	Ser->Pro	NS	type VI secretion system Vgr family protein
s2493	1116064	REC041	N05-N06	SeAg_B1114	-	c->g	ggc->ggg	Gly->Gly	S	type VI secretion system Vgr family protein
s2494	1116065	REC041	N05-N06	SeAg_B1114	-	a->g	agc->ggg	Ser->Gly	NS	type VI secretion system Vgr family protein
s2495	1116067	REC041	N05-N06	SeAg_B1114	-	c->g	agc->ggg	Ser->Gly	NS	type VI secretion system Vgr family protein
s2496	1116079	REC041	N05-N06	SeAg_B1114	-	t->c	act->acc	Thr->Thr	S	type VI secretion system Vgr family protein
s2497	1458270	REC021	N02-N38	SeAg_B1500	-	g->a	aaa->aga	Lys->Arg	NS	conserved hypothetical protein
s2498	1458295	REC021	N02-N38	SeAg_B1500	-	g->t	gat->gag	Asp->Glu	NS	conserved hypothetical protein
s2499	1458319	REC021	N02-N38	SeAg_B1500	-	c->t	gct->gcc	Ala->Ala	S	conserved hypothetical protein
s2500	1458331	REC021	N02-N38	SeAg_B1500	-	g->a	aaa->aag	Lys->Lys	S	conserved hypothetical protein
s2501	1458338	REC021	N02-N38	SeAg_B1500	-	a->g	aac->gac	Asn->Asp	NS	conserved hypothetical protein
s2502	1458550	REC021	N02-N38	SeAg_B1500	-	a->g	aaa->aag	Lys->Lys	S	conserved hypothetical protein
s2503	1458622	REC021	N02-N38	SeAg_B1500	-	c->a	ggc->gga	Gly->Gly	S	conserved hypothetical protein
s2504	1458790	REC021	N02-N38	SeAg_B1500	-	c->t	aac->aat	Asn->Asn	S	conserved hypothetical protein
s2505	1459035	REC021	N02-N38	SeAg_B1500	-	g->c	agt->act	Ser->Thr	NS	conserved hypothetical protein
s2506	1459106	REC021	N02-N38	SeAg_B1500	-	c->g	caa->gaa	Gln->Glu	NS	conserved hypothetical protein
s2507	1459120	REC021	N02-N38	SeAg_B1500	-	c->t	tac->tat	Tyr->Tyr	S	conserved hypothetical protein
s2508	1459156	REC021	N02-N38	SeAg_B1500	-	a->g	caa->cag	Gln->Gln	S	conserved hypothetical protein
s2509	1459220	REC021	N02-N38	SeAg_B1500	-	a->g	att->gtt	Ile->Val	NS	conserved hypothetical protein
s2510	1459237	REC021	N02-N38	SeAg_B1500	-	c->a	ccc->cca	Pro->Pro	S	conserved hypothetical protein
s2511	1459238	REC021	N02-N38	SeAg_B1500	-	g->a	ggt->aat	Gly->Asn	NS	conserved hypothetical protein
s2512	1459239	REC021	N02-N38	SeAg_B1500	-	g->a	ggt->aat	Gly->Asn	NS	conserved hypothetical protein
s2513	1459260	REC021	N02-N38	SeAg_B1500	-	t->c	atc->acc	Ile->Thr	NS	conserved hypothetical protein
s2514	1459288	REC021	N02-N38	SeAg_B1500	-	c->t	gcc->gct	Ala->Ala	S	conserved hypothetical protein
s2515	1459303	REC021	N02-N38	SeAg_B1500	-	c->a	cgc->cga	Arg->Arg	S	conserved hypothetical protein
s2516	1459420	REC021	N02-N38	SeAg_B1500	-	t->g	ctt->ctg	Leu->Leu	S	conserved hypothetical protein
s2517	1459468	REC021	N02-N38	SeAg_B1500	-	t->c	tct->tcc	Ser->Ser	S	conserved hypothetical protein
s2518	1459530	REC021	N02-N38	SeAg_B1500	-	g->a	cag->cgg	Gln->Arg	NS	conserved hypothetical protein
s2519	1459542	REC021	N02-N38	SeAg_B1500	-	c->t	gct->gta	Ala->Val	NS	conserved hypothetical protein
s2520	1459543	REC021	N02-N38	SeAg_B1500	-	a->t	gct->gta	Ala->Val	NS	conserved hypothetical protein
s2521	1459558	REC021	N02-N38	SeAg_B1500	-	c->t	act->acc	Thr->Thr	S	conserved hypothetical protein
s2522	1459679	REC021	N02-N38	SeAg_B1500	-	a->c	aaa->caa	Lys->Gln	NS	conserved hypothetical protein
s2523	1459723	REC021	N02-N38	SeAg_B1500	-	c->g	acc->acg	Thr->Thr	S	conserved hypothetical protein
s2524	1459726	REC021	N02-N38	SeAg_B1500	-	t->a	gat->gaa	Asp->Glu	NS	conserved hypothetical protein
s2525	1459738	REC021	N02-N38	SeAg_B1500	-	c->a	gcc->gca	Ala->Ala	S	conserved hypothetical protein
s2526	1459756	REC021	N02-N38	SeAg_B1500	-	a->g	gaa->gag	Glu->Glu	S	conserved hypothetical protein
s2527	1459761	REC021	N02-N38	SeAg_B1500	-	a->t	tat->ttt	Tyr->Phe	NS	conserved hypothetical protein
s2528	1459776	REC021	N02-N38	SeAg_B1500	-	g->a	agg->aag	Arg->Lys	NS	conserved hypothetical protein
s2529	1459788	REC021	N02-N38	SeAg_B1500	-	a->g	aaa->aga	Lys->Arg	NS	conserved hypothetical protein
s2530	1459813	REC021	N02-N38	SeAg_B1500	-	t->c	agt->agc	Ser->Ser	S	conserved hypothetical protein
s2531	1459819	REC021	N02-N38	SeAg_B1500	-	t->c	agt->agc	Ser->Ser	S	conserved hypothetical protein
s2532	1459870	REC021	N02-N38	SeAg_B1500	-	c->t	gac->gat	Asp->Asp	S	conserved hypothetical protein
s2533	1459949	REC021	N02-N38	-	-	g->t	-	-	NC	-
s2534	1459958	REC021	N02-N38	-	-	c->t	-	-	NC	-
s2535	1459965	REC021	N02-N38	-	-	g->a	-	-	NC	-
s2536	1460056	REC021	N02-N38	-	-	g->a	-	-	NC	-
s2537	1460301	REC021	N02-N38	SeAg_B1501	-	c->a	atc->ctc	Ile->Leu	NS	multidrug transporter EmrE
s2538	1460492	REC021	N02-N38	SeAg_B1501	-	t->c	ggt->ggc	Gly->Gly	S	multidrug transporter EmrE
s2539	1460510	REC021	N02-N38	SeAg_B1501	-	g->a	ctg->cta	Leu->Leu	S	multidrug transporter EmrE
s2540	1460582	REC021	N02-N38	-	-	g->a	-	-	NC	-
s2541	1460677	REC021	N02-N38	SeAg_B1502	-	c->t	tcg->tca	Ser->Ser	S	universal stress protein F
s2542	1460818	REC021	N02-N38	SeAg_B1502	-	g->t	gcc->gca	Ala->Ala	S	universal stress protein F
s2543	1461206	REC021	N02-N38	-	-	c->a	-	-	NC	-
s2544	1461310	REC021	N02-N38	-	-	a->g	-	-	NC	-
s2545	1461662	REC021	N02-N38	SeAg_B1505	nifJ	c->a	ctg->ctt	Leu->Leu	S	pyruvate:ferredoxin (flavodoxin) oxidoreductase
s2546	1461665	REC021	N02-N38	SeAg_B1505	nifJ	g->c	gcc->gcg	Ala->Ala	S	pyruvate:ferredoxin (flavodoxin) oxidoreductase
s2547	1461842	REC021	N02-N38	SeAg_B1505	nifJ	c->t	ccg->cca	Pro->Pro	S	pyruvate:ferredoxin (flavodoxin) oxidoreductase
s2548	1461899	REC021	N02-N38	SeAg_B1505	nifJ	g->a	ggt->ggc	Gly->Gly	S	pyruvate:ferredoxin (flavodoxin) oxidoreductase
s2549	1461992	REC021	N02-N38	SeAg_B1505	nifJ	c->t	aaa->aag	Lys->Lys	S	pyruvate:ferredoxin (flavodoxin) oxidoreductase
s2550	1462280	REC021	N02-N38	SeAg_B1505	nifJ	c->t	ctg->cta	Leu->Leu	S	pyruvate:ferredoxin (flavodoxin) oxidoreductase
s2551	1462288	REC021	N02-N38	SeAg_B1505	nifJ	c->t	gat->aat	Asp->Asn	NS	pyruvate:ferredoxin (flavodoxin) oxidoreductase
s2552	1462304	REC021	N02-N38	SeAg_B1505	nifJ	a->g	att->atc	Ile->Ile	S	pyruvate:ferredoxin (flavodoxin) oxidoreductase
s2553	1462379	REC021	N02-N38	SeAg_B1505	nifJ	g->a	ggt->ggc	Gly->Gly	S	pyruvate:ferredoxin (flavodoxin) oxidoreductase
s2554	1462388	REC021	N02-N38	SeAg_B1505	nifJ	c->t	gcg->gca	Ala->Ala	S	pyruvate:ferredoxin (flavodoxin) oxidoreductase
s2555	1463558	REC021	N02-N38	SeAg_B1505	nifJ	g->a	cat->cac	His->His	S	pyruvate:ferredoxin (flavodoxin) oxidoreductase
s2556	1463990	REC021	N02-N38	SeAg_B1505	nifJ	t->c	gaa->gag	Glu->Glu	S	pyruvate:ferredoxin (flavodoxin) oxidoreductase
s2557	1464040	REC021	N02-N38	SeAg_B1505	nifJ	c->t	agc->ggc	Ser->Gly	NS	pyruvate:ferredoxin (flavodoxin) oxidoreductase
s2558	1464059	REC021	N02-N38	SeAg_B1505	nifJ	c->g	ctg->ctc	Leu->Leu	S	pyruvate:ferredoxin (flavodoxin) oxidoreductase
s2559	1464176	REC021	N02-N38	SeAg_B1505	nifJ	g->a	gat->gac	Asp->Asp	S	pyruvate:ferredoxin (flavodoxin) oxidoreductase
s2560	1464217	REC021	N02-N38	SeAg_B1505	nifJ	t->c	gtg->atg	Val->Met	NS	pyruvate:ferredoxin (flavodoxin) oxidoreductase
s2561	1464227	REC021	N02-N38	SeAg_B1505	nifJ	g->c	cgc->cgg	Arg->Arg	S	pyruvate:ferredoxin (flavodoxin) oxidoreductase
s2562	1464269	REC021	N02-N38	SeAg_B1505	nifJ	c->g	cac->cag	His->Gln	NS	pyruvate:ferredoxin (flavodoxin) oxidoreductase
s2563	1464272	REC021	N02-N38	SeAg_B1505	nifJ	a->g	cgc->cgt	Arg->Arg	S	pyruvate:ferredoxin (flavodoxin) oxidoreductase
s2564	1464371	REC021	N02-N38	SeAg_B1505	nifJ	g->a	gac->gat	Asp->Asp	S	pyruvate:ferredoxin (flavodoxin) oxidoreductase
s2565	1464383	REC021	N02-N38	SeAg_B1505	nifJ	t->a	tct->tca	Ser->Ser	S	pyruvate:ferredoxin (flavodoxin) oxidoreductase
s2566	1464566	REC021	N02-N38	SeAg_B1505	nifJ	c->t	agg->aga	Arg->Arg	S	pyruvate:ferredoxin (flavodoxin) oxidoreductase
s2567	1464773	REC021	N02-N38	SeAg_B1505	nifJ	t->c	ggg->gga	Gly->Gly	S	pyruvate:ferredoxin (flavodoxin) oxidoreductase
s2568	1464817	REC021	N02-N38	SeAg_B1505	nifJ	a->g	tta->cta	Leu->Leu	S	pyruvate:ferredoxin (flavodoxin) oxidoreductase
s2569	1465553	REC021	N02-N38	SeAg_B1507	-	a->g	agc->aat	Ser->Asn	NS	putative cytoplasmic protein
s2570	1465554	REC021	N02-N38	SeAg_B1507	-	t->c	agc->aat	Ser->Asn	NS	putative cytoplasmic protein
s2571	1465566	REC021	N02-N38	SeAg_B1507	-	c->t	tat->tac	Tyr->Tyr	S	putative cytoplasmic protein
s2572	1465682	REC021	N02-N38	SeAg_B1508	-	g->a	acc->act	Thr->Thr	S	heat shock protein HslJ
s2573	1465697	REC021	N02-N38	SeAg_B1508	-	c->t	gca->gcg	Ala->Ala	S	heat shock protein HslJ
s2574	1465727	REC021	N02-N38	SeAg_B1508	-	g->a	ggt->ggc	Gly->Gly	S	heat shock protein HslJ
s2575	1465747	REC021	N02-N38	SeAg_B1508	-	g->t	aag->cag	Lys->Gln	NS	heat shock protein HslJ
s2576	1465808	REC021	N02-N38	SeAg_B1508	-	c->t	ctg->cta	Leu->Leu	S	heat shock protein HslJ
s2577	1465847	REC021	N02-N38	SeAg_B1508	-	g->a	tct->tcc	Ser->Ser	S	heat shock protein HslJ
s2578	1465973	REC021	N02-N38	SeAg_B1508	-	a->g	tgc->tgt	Cys->Cys	S	heat shock protein HslJ
s2579	1465982	REC021	N02-N38	SeAg_B1508	-	c->g	atc->atg	Ile->Met	NS	heat shock protein HslJ
s2580	1466067	REC021	N02-N38	-	-	g->a	-	-	NC	-
s2581	1466190	REC021	N02-N38	SeAg_B1509	-	a->g	cta->tta	Leu->Leu	S	D-lactate dehydrogenase
s2582	1466461	REC021	N02-N38	SeAg_B1509	-	a->g	gat->gac	Asp->Asp	S	D-lactate dehydrogenase
s2583	1466566	REC021	N02-N38	SeAg_B1509	-	t->g	gtc->gta	Val->Val	S	D-lactate dehydrogenase
s2584	1466818	REC021	N02-N38	SeAg_B1509	-	c->g	ccg->ccc	Pro->Pro	S	D-lactate dehydrogenase
s2585	1466830	REC021	N02-N38	SeAg_B1509	-	c->t	cca->ccg	Pro->Pro	S	D-lactate dehydrogenase
s2586	1466839	REC021	N02-N38	SeAg_B1509	-	g->a	gtc->gtt	Val->Val	S	D-lactate dehydrogenase
s2587	1466869	REC021	N02-N38	SeAg_B1509	-	a->g	gat->gac	Asp->Asp	S	D-lactate dehydrogenase
s2588	1467049	REC021	N02-N38	SeAg_B1509	-	a->g	ttt->ttc	Phe->Phe	S	D-lactate dehydrogenase
s2589	1467265	REC021	N02-N38	-	-	a->c	-	-	NC	-
s2590	1467590	REC021	N02-N38	SeAg_B1510	-	g->a	caa->cag	Gln->Gln	S	conserved hypothetical protein
s2591	1467674	REC021	N02-N38	SeAg_B1510	-	a->t	gct->gca	Ala->Ala	S	conserved hypothetical protein
s2592	1467677	REC021	N02-N38	SeAg_B1510	-	a->g	acg->aca	Thr->Thr	S	conserved hypothetical protein
s2593	1467813	REC021	N02-N38	SeAg_B1510	-	g->a	atc->gtc	Ile->Val	NS	conserved hypothetical protein
s2594	1467944	REC021	N02-N38	SeAg_B1510	-	a->g	gag->gaa	Glu->Glu	S	conserved hypothetical protein
s2595	1467948	REC021	N02-N38	SeAg_B1510	-	g->a	atg->gtg	Met->Val	NS	conserved hypothetical protein
s2596	1467974	REC021	N02-N38	SeAg_B1510	-	g->a	cta->ctg	Leu->Leu	S	conserved hypothetical protein
s2597	1468029	REC021	N02-N38	SeAg_B1510	-	g->a	gtg->atg	Val->Met	NS	conserved hypothetical protein
s2598	1468097	REC021	N02-N38	SeAg_B1510	-	c->t	gac->gat	Asp->Asp	S	conserved hypothetical protein
s2599	1468243	REC021	N02-N38	SeAg_B1510	-	g->a	caa->cga	Gln->Arg	NS	conserved hypothetical protein
s2600	1468286	REC021	N02-N38	SeAg_B1510	-	t->c	ggc->ggt	Gly->Gly	S	conserved hypothetical protein
s2601	1468559	REC021	N02-N38	SeAg_B1510	-	t->c	ggc->ggt	Gly->Gly	S	conserved hypothetical protein
s2602	1468586	REC021	N02-N38	SeAg_B1510	-	t->c	cac->cat	His->His	S	conserved hypothetical protein
s2603	1468658	REC021	N02-N38	SeAg_B1510	-	c->t	cgc->cgt	Arg->Arg	S	conserved hypothetical protein
s2604	1468708	REC021	N02-N38	SeAg_B1510	-	g->a	cac->cgc	His->Arg	NS	conserved hypothetical protein
s2605	1468754	REC021	N02-N38	SeAg_B1510	-	g->a	aga->agg	Arg->Arg	S	conserved hypothetical protein
s2606	1468894	REC021	N02-N38	SeAg_B1510	-	a->t	gag->gtg	Glu->Val	NS	conserved hypothetical protein
s2607	1468901	REC021	N02-N38	SeAg_B1510	-	a->g	gga->ggg	Gly->Gly	S	conserved hypothetical protein
s2608	1468919	REC021	N02-N38	SeAg_B1510	-	c->t	agc->agt	Ser->Ser	S	conserved hypothetical protein
s2609	1468944	REC021	N02-N38	SeAg_B1510	-	a->c	att->ctt	Ile->Leu	NS	conserved hypothetical protein
s2610	1468967	REC021	N02-N38	SeAg_B1510	-	c->a	cgc->cga	Arg->Arg	S	conserved hypothetical protein
s2611	1469060	REC021	N02-N38	SeAg_B1510	-	c->t	cgc->cgt	Arg->Arg	S	conserved hypothetical protein
s2612	1469117	REC021	N02-N38	SeAg_B1510	-	a->g	cca->ccg	Pro->Pro	S	conserved hypothetical protein
s2613	1469378	REC021	N02-N38	SeAg_B1510	-	t->c	gct->gcc	Ala->Ala	S	conserved hypothetical protein
s2614	1469462	REC021	N02-N38	SeAg_B1510	-	c->t	atc->att	Ile->Ile	S	conserved hypothetical protein
s2615	1469510	REC021	N02-N38	SeAg_B1510	-	g->a	cga->cgg	Arg->Arg	S	conserved hypothetical protein
s2616	1469592	REC021	N02-N38	SeAg_B1510	-	c->t	ctg->ttg	Leu->Leu	S	conserved hypothetical protein
s2617	1469651	REC021	N02-N38	SeAg_B1510	-	t->c	cct->ccc	Pro->Pro	S	conserved hypothetical protein
s2618	1469711	REC021	N02-N38	SeAg_B1510	-	t->c	gtt->gtc	Val->Val	S	conserved hypothetical protein
s2619	1469768	REC021	N02-N38	SeAg_B1510	-	g->a	acg->aca	Thr->Thr	S	conserved hypothetical protein
s2620	1469813	REC021	N02-N38	SeAg_B1510	-	t->c	gct->gcc	Ala->Ala	S	conserved hypothetical protein
s2621	1469886	REC021	N02-N38	SeAg_B1510	-	t->a	ttt->att	Phe->Ile	NS	conserved hypothetical protein
s2622	1470052	REC021	N02-N38	SeAg_B1511	-	c->g	ggc->ggg	Gly->Gly	S	conserved domain protein
s2623	1470151	REC021	N02-N38	SeAg_B1511	-	t->c	gat->gac	Asp->Asp	S	conserved domain protein
s2624	1470255	REC021	N02-N38	SeAg_B1512	-	t->c	tgg->cgg	Trp->Arg	NS	YdbL
s2625	1470272	REC021	N02-N38	SeAg_B1512	-	c->t	gac->gat	Asp->Asp	S	YdbL
s2626	1470542	REC021	N02-N38	-	-	t->c	-	-	NC	-
s2627	1470544	REC021	N02-N38	-	-	c->t	-	-	NC	-
s2628	1470549	REC021	N02-N38	-	-	a->g	-	-	NC	-
s2629	1470553	REC021	N02-N38	-	-	g->a	-	-	NC	-
s2630	1470565	REC021	N02-N38	-	-	g->t	-	-	NC	-
s2631	1471568	REC021	N02-N38	SeAg_B1514	-	c->t	atg->gtg	Met->Val	NS	fmn-dependent NADH-azoreductase
s2632	1472090	REC021	N02-N38	SeAg_B1515	hrpA	a->g	acc->gcg	Thr->Ala	NS	ATP-dependent helicase HrpA
s2633	1472092	REC021	N02-N38	SeAg_B1515	hrpA	g->c	acc->gcg	Thr->Ala	NS	ATP-dependent helicase HrpA
s2634	1472101	REC021	N02-N38	SeAg_B1515	hrpA	t->c	gct->gcc	Ala->Ala	S	ATP-dependent helicase HrpA
s2635	1472183	REC021	N02-N38	SeAg_B1515	hrpA	a->g	gtc->atc	Val->Ile	NS	ATP-dependent helicase HrpA
s2636	1472209	REC021	N02-N38	SeAg_B1515	hrpA	g->a	gtg->gta	Val->Val	S	ATP-dependent helicase HrpA
s2637	1472302	REC021	N02-N38	SeAg_B1515	hrpA	a->g	caa->cag	Gln->Gln	S	ATP-dependent helicase HrpA
s2638	1472311	REC021	N02-N38	SeAg_B1515	hrpA	c->t	cgt->cgc	Arg->Arg	S	ATP-dependent helicase HrpA
s2639	1472338	REC021	N02-N38	SeAg_B1515	hrpA	c->t	cgc->cgt	Arg->Arg	S	ATP-dependent helicase HrpA
s2640	1472656	REC021	N02-N38	SeAg_B1515	hrpA	c->t	atc->att	Ile->Ile	S	ATP-dependent helicase HrpA
s2641	1472704	REC021	N02-N38	SeAg_B1515	hrpA	c->t	atc->att	Ile->Ile	S	ATP-dependent helicase HrpA
s2642	1472956	REC021	N02-N38	SeAg_B1515	hrpA	g->a	gca->gcg	Ala->Ala	S	ATP-dependent helicase HrpA
s2643	1473118	REC021	N02-N38	SeAg_B1515	hrpA	g->a	ggg->gga	Gly->Gly	S	ATP-dependent helicase HrpA
s2644	1473136	REC021	N02-N38	SeAg_B1515	hrpA	t->c	att->atc	Ile->Ile	S	ATP-dependent helicase HrpA
s2645	1473242	REC021	N02-N38	SeAg_B1515	hrpA	c->t	ttg->ctg	Leu->Leu	S	ATP-dependent helicase HrpA
s2646	1473313	REC021	N02-N38	SeAg_B1515	hrpA	g->a	gta->gtg	Val->Val	S	ATP-dependent helicase HrpA
s2647	1489560	REC002	N01-73.H.09	-	-	g->a	-	-	NC	-
s2648	1489779	REC002	N01-N02	SeAg_B1531	-	a->g	ctg->cta	Leu->Leu	S	methyl-accepting chemotaxis protein III
s2649	1490208	REC002	N01-73.H.09	SeAg_B1531	-	g->a	gcg->gca	Ala->Ala	S	methyl-accepting chemotaxis protein III
s2650	1490223	REC002	N01-73.H.09	SeAg_B1531	-	g->a	gag->gaa	Glu->Glu	S	methyl-accepting chemotaxis protein III
s2651	1490283	REC002	N01-N02	SeAg_B1531	-	a->g	gcg->gca	Ala->Ala	S	methyl-accepting chemotaxis protein III
s2652	1490400	REC002	N01-73.H.09	SeAg_B1531	-	g->a	gag->gaa	Glu->Glu	S	methyl-accepting chemotaxis protein III
s2653	1490484	REC002	N01-N02	SeAg_B1531	-	t->g	gtg->gtt	Val->Val	S	methyl-accepting chemotaxis protein III
s2654	1490529	REC002	N01-N02	SeAg_B1531	-	c->t	act->acc	Thr->Thr	S	methyl-accepting chemotaxis protein III
s2655	1490532	REC002	N01-N02	SeAg_B1531	-	c->t	gct->gcc	Ala->Ala	S	methyl-accepting chemotaxis protein III
s2656	1490592	REC002	N01-N02	SeAg_B1531	-	a->g	gcg->gca	Ala->Ala	S	methyl-accepting chemotaxis protein III
s2657	1490613	REC002	N01-73.H.09	SeAg_B1531	-	g->t	acg->act	Thr->Thr	S	methyl-accepting chemotaxis protein III
s2658	1490643	REC002	N01-N02	SeAg_B1531	-	a->g	gcg->gca	Ala->Ala	S	methyl-accepting chemotaxis protein III
s2659	1490805	REC002	N01-73.H.09	SeAg_B1531	-	c->t	atc->att	Ile->Ile	S	methyl-accepting chemotaxis protein III
s2660	1490814	REC002	N01-73.H.09	SeAg_B1531	-	a->g	cta->ctg	Leu->Leu	S	methyl-accepting chemotaxis protein III
s2661	1490967	REC002	N01-73.H.09	SeAg_B1531	-	a->c	gga->ggc	Gly->Gly	S	methyl-accepting chemotaxis protein III
s2662	1491119	REC002	N01-73.H.09	SeAg_B1531	-	a->g	aag->agg	Lys->Arg	NS	methyl-accepting chemotaxis protein III
s2663	1491264	REC002	N01-73.H.09	SeAg_B1531	-	g->a	tag->taa	***->***	S	methyl-accepting chemotaxis protein III
s2664	1491304	REC002	N01-N02	-	-	g->t	-	-	NC	-
s2665	1491367	REC002	N01-N02	SeAg_B1532	-	t->c	gcg->gca	Ala->Ala	S	LysR substrate binding domain protein
s2666	1491616	REC002	N01-N02	SeAg_B1532	-	t->c	ccg->cca	Pro->Pro	S	LysR substrate binding domain protein
s2667	1491637	REC002	N01-N02	SeAg_B1532	-	a->g	gtc->gtt	Val->Val	S	LysR substrate binding domain protein
s2668	1491772	REC002	N01-73.H.09	SeAg_B1532	-	t->c	tca->tcg	Ser->Ser	S	LysR substrate binding domain protein
s2669	1491778	REC002	N01-73.H.09	SeAg_B1532	-	g->a	cgc->cgt	Arg->Arg	S	LysR substrate binding domain protein
s2670	1491817	REC002	N01-N02	SeAg_B1532	-	c->t	gca->gcg	Ala->Ala	S	LysR substrate binding domain protein
s2671	1491936	REC002	N01-73.H.09	SeAg_B1532	-	c->t	gtt->att	Val->Ile	NS	LysR substrate binding domain protein
s2672	1491940	REC002	N01-73.H.09	SeAg_B1532	-	c->t	gtg->gta	Val->Val	S	LysR substrate binding domain protein
s2673	1492081	REC002	N01-N02	SeAg_B1532	-	c->a	cgt->cgg	Arg->Arg	S	LysR substrate binding domain protein
s2674	1492362	REC002	N01-73.H.09	-	-	t->c	-	-	NC	-
s2675	1492928	REC002	N01-N02	SeAg_B1533	-	t->c	cta->tta	Leu->Leu	S	putative cytoplasmic protein
s2676	1493058	REC002	N01-73.H.09	SeAg_B1533	-	g->a	agt->aat	Ser->Asn	NS	putative cytoplasmic protein
s2677	1493283	REC002	N01-N02	SeAg_B1533	-	c->t	att->act	Ile->Thr	NS	putative cytoplasmic protein
s2678	1493347	REC002	N01-73.H.09	SeAg_B1533	-	c->t	gcc->gct	Ala->Ala	S	putative cytoplasmic protein
s2679	1493602	REC002	N01-N02	SeAg_B1533	-	a->t	cct->cca	Pro->Pro	S	putative cytoplasmic protein
s2680	1493754	REC002	N01-N02	SeAg_B1533	-	t->c	acg->atg	Thr->Met	NS	putative cytoplasmic protein
s2681	1493767	REC002	N01-73.H.09	SeAg_B1533	-	c->g	agc->agg	Ser->Ser	S	putative cytoplasmic protein
s2682	1493773	REC002	N01-73.H.09	SeAg_B1533	-	c->t	ggc->ggt	Gly->Gly	S	putative cytoplasmic protein
s2683	1493815	REC002	N01-73.H.09	SeAg_B1533	-	t->a	gct->gca	Ala->Ala	S	putative cytoplasmic protein
s2684	1494220	REC002	N01-N02	SeAg_B1534	-	a->g	gtg->gta	Val->Val	S	carboxylesterase, type B
s2685	1494262	REC002	N01-73.H.09	SeAg_B1534	-	c->t	ggc->ggt	Gly->Gly	S	carboxylesterase, type B
s2686	1494307	REC002	N01-N02	SeAg_B1534	-	t->a	caa->cat	Gln->His	NS	carboxylesterase, type B
s2687	1494319	REC002	N01-N02	SeAg_B1534	-	a->g	aag->aaa	Lys->Lys	S	carboxylesterase, type B
s2688	1494399	REC002	N01-73.H.09	SeAg_B1534	-	a->g	gag->ggg	Glu->Gly	NS	carboxylesterase, type B
s2689	1494628	REC002	N01-73.H.09	SeAg_B1534	-	g->a	gtg->gta	Val->Val	S	carboxylesterase, type B
s2690	1494655	REC002	N01-N02	SeAg_B1534	-	a->g	gcg->gca	Ala->Ala	S	carboxylesterase, type B
s2691	1494823	REC002	N01-N02	SeAg_B1534	-	c->a	ccg->ccc	Pro->Pro	S	carboxylesterase, type B
s2692	1494838	REC002	N01-N02	SeAg_B1534	-	t->c	atc->att	Ile->Ile	S	carboxylesterase, type B
s2693	1494946	REC002	N01-N02	SeAg_B1534	-	a->g	cgg->cga	Arg->Arg	S	carboxylesterase, type B
s2694	1494959	REC002	N01-N02	SeAg_B1534	-	c->g	gga->cga	Gly->Arg	NS	carboxylesterase, type B
s2695	1495111	REC002	N01-N02	SeAg_B1534	-	t->c	acc->act	Thr->Thr	S	carboxylesterase, type B
s2696	1495123	REC002	N01-N02	SeAg_B1534	-	t->c	ggc->ggt	Gly->Gly	S	carboxylesterase, type B
s2697	1495487	REC002	N01-73.H.09	-	-	a->c	-	-	NC	-
s2698	1495732	REC002	N01-N02	SeAg_B1535	-	c->a	tca->tcc	Ser->Ser	S	glucans biosynthesis protein D
s2699	1495853	REC002	N01-73.H.09	SeAg_B1535	-	g->a	gcg->acg	Ala->Thr	NS	glucans biosynthesis protein D
s2700	1496047	REC002	N01-73.H.09	SeAg_B1535	-	c->t	cgc->cgt	Arg->Arg	S	glucans biosynthesis protein D
s2701	1496053	REC002	N01-73.H.09	SeAg_B1535	-	c->t	atc->att	Ile->Ile	S	glucans biosynthesis protein D
s2702	1496182	REC002	N01-73.H.09	SeAg_B1535	-	t->c	gtt->gtc	Val->Val	S	glucans biosynthesis protein D
s2703	1496308	REC002	N01-73.H.09	SeAg_B1535	-	c->a	gcc->gca	Ala->Ala	S	glucans biosynthesis protein D
s2704	1496374	REC002	N01-73.H.09	SeAg_B1535	-	t->c	gct->gcc	Ala->Ala	S	glucans biosynthesis protein D
s2705	1496386	REC002	N01-N02	SeAg_B1535	-	t->c	ggc->ggt	Gly->Gly	S	glucans biosynthesis protein D
s2706	1496417	REC002	N01-73.H.09	SeAg_B1535	-	a->t	acg->tcg	Thr->Ser	NS	glucans biosynthesis protein D
s2707	1496467	REC002	N01-73.H.09	SeAg_B1535	-	a->t	ata->att	Ile->Ile	S	glucans biosynthesis protein D
s2708	1496524	REC002	N01-73.H.09	SeAg_B1535	-	t->c	cgt->cgc	Arg->Arg	S	glucans biosynthesis protein D
s2709	1496812	REC002	N01-N02	SeAg_B1535	-	c->t	ggt->ggc	Gly->Gly	S	glucans biosynthesis protein D
s2710	1496881	REC002	N01-73.H.09	SeAg_B1535	-	g->a	gcg->gca	Ala->Ala	S	glucans biosynthesis protein D
s2711	1496884	REC002	N01-N02	SeAg_B1535	-	t->c	ttc->ttt	Phe->Phe	S	glucans biosynthesis protein D
s2712	1496922	REC002	N01-73.H.09	SeAg_B1535	-	a->g	caa->cga	Gln->Arg	NS	glucans biosynthesis protein D
s2713	1496926	REC002	N01-N02	SeAg_B1535	-	t->c	tcg->tct	Ser->Ser	S	glucans biosynthesis protein D
s2714	1496968	REC002	N01-73.H.09	SeAg_B1535	-	c->a	ggc->gga	Gly->Gly	S	glucans biosynthesis protein D
s2715	1497085	REC002	N01-N02	SeAg_B1535	-	g->a	gta->gtg	Val->Val	S	glucans biosynthesis protein D
s2716	1497091	REC002	N01-73.H.09	SeAg_B1535	-	g->a	acg->aca	Thr->Thr	S	glucans biosynthesis protein D
s2717	1497094	REC002	N01-N02	SeAg_B1535	-	t->c	ctc->ctt	Leu->Leu	S	glucans biosynthesis protein D
s2718	1497133	REC002	N01-N02	SeAg_B1535	-	t->a	gta->gtt	Val->Val	S	glucans biosynthesis protein D
s2719	1497208	REC002	N01-73.H.09	SeAg_B1535	-	t->a	cgt->cga	Arg->Arg	S	glucans biosynthesis protein D
s2720	1497232	REC002	N01-N02	SeAg_B1535	-	a->g	gag->gaa	Glu->Glu	S	glucans biosynthesis protein D
s2721	1497357	REC002	N01-N02	-	-	c->g	-	-	NC	-
s2722	1497365	REC002	N01-N02	-	-	a->t	-	-	NC	-
s2723	1497372	REC002	N01-N02	-	-	a->g	-	-	NC	-
s2724	1497392	REC002	N01-N02	-	-	c->t	-	-	NC	-
s2725	1497407	REC002	N01-73.H.09	-	-	a->g	-	-	NC	-
s2726	1497416	REC002	N01-N02	-	-	c->t	-	-	NC	-
s2727	1497466	REC002	N01-73.H.09	-	-	g->a	-	-	NC	-
s2728	1497488	REC002	N01-73.H.09	-	-	a->g	-	-	NC	-
s2729	1497686	REC002	N01-N02	SeAg_B1536	-	g->a	aaa->gaa	Lys->Glu	NS	YceI family protein
s2730	1497704	REC002	N01-73.H.09	SeAg_B1536	-	c->t	caa->taa	Gln->***	STOP	YceI family protein
s2731	1497736	REC002	N01-N02	SeAg_B1536	-	a->g	gtg->gta	Val->Val	S	YceI family protein
s2732	1497757	REC002	N01-N02	SeAg_B1536	-	a->g	gtg->gta	Val->Val	S	YceI family protein
s2733	1497787	REC002	N01-73.H.09	SeAg_B1536	-	c->t	agc->agt	Ser->Ser	S	YceI family protein
s2734	1497815	REC002	N01-73.H.09	SeAg_B1536	-	g->a	gaa->aaa	Glu->Lys	NS	YceI family protein
s2735	1497820	REC002	N01-N02	SeAg_B1536	-	g->a	ata->atg	Ile->Met	NS	YceI family protein
s2736	1497862	REC002	N01-N02	SeAg_B1536	-	g->a	cca->ccg	Pro->Pro	S	YceI family protein
s2737	1497901	REC002	N01-N02	SeAg_B1536	-	g->t	act->acg	Thr->Thr	S	YceI family protein
s2738	1497910	REC002	N01-73.H.09	SeAg_B1536	-	c->t	gtc->gtt	Val->Val	S	YceI family protein
s2739	1498063	REC002	N01-73.H.09	SeAg_B1536	-	c->t	atc->att	Ile->Ile	S	YceI family protein
s2740	1498124	REC002	N01-73.H.09	-	-	a->g	-	-	NC	-
s2741	1498861	REC002	N01-73.H.09	SeAg_B1537	-	c->t	gcc->acc	Ala->Thr	NS	putative GntR domain protein
s2742	1498925	REC002	N01-73.H.09	SeAg_B1537	-	a->g	agt->agc	Ser->Ser	S	putative GntR domain protein
s2743	1499009	REC002	N01-73.H.09	-	-	t->c	-	-	NC	-
s2744	1499188	REC002	N01-73.H.09	SeAg_B1538	-	t->c	atc->gtc	Ile->Val	NS	L-idonate 5-dehydrogenase
s2745	1499189	REC002	N01-73.H.09	SeAg_B1538	-	g->a	cgc->cgt	Arg->Arg	S	L-idonate 5-dehydrogenase
s2746	1499477	REC002	N01-73.H.09	SeAg_B1538	-	t->c	caa->cag	Gln->Gln	S	L-idonate 5-dehydrogenase
s2747	1499513	REC002	N01-73.H.09	SeAg_B1538	-	t->g	tca->tcc	Ser->Ser	S	L-idonate 5-dehydrogenase
s2748	1499519	REC002	N01-73.H.09	SeAg_B1538	-	t->c	gta->gtg	Val->Val	S	L-idonate 5-dehydrogenase
s2749	1499618	REC002	N01-73.H.09	SeAg_B1538	-	t->c	gca->gcg	Ala->Ala	S	L-idonate 5-dehydrogenase
s2750	1499875	REC002	N01-73.H.09	SeAg_B1538	-	t->c	aaa->gaa	Lys->Glu	NS	L-idonate 5-dehydrogenase
s2751	1500342	REC002	N01-73.H.09	SeAg_B1539	-	c->t	tcg->tca	Ser->Ser	S	probable glucarate transporter
s2752	1500381	REC002	N01-73.H.09	SeAg_B1539	-	c->g	ggg->ggc	Gly->Gly	S	probable glucarate transporter
s2753	1500507	REC002	N01-73.H.09	SeAg_B1539	-	c->a	ctg->ctt	Leu->Leu	S	probable glucarate transporter
s2754	1500765	REC002	N01-73.H.09	SeAg_B1539	-	a->g	ggt->ggc	Gly->Gly	S	probable glucarate transporter
s2755	1500825	REC002	N01-73.H.09	SeAg_B1539	-	c->t	gtg->gta	Val->Val	S	probable glucarate transporter
s2756	1552676	REC003	N01-73.H.09	-	-	.->G	-	-	INS	-
s2757	1552799	REC003	N01-N02	-	-	a->g	-	-	NC	-
s2758	1552827	REC003	N01-N02	-	-	g->a	-	-	NC	-
s2759	1552888	REC003	N01-N02	SeAg_B1586	-	a->c	cgg->cgt	Arg->Arg	S	transcriptional regulator, TetR family
s2760	1552954	REC003	N01-N02	SeAg_B1586	-	t->c	ctg->cta	Leu->Leu	S	transcriptional regulator, TetR family
s2761	1552987	REC003	N01-73.H.09	SeAg_B1586	-	g->a	atc->att	Ile->Ile	S	transcriptional regulator, TetR family
s2762	1553212	REC003	N01-73.H.09	SeAg_B1586	-	a->g	cct->ccc	Pro->Pro	S	transcriptional regulator, TetR family
s2763	1553245	REC003	N01-73.H.09	SeAg_B1586	-	a->g	cgt->cgc	Arg->Arg	S	transcriptional regulator, TetR family
s2764	1553516	REC003	N01-73.H.09	-	-	a->g	-	-	NC	-
s2765	1553539	REC003	N01-73.H.09	-	-	g->a	-	-	NC	-
s2766	1558216	REC004	N01-73.H.09	-	-	a->g	-	-	NC	-
s2767	1558273	REC004	N01-N02	-	-	g->t	-	-	NC	-
s2768	1558328	REC004	N01-73.H.09	-	-	g->a	-	-	NC	-
s2769	1558340	REC004	N01-73.H.09	-	-	a->g	-	-	NC	-
s2770	1558341	REC004	N01-73.H.09	-	-	t->c	-	-	NC	-
s2771	1558366	REC004	N01-73.H.09	-	-	a->g	-	-	NC	-
s2772	1558446	REC004	N01-N02	-	-	g->a	-	-	NC	-
s2773	1558495	REC004	N01-N02	-	-	a->g	-	-	NC	-
s2774	1558518	REC004	N01-N02	-	-	t->c	-	-	NC	-
s2775	1558571	REC004	N01-73.H.09	SeAg_B1593	-	t->c	tca->tcg	Ser->Ser	S	inner membrane protein YddG
s2776	1558574	REC004	N01-73.H.09	SeAg_B1593	-	a->g	ggt->ggc	Gly->Gly	S	inner membrane protein YddG
s2777	1558727	REC004	N01-N02	SeAg_B1593	-	g->t	gca->gcc	Ala->Ala	S	inner membrane protein YddG
s2778	1558808	REC004	N01-N02	SeAg_B1593	-	t->c	acg->aca	Thr->Thr	S	inner membrane protein YddG
s2779	1558831	REC004	N01-N02	SeAg_B1593	-	a->g	ctg->ttg	Leu->Leu	S	inner membrane protein YddG
s2780	1558898	REC004	N01-N02	SeAg_B1593	-	c->a	acc->acg	Thr->Thr	S	inner membrane protein YddG
s2781	1558940	REC004	N01-N02	SeAg_B1593	-	t->g	ttc->tta	Phe->Leu	NS	inner membrane protein YddG
s2782	1559078	REC004	N01-N02	SeAg_B1593	-	a->g	aac->aat	Asn->Asn	S	inner membrane protein YddG
s2783	1559102	REC004	N01-N02	SeAg_B1593	-	a->g	acc->act	Thr->Thr	S	inner membrane protein YddG
s2784	1559213	REC004	N01-73.H.09	SeAg_B1593	-	g->a	agc->agt	Ser->Ser	S	inner membrane protein YddG
s2785	1559246	REC004	N01-73.H.09	SeAg_B1593	-	g->a	cgc->cgt	Arg->Arg	S	inner membrane protein YddG
s2786	1559327	REC004	N01-N02	SeAg_B1593	-	a->g	ctc->ctt	Leu->Leu	S	inner membrane protein YddG
s2787	1559443	REC004	N01-73.H.09	SeAg_B1593	-	g->a	cgg->tgg	Arg->Trp	NS	inner membrane protein YddG
s2788	1559479	REC004	N01-73.H.09	-	-	a->g	-	-	NC	-
s2789	1560281	REC004	N01-73.H.09	SeAg_B1594	fdnG	t->c	-	-	NC	formate dehydrogenase, nitrate inducible, alpha subunit, selenocysteine-containing
s2790	1560892	REC004	N01-N02	SeAg_B1594	fdnG	c->t	-	-	NC	formate dehydrogenase, nitrate inducible, alpha subunit, selenocysteine-containing
s2791	1560968	REC004	N01-N02	SeAg_B1594	fdnG	t->c	-	-	NC	formate dehydrogenase, nitrate inducible, alpha subunit, selenocysteine-containing
s2792	1561028	REC004	N01-N02	SeAg_B1594	fdnG	c->t	-	-	NC	formate dehydrogenase, nitrate inducible, alpha subunit, selenocysteine-containing
s2793	1561502	REC004	N01-N02	SeAg_B1594	fdnG	c->t	-	-	NC	formate dehydrogenase, nitrate inducible, alpha subunit, selenocysteine-containing
s2794	1561640	REC004	N01-73.H.09	SeAg_B1594	fdnG	c->t	-	-	NC	formate dehydrogenase, nitrate inducible, alpha subunit, selenocysteine-containing
s2795	1561820	REC004	N01-73.H.09	SeAg_B1594	fdnG	t->c	-	-	NC	formate dehydrogenase, nitrate inducible, alpha subunit, selenocysteine-containing
s2796	1562051	REC004	N01-73.H.09	SeAg_B1594	fdnG	c->t	-	-	NC	formate dehydrogenase, nitrate inducible, alpha subunit, selenocysteine-containing
s2797	1562279	REC004	N01-73.H.09	SeAg_B1594	fdnG	g->a	-	-	NC	formate dehydrogenase, nitrate inducible, alpha subunit, selenocysteine-containing
s2798	1562295	REC004	N01-73.H.09	SeAg_B1594	fdnG	g->a	-	-	NC	formate dehydrogenase, nitrate inducible, alpha subunit, selenocysteine-containing
s2799	1562841	REC004	N01-N02	SeAg_B1596	fdnH	t->c	gcc->gct	Ala->Ala	S	formate dehydrogenase, nitrate-inducible, iron-sulfur subunit
s2800	1562937	REC004	N01-73.H.09	SeAg_B1596	fdnH	t->c	ggt->ggc	Gly->Gly	S	formate dehydrogenase, nitrate-inducible, iron-sulfur subunit
s2801	1563243	REC004	N01-N02	SeAg_B1596	fdnH	c->t	ctt->ctc	Leu->Leu	S	formate dehydrogenase, nitrate-inducible, iron-sulfur subunit
s2802	1563312	REC004	N01-N02	SeAg_B1596	fdnH	c->t	cat->cac	His->His	S	formate dehydrogenase, nitrate-inducible, iron-sulfur subunit
s2803	1563414	REC004	N01-N02	SeAg_B1596	fdnH	c->t	gtt->gtc	Val->Val	S	formate dehydrogenase, nitrate-inducible, iron-sulfur subunit
s2804	1563606	REC004	N01-N02	SeAg_B1596	fdnH	g->a	aaa->aag	Lys->Lys	S	formate dehydrogenase, nitrate-inducible, iron-sulfur subunit
s2805	1563761	REC004	N01-73.H.09	SeAg_B1597	-	t->c	ttg->ctg	Leu->Leu	S	formate dehydrogenase, gamma subunit
s2806	1563772	REC004	N01-N02	SeAg_B1597	-	t->c	acc->act	Thr->Thr	S	formate dehydrogenase, gamma subunit
s2807	1563835	REC004	N01-73.H.09	SeAg_B1597	-	g->t	gcg->gct	Ala->Ala	S	formate dehydrogenase, gamma subunit
s2808	1563889	REC004	N01-N02	SeAg_B1597	-	t->c	gac->gat	Asp->Asp	S	formate dehydrogenase, gamma subunit
s2809	1564255	REC004	N01-73.H.09	SeAg_B1597	-	g->a	gcg->gca	Ala->Ala	S	formate dehydrogenase, gamma subunit
s2810	1564312	REC004	N01-N02	-	-	t->c	-	-	NC	-
s2811	1564471	REC004	N01-N02	SeAg_B1598	-	g->a	tta->cta	Leu->Leu	S	alcohol dehydrogenase, propanol-preferring
s2812	1565255	REC004	N01-73.H.09	SeAg_B1598	-	g->t	ggc->gga	Gly->Gly	S	alcohol dehydrogenase, propanol-preferring
s2813	1565621	REC004	N01-73.H.09	-	-	a->g	-	-	NC	-
s2814	1565743	REC004	N01-73.H.09	SeAg_B1599	-	c->t	gcg->gca	Ala->Ala	S	NAD-dependent malic enzyme
s2815	1565770	REC004	N01-73.H.09	SeAg_B1599	-	g->a	ggc->ggt	Gly->Gly	S	NAD-dependent malic enzyme
s2816	1565938	REC004	N01-73.H.09	SeAg_B1599	-	g->a	ggc->ggt	Gly->Gly	S	NAD-dependent malic enzyme
s2817	1566028	REC004	N01-N02	SeAg_B1599	-	t->c	ccg->cca	Pro->Pro	S	NAD-dependent malic enzyme
s2818	1566040	REC004	N01-73.H.09	SeAg_B1599	-	g->a	agc->agt	Ser->Ser	S	NAD-dependent malic enzyme
s2819	1566388	REC004	N01-N02	SeAg_B1599	-	a->g	gcc->gct	Ala->Ala	S	NAD-dependent malic enzyme
s2820	1566394	REC004	N01-N02	SeAg_B1599	-	g->a	gat->gac	Asp->Asp	S	NAD-dependent malic enzyme
s2821	1566472	REC004	N01-73.H.09	SeAg_B1599	-	a->g	ttt->ttc	Phe->Phe	S	NAD-dependent malic enzyme
s2822	1566711	REC004	N01-N02	SeAg_B1599	-	t->c	gat->aat	Asp->Asn	NS	NAD-dependent malic enzyme
s2823	1568952	REC005	N01-N02	-	-	t->g	-	-	NC	-
s2824	1568986	REC005	N01-73.H.09	-	-	a->t	-	-	NC	-
s2825	1569045	REC005	N01-N02	-	-	t->c	-	-	NC	-
s2826	1569059	REC005	N01-73.H.09	-	-	c->t	-	-	NC	-
s2827	1569072	REC005	N01-73.H.09	-	-	g->a	-	-	NC	-
s2828	1569652	REC005	N01-73.H.09	-	-	t->a	-	-	NC	-
s2829	1569775	REC005	N01-73.H.09	SeAg_B1604	-	t->c	att->act	Ile->Thr	NS	conserved hypothetical protein
s2830	1569785	REC005	N01-73.H.09	SeAg_B1604	-	g->a	ctg->cta	Leu->Leu	S	conserved hypothetical protein
s2831	1569831	REC005	N01-73.H.09	SeAg_B1604	-	a->t	acg->tcg	Thr->Ser	NS	conserved hypothetical protein
s2832	1569866	REC005	N01-73.H.09	SeAg_B1604	-	a->c	aca->acc	Thr->Thr	S	conserved hypothetical protein
s2833	1569873	REC005	N01-N02	SeAg_B1604	-	g->a	aaa->gaa	Lys->Glu	NS	conserved hypothetical protein
s2834	1569905	REC005	N01-73.H.09	SeAg_B1604	-	t->c	gct->gcc	Ala->Ala	S	conserved hypothetical protein
s2835	1569935	REC005	N01-N02	SeAg_B1604	-	t->c	atc->att	Ile->Ile	S	conserved hypothetical protein
s2836	1570037	REC005	N01-73.H.09	SeAg_B1604	-	g->a	gcg->gca	Ala->Ala	S	conserved hypothetical protein
s2837	1570211	REC005	N01-N02	SeAg_B1604	-	a->g	aag->aaa	Lys->Lys	S	conserved hypothetical protein
s2838	1570214	REC005	N01-N02	SeAg_B1604	-	g->c	gcc->gcg	Ala->Ala	S	conserved hypothetical protein
s2839	1570406	REC005	N01-73.H.09	SeAg_B1604	-	g->a	cgg->cga	Arg->Arg	S	conserved hypothetical protein
s2840	1570525	REC005	N01-73.H.09	SeAg_B1604	-	t->c	ttc->tcc	Phe->Ser	NS	conserved hypothetical protein
s2841	1570577	REC005	N01-73.H.09	-	-	c->g	-	-	NC	-
s2842	1570596	REC005	N01-N02	-	-	t->a	-	-	NC	-
s2843	1570602	REC005	N01-73.H.09	-	-	a->g	-	-	NC	-
s2844	1570657	REC005	N01-73.H.09	-	-	g->a	-	-	NC	-
s2845	1570818	REC005	N01-73.H.09	SeAg_B1605	treZ	g->a	agc->aac	Ser->Asn	NS	malto-oligosyltrehalose trehalohydrolase
s2846	1570932	REC005	N01-N02	SeAg_B1605	treZ	a->c	act->aat	Thr->Asn	NS	malto-oligosyltrehalose trehalohydrolase
s2847	1570942	REC005	N01-73.H.09	SeAg_B1605	treZ	c->t	aac->aat	Asn->Asn	S	malto-oligosyltrehalose trehalohydrolase
s2848	1571029	REC005	N01-N02	SeAg_B1605	treZ	t->c	tac->tat	Tyr->Tyr	S	malto-oligosyltrehalose trehalohydrolase
s2849	1571065	REC005	N01-73.H.09	SeAg_B1605	treZ	c->t	acc->act	Thr->Thr	S	malto-oligosyltrehalose trehalohydrolase
s2850	1571158	REC005	N01-N02	SeAg_B1605	treZ	t->c	cgc->cgt	Arg->Arg	S	malto-oligosyltrehalose trehalohydrolase
s2851	1571227	REC005	N01-73.H.09	SeAg_B1605	treZ	g->a	aag->aaa	Lys->Lys	S	malto-oligosyltrehalose trehalohydrolase
s2852	1571329	REC005	N01-N02	SeAg_B1605	treZ	a->g	ccg->cca	Pro->Pro	S	malto-oligosyltrehalose trehalohydrolase
s2853	1571356	REC005	N01-73.H.09	SeAg_B1605	treZ	g->a	acg->aca	Thr->Thr	S	malto-oligosyltrehalose trehalohydrolase
s2854	1571548	REC005	N01-73.H.09	SeAg_B1605	treZ	a->g	aga->agg	Arg->Arg	S	malto-oligosyltrehalose trehalohydrolase
s2855	1571549	REC005	N01-N02	SeAg_B1605	treZ	t->c	ccc->tcc	Pro->Ser	NS	malto-oligosyltrehalose trehalohydrolase
s2856	1571563	REC005	N01-73.H.09	SeAg_B1605	treZ	c->t	acc->act	Thr->Thr	S	malto-oligosyltrehalose trehalohydrolase
s2857	1571691	REC005	N01-73.H.09	SeAg_B1605	treZ	a->t	cag->ctg	Gln->Leu	NS	malto-oligosyltrehalose trehalohydrolase
s2858	1572921	REC005	N01-N02	SeAg_B1606	treY	c->a	aaa->aac	Lys->Asn	NS	malto-oligosyltrehalose synthase
s2859	1572925	REC005	N01-73.H.09	SeAg_B1606	treY	a->g	acg->gcg	Thr->Ala	NS	malto-oligosyltrehalose synthase
s2860	1572969	REC005	N01-73.H.09	SeAg_B1606	treY	g->a	acg->aca	Thr->Thr	S	malto-oligosyltrehalose synthase
s2861	1573068	REC005	N01-73.H.09	SeAg_B1606	treY	t->g	gat->gag	Asp->Glu	NS	malto-oligosyltrehalose synthase
s2862	1573188	REC005	N01-73.H.09	SeAg_B1606	treY	g->a	acg->aca	Thr->Thr	S	malto-oligosyltrehalose synthase
s2863	1573377	REC005	N01-73.H.09	SeAg_B1606	treY	g->t	tcg->tct	Ser->Ser	S	malto-oligosyltrehalose synthase
s2864	1573403	REC005	N01-N02	SeAg_B1606	treY	g->a	gag->ggg	Glu->Gly	NS	malto-oligosyltrehalose synthase
s2865	1573440	REC005	N01-N02	SeAg_B1606	treY	a->t	gtt->gta	Val->Val	S	malto-oligosyltrehalose synthase
s2866	1573442	REC005	N01-N02	SeAg_B1606	treY	c->a	aaa->aca	Lys->Thr	NS	malto-oligosyltrehalose synthase
s2867	1573447	REC005	N01-73.H.09	SeAg_B1606	treY	g->a	gcg->acg	Ala->Thr	NS	malto-oligosyltrehalose synthase
s2868	1573777	REC005	N01-N02	SeAg_B1606	treY	a->g	gcc->acc	Ala->Thr	NS	malto-oligosyltrehalose synthase
s2869	1573809	REC005	N01-N02	SeAg_B1606	treY	t->c	cgc->cgt	Arg->Arg	S	malto-oligosyltrehalose synthase
s2870	1573815	REC005	N01-N02	SeAg_B1606	treY	g->a	cga->cgg	Arg->Arg	S	malto-oligosyltrehalose synthase
s2871	1573905	REC005	N01-N02	SeAg_B1606	treY	t->c	gtc->gtt	Val->Val	S	malto-oligosyltrehalose synthase
s2872	1574043	REC005	N01-73.H.09	SeAg_B1606	treY	c->g	cgc->cgg	Arg->Arg	S	malto-oligosyltrehalose synthase
s2873	1574070	REC005	N01-73.H.09	SeAg_B1606	treY	a->g	gaa->gag	Glu->Glu	S	malto-oligosyltrehalose synthase
s2874	1574229	REC005	N01-73.H.09	SeAg_B1606	treY	t->c	ggt->ggc	Gly->Gly	S	malto-oligosyltrehalose synthase
s2875	1574230	REC005	N01-73.H.09	SeAg_B1606	treY	t->c	tta->cta	Leu->Leu	S	malto-oligosyltrehalose synthase
s2876	1574246	REC005	N01-N02	SeAg_B1606	treY	t->c	aca->ata	Thr->Ile	NS	malto-oligosyltrehalose synthase
s2877	1574292	REC005	N01-73.H.09	SeAg_B1606	treY	a->g	cta->ctg	Leu->Leu	S	malto-oligosyltrehalose synthase
s2878	1574331	REC005	N01-N02	SeAg_B1606	treY	c->g	acg->acc	Thr->Thr	S	malto-oligosyltrehalose synthase
s2879	1574364	REC005	N01-73.H.09	SeAg_B1606	treY	g->a	gcg->gca	Ala->Ala	NS	malto-oligosyltrehalose synthase
s2880	1574460	REC005	N01-N02	SeAg_B1606	treY	g->a	aaa->aag	Lys->Lys	S	malto-oligosyltrehalose synthase
s2881	1574508	REC005	N01-73.H.09	SeAg_B1606	treY	a->g	tta->ttg	Leu->Leu	S	malto-oligosyltrehalose synthase
s2882	1574558	REC005	N01-73.H.09	SeAg_B1606	treY	c->t	acg->atg	Thr->Met	NS	malto-oligosyltrehalose synthase
s2883	1574583	REC005	N01-73.H.09	SeAg_B1606	treY	g->a	ctg->cta	Leu->Leu	S	malto-oligosyltrehalose synthase
s2884	1574662	REC005	N01-N02	SeAg_B1606	treY	t->c	ctg->ttg	Leu->Leu	S	malto-oligosyltrehalose synthase
s2885	1574679	REC005	N01-N02	SeAg_B1606	treY	t->g	cag->cat	Gln->His	NS	malto-oligosyltrehalose synthase
s2886	1574760	REC005	N01-N02	SeAg_B1606	treY	c->t	gtt->gtc	Val->Val	S	malto-oligosyltrehalose synthase
s2887	1574829	REC005	N01-N02	SeAg_B1606	treY	a->g	tcg->tca	Ser->Ser	S	malto-oligosyltrehalose synthase
s2888	1574851	REC005	N01-N02	SeAg_B1606	treY	t->g	gca->tca	Ala->Ser	NS	malto-oligosyltrehalose synthase
s2889	1574894	REC005	N01-73.H.09	SeAg_B1606	treY	g->a	cgt->cat	Arg->His	NS	malto-oligosyltrehalose synthase
s2890	1574929	REC005	N01-73.H.09	SeAg_B1606	treY	c->g	cct->gct	Pro->Ala	NS	malto-oligosyltrehalose synthase
s2891	1574958	REC005	N01-N02	SeAg_B1606	treY	c->t	cat->cac	His->His	S	malto-oligosyltrehalose synthase
s2892	1575122	REC005	N01-73.H.09	SeAg_B1607	glgX	c->t	ggc->ggt	Gly->Gly	S	glycogen debranching enzyme GlgX
s2893	1575335	REC005	N01-N02	SeAg_B1607	glgX	c->t	aat->aac	Asn->Asn	S	glycogen debranching enzyme GlgX
s2894	1576841	REC005	N01-73.H.09	SeAg_B1607	glgX	c->t	gcc->gct	Ala->Ala	S	glycogen debranching enzyme GlgX
s2895	1576916	REC005	N01-N02	SeAg_B1607	glgX	t->c	ctc->ctt	Leu->Leu	S	glycogen debranching enzyme GlgX
s2896	1576922	REC005	N01-N02	SeAg_B1607	glgX	a->g	ccg->cca	Pro->Pro	S	glycogen debranching enzyme GlgX
s2897	1576931	REC005	N01-73.H.09	SeAg_B1607	glgX	g->a	ggg->gga	Gly->Gly	S	glycogen debranching enzyme GlgX
s2898	1577105	REC005	N01-N02	SeAg_B1607	glgX	g->a	gcg->gtg	Ala->Val	NS	glycogen debranching enzyme GlgX
s2899	1577128	REC005	N01-N02	-	-	g->a	-	-	NC	-
s2900	1577165	REC005	N01-73.H.09	-	-	.->T	-	-	INS	-
s2901	1577198	REC005	N01-N02	-	-	a->c	-	-	NC	-
s2902	1577211	REC005	N01-73.H.09	-	-	g->t	-	-	NC	-
s2903	1577212	REC005	N01-73.H.09	-	-	t->g	-	-	NC	-
s2904	1577246	REC005	N01-N02	SeAg_B1608	-	a->g	aca->ata	Thr->Ile	NS	aminotransferase class I and II
s2905	1578001	REC005	N01-73.H.09	SeAg_B1608	-	a->g	gat->gac	Asp->Asp	S	aminotransferase class I and II
s2906	1578085	REC005	N01-N02	SeAg_B1608	-	c->t	gga->ggg	Gly->Gly	S	aminotransferase class I and II
s2907	1578115	REC005	N01-73.H.09	SeAg_B1608	-	c->t	acg->aca	Thr->Thr	S	aminotransferase class I and II
s2908	1578205	REC005	N01-N02	SeAg_B1608	-	t->c	tcg->tca	Ser->Ser	S	aminotransferase class I and II
s2909	1578244	REC005	N01-N02	SeAg_B1608	-	g->a	cgt->cgc	Arg->Arg	S	aminotransferase class I and II
s2910	1578456	REC005	N01-N02	SeAg_B1609	nhaC	t->c	gaa->aaa	Glu->Lys	NS	Na+/H+ antiporter NhaC
s2911	1578468	REC005	N01-N02	SeAg_B1609	nhaC	c->a	tcg->gcg	Ser->Ala	NS	Na+/H+ antiporter NhaC
s2912	1578487	REC005	N01-N02	SeAg_B1609	nhaC	a->g	gcc->gct	Ala->Ala	S	Na+/H+ antiporter NhaC
s2913	1578547	REC005	N01-N02	SeAg_B1609	nhaC	c->t	gca->gcg	Ala->Ala	S	Na+/H+ antiporter NhaC
s2914	1578559	REC005	N01-N02	SeAg_B1609	nhaC	c->t	caa->cag	Gln->Gln	S	Na+/H+ antiporter NhaC
s2915	1578607	REC005	N01-N02	SeAg_B1609	nhaC	c->t	gca->gcg	Ala->Ala	S	Na+/H+ antiporter NhaC
s2916	1578619	REC005	N01-N02	SeAg_B1609	nhaC	a->g	ggc->ggt	Gly->Gly	S	Na+/H+ antiporter NhaC
s2917	1578814	REC005	N01-N02	SeAg_B1609	nhaC	c->t	caa->cag	Gln->Gln	S	Na+/H+ antiporter NhaC
s2918	1578835	REC005	N01-N02	SeAg_B1609	nhaC	a->g	acc->act	Thr->Thr	S	Na+/H+ antiporter NhaC
s2919	1578844	REC005	N01-N02	SeAg_B1609	nhaC	c->t	cga->cgg	Arg->Arg	S	Na+/H+ antiporter NhaC
s2920	1578988	REC005	N01-N02	SeAg_B1609	nhaC	a->t	gca->gct	Ala->Ala	S	Na+/H+ antiporter NhaC
s2921	1579081	REC005	N01-73.H.09	SeAg_B1609	nhaC	t->c	tta->ttg	Leu->Leu	S	Na+/H+ antiporter NhaC
s2922	1579231	REC005	N01-N02	SeAg_B1609	nhaC	a->c	acg->act	Thr->Thr	S	Na+/H+ antiporter NhaC
s2923	1579234	REC005	N01-73.H.09	SeAg_B1609	nhaC	g->a	gcc->gct	Ala->Ala	S	Na+/H+ antiporter NhaC
s2924	1676169	REC006	N01-73.H.09	SeAg_B1708	-	a->g	gga->ggg	Gly->Gly	S	protein YdgA
s2925	1676518	REC006	N01-73.H.09	SeAg_B1709	-	c->t	ctg->cta	Leu->Leu	S	maltose regulon regulatory protein MalI
s2926	1676667	REC006	N01-73.H.09	SeAg_B1709	-	g->a	cta->tta	Leu->Leu	S	maltose regulon regulatory protein MalI
s2927	1676791	REC006	N01-73.H.09	SeAg_B1709	-	t->c	caa->cag	Gln->Gln	S	maltose regulon regulatory protein MalI
s2928	1711656	REC022	N02-N38	SeAg_B1747	cfa	c->t	aat->aac	Asn->Asn	S	cyclopropane-fatty-acyl-phospholipid synthase
[truncated: 1,187 more rows]
