# Supplementary material for: Neutral Genomic Microevolution of a Recently Emerged Pathogen, Salmonella enterica Serovar Agona
Source: PLoS Genet. 2013 Apr 18;9(4):e1003471. doi: 10.1371/journal.pgen.1003471 (PMC3630104; doi:10.1371/journal.pgen.1003471)
Supplement: Dataset S8 — Details of CRISPR variants. (XLSX) [file pgen.1003471.s008.xlsx]

## Sheet: Dataset S8
Dataset S8. Details of CRISPR variants
Lineage	CRISPR_ID	CRISPR1 spacer content	CRISPR2 spacer content
N01-73.H.09	CR_AG1	STM1var1-Ago1-STM2-STM3-ParB2-Ago2-Ago3-Ago4-Ago5-Ago6-Ago7-Chol2-Ago8-Ago9-Ago10-Ago11-Ago12	AgoB1-AgoB2-AgoB3-AgoB15-AgoB4-AgoB5-AgoB6-AgoB7-AgoB8
N05-62.H.72	CR_AG2	STM1var1-Ago1-STM2-STM3-ParB2-Ago2-Ago3-Ago4-Ago5-Ago6-Ago7-Chol2-Ago8-Ago9-Ago10-Ago11-Ago12-Ago13	AgoB1-AgoB2-AgoB3 AgoB4-AgoB5-AgoB6-AgoB7
N17-17.H.06	CR_AG3	STM1var1-Ago1-STM2-STM3-ParB2-Ago2 Ago4-Ago5-Ago6-Ago7-Chol2-Ago8-Ago9-Ago10-Ago11-Ago12-Ago13	AgoB1-AgoB2-AgoB3 AgoB4-AgoB5-AgoB6-AgoB7-AgoB8
N17-18.H.07 N33-34.H.09	CR_AG4	STM1var1-Ago1-STM2-STM3-ParB2-Ago2-Ago3-Ago4-Ago5-Ago6-Ago7-Chol2 Ago9-Ago10-Ago11-Ago12-Ago13	AgoB1-AgoB2-AgoB3 AgoB4-AgoB5-AgoB6-AgoB7-AgoB8
N27-25.H.03 and remaining strains	CR_AG5	STM1var1-Ago1-STM2-STM3-ParB2-Ago2-Ago3-Ago4-Ago5-Ago6-Ago7-Chol2-Ago8-Ago9-Ago10-Ago11-Ago12-Ago13	AgoB1-AgoB2-AgoB3 AgoB4-AgoB5-AgoB6-AgoB7-AgoB8
N31-36.H.00	CR_AG6	STM1var1-Ago1-STM2-STM3 Ago2-Ago3-Ago4-Ago5-Ago6-Ago7-Chol2-Ago8-Ago9-Ago10-Ago11-Ago12-Ago13	AgoB1-AgoB2-AgoB3 AgoB4-AgoB5-AgoB6-AgoB7-AgoB8
N02-N38	CR_AG7 (MRCA)*	STM1var1-Ago1-STM2-STM3-ParB2-Ago2-Ago3-Ago4-Ago5-Ago6-Ago7-Chol2-Ago8-Ago9-Ago10-Ago11-Ago12-Ago13	AgoB1-AgoB2-AgoB3-AgoB15-AgoB4-AgoB5-AgoB6-AgoB7-AgoB8
Note: *CR_AG7 represent the ancestral CRISPR profile from which all others are derived
Lineages are named according to Dataset S2.
Spacer designations are according to Institut Pasteur CRISPR Query Page (http://www.pasteur.fr/recherche/genopole/PF8/crispr/CRISPRDB.html).
SL483 and all other genomes not listed above possess the CR_AG5 profile
