# Supplementary material for: Neutral Genomic Microevolution of a Recently Emerged Pathogen, Salmonella enterica Serovar Agona
Source: PLoS Genet. 2013 Apr 18;9(4):e1003471. doi: 10.1371/journal.pgen.1003471 (PMC3630104; doi:10.1371/journal.pgen.1003471)
Supplement: Dataset S9 — Potential functional CDSs in genomic islands in all 73 isolates of serovar Agona. (XLSX) [file pgen.1003471.s009.xlsx]

## Sheet: Dataset S9
Dataset S9. Potential functional CDSs in genomic islands in all 73 isolates of serovar Agona.
Genomic Island / Plasmid ID	ori_name	Size*	No. Genes*	Position in SL483†	Type	Lineage(s) ‡		Functional CDSs	Locus_tag
GI2	GI_002.MC_05-0209	7637	7	612079..612115	Genomic	N02-N38	9	PTS system (4 CDSs)	SAPA_G0162-5
							10	sugar isomerase	SAPA_G0160
							11	Glucosamine-fructose-6-phosphate aminotransferase	SAPA_G0161
GI8		2202	2	1092101..1094302	Genomic	N16-20.H.06 (d) && N25-24.H.04 (d)	15	type VI secretion system effector, Hcp1 family	SAPA_G0362
GI9	GI_009.DBS_20061833	13754	4	1114624..1114652	Genomic	N02-N38 && N25-23.F.01 && N25-22.H.04 && N29-30.H.04 && N05-N16 && N16-20.H.06 (d) && N24-16.H.08 (d) && N17-N18 (d)	16	Type VI secretion system Vgr family protein	SAPA_G0363
								Putative Rhs protein	SAPA_G0365
GI13		2808	3	1451415..1454222	Genomic	N38-72.A.52 (d)	21	methyl-accepting chemotaxis sensory transducer	SAPA_G0508
								zinc transport protein ZntB	SAPA_G0509
GI14	GI_014.WS0243	5756	6	1470579..1471114	Genomic	N02-N38	22	glutathione-dependent formaldehyde-activating, GFA	SAPA_G0517
								Alpha/beta hydrolase	SAPA_G0514
								Acyltransferase	SAPA_G0513
GI15A		1346	1	1583966..1585311A	Genomic	N36-67.H.09 (d)	23	LysR substrate binding domain protein	SAPA_G0518
GI15B	GI_015.0309W51997	8346	8	1583966..1585311B	Genomic	N24-15.H.03	24	Coat protein ABD (3 CDSs)	SAPA_G0522-4
GI16	GI_016.0309W51997	2606	1	1803945..1803973	Genomic	N06-40.E.08 (d) && N27-25.H.03 (d)	25	O-antigen polymerase	SAPA_G0527
GI22		53821	52	2925408..2979228	Genomic	N32-39.O.03 (d)		SPI-1 (27 CDSs)	SAPA_G0742-768
								mutS	SAPA_G0776
								rpoS	SAPA_G0792
								kpdBCD (3 CDSs)	SAPA_G0788-90
GI23		2986	2	3021036..3024021	Genomic	N05-62.H.72 (d)	42	GTP diphosphokinase	SAPA_G0794
								23S rRNA (uracil-5-)-methyltransferase RumA	SAPA_G0795
GI24B	GI_024.WS1033	112371	84	3193042..3193095B	ICE	N05-62.H.72	44	Methyl-accepting chemotaxis sensory transducer	SAPA_G0880
							45	Ion channel family	SAPA_G0893
							46	sugar phosphotransferase cluster (3 CDSs)	SAPA_G0897-99
GI26	GI_026.WS1035	8044	3	3337294..3337372	Genomic	N05-63.H.87	52	fliC	SAPA_G1041
GI27		6813	5	3675820..3682632	Genomic	N38-72.A.52 (d)	53	universal stress protein AB (2 CDSs)	SAPA_G1045-6
								probable low-affinity inorganic phosphate transporter 2	SAPA_G1044
								tripeptide permease TppB	SAPA_G1047
GI30A	GI_030.0703S19930	18966	11	3970253..3970270A	IME	N17-18.H.07		Type I restriction-modification system (3 CDSs)	SAPA_G1082-4
								CiaB protein	SAPA_G1081
GI30B	GI_030.CS_NB04.055	29965	23	3970253..3970270B	IME	N25-24.H.04		Aminoglycoside adenyltransferase A2	SAPA_G1100
								Beta-lactamase PSE1	SAPA_G1101	catalyzes the second step in the degradation of histidine
								Florfenicol resistence	SAPA_G1102
								sulphonamides resistence	SAPA_G1106	toxin-antitoxin
								phenicol resistance	SAPA_G1107
								Tetracycline resistance (2 CDSs)	SAPA_G1108-9
GI30C	GI_030.MC_09-0426	36032	26	3970253..3970270C	IME	N36-67.H.09		Aminoglycoside adenyltransferase	SAPA_G1099
								Florfenicol resistence	SAPA_G1102
								Tetracycline resistance (2 CDSs)	SAPA_G1116-7
								Indigoidine resistance	SAPA_G1115
								Mercuric transport (4 CDSs)	SAPA_G1118-21
GI32	GI_032.WR-10-02783	93879	84	4499372..4499427	ICE	N16-21.H.10	66	Arsenical resistance (5 CDSs)	SAPA_G1214-8
								Copper resistance (18 CDSs)	SAPA_G1228-45
P_2	P2.DBS_20060793	73071	50	NA	Plasmid	N16-20.H.06	72	bioCDSsis of c-type cytochromes (9 CDSs)	SAPA_P0064-72
								Urocanate hydratase	SAPA_P0063
								Formamidase	SAPA_P0062
								vagC-vagD (toxin-antitoxin system)	SAPA_P0076-7
P_3A	P3.MC_05-0784	94849	87	NA	Plasmid	N19-08.A.05 && N19-N20 && N20-01.O.05 (d) && N20-N21 (d)		Streptomycin resistence (2 CDSs)	SAPA_P0141-2
								Collagenase and related proteases	SAPA_P0187
								Beta-lactamase TEM	SAPA_I0036
P_3B	P3.WR-00-06755	91890	101	NA	Plasmid	N34-32.A.00		Indigoidine resistance	SAPA_P0122	The Mycoplasma gallisepticum OsmC-like protein MG1142 resides on the cell surface and binds heparin.
								Tetracycline resistance (2 CDSs)	SAPA_P0123-4	NAD- or NADP-dependent oxidoreductases
								Mercuric resistance (6 CDSs)	SAPA_P0125-30
								Colicin Ib	SAPA_P0159
								Collagenase and related proteases	SAPA_P0187	The catechol and protocatechuate branches of the 3-oxoadipate pathway, which are important for the bacterial degradation of aromatic compounds, converge at the common intermediate 3-oxoadipate enol-lactone. Carboxymuconolactone decarboxylase (CMD) is involved in protocatechuate catabolism.
P_3C	P3.MC_04-0873.1	101489	100	NA	Plasmid	N29-30.H.04		sulphonamides resistence	SAPA_P0145
								Aminoglycoside adenyltransferase A2	SAPA_P0147
								Chloramphenicol resistence	SAPA_P0148
								Streptothricin resistence	SAPA_P0150
								Colicin Ib	SAPA_P0159
								Collagenase and related proteases	SAPA_P0187
P_3D	P3.WS1035	51561	131	NA	Plasmid	N05-63.H.87		Colicin Ib	SAPA_P0159
								Collagenase and related proteases	SAPA_P0187
P_4	P4.DBS_20091706	33090	31	NA	Plasmid	N33-34.H.09	77	OsmC-like protein	SAPA_P0248
							78	Oxidoreductase short chain dehydrogenase/reductase family	SAPA_P0249
							79	isomerase	SAPA_P0250
								NADH:flavin oxidoreductase/NADH oxidase family protein	SAPA_P0251
								Carboxymuconolactone decarboxylase	SAPA_P0253
