# Supplementary material for: Neutral Genomic Microevolution of a Recently Emerged Pathogen, Salmonella enterica Serovar Agona
Source: PLoS Genet. 2013 Apr 18;9(4):e1003471. doi: 10.1371/journal.pgen.1003471 (PMC3630104; doi:10.1371/journal.pgen.1003471)
Supplement: Dataset S10 — Details of the core genome. (XLSX) [file pgen.1003471.s010.xlsx]

## Sheet: Dataset S10
Dataset S10. Details of the core genome
Locus tag	Start	End	Direction	Name	REC_ID	Product
SeAg_B0001	184	311	+	-	-	Threonine operon leader
SeAg_B0002	337	2799	+	thrA	15	aspartokinase/homoserine dehydrogenase I
SeAg_B0003	2801	3730	+	thrB	15	homoserine kinase
SeAg_B0004	3734	5020	+	thrC	15	threonine synthase
SeAg_B0005	5113	5886	-	-	15	conserved hypothetical protein
SeAg_B0006	5965	7422	-	-	15	amino-acid carrier protein AlsT
SeAg_B0007	7664	8617	+	tal2	15	transaldolase
SeAg_B0008	8728	9318	+	mog	15	molybdopterin biosynthesis protein Mog
SeAg_B0009	9375	9941	-	-	15	membrane protein, GPR1/FUN34/yaaH family
SeAg_B0010	10091	10804	-	-	15	positive regulator for sigma H
SeAg_B0011	10840	11244	-	-	15	protein YaaI
SeAg_B0012	11299	11424	+	-	15	hypothetical protein
SeAg_B0013	11593	13509	+	dnaK	15	chaperone protein DnaK
SeAg_B0014	13595	14734	+	dnaJ	-	chaperone protein DnaJ
SeAg_B0015	14846	14959	+	-	-	hypothetical protein
SeAg_B0016	15015	15962	+	-	-	putative transcriptional regulator, LysR family
SeAg_B0017	16131	16433	+	-	-	putative bacteriophage protein
SeAg_B0018	16494	17027	-	-	-	conserved hypothetical protein
SeAg_B0019	17044	17487	-	-	-	conserved hypothetical protein
SeAg_B0020	17614	17742	-	-	-	hypothetical protein
SeAg_B0021	17868	19967	+	-	-	exochitinase
SeAg_B0022	20060	23056	+	-	-	putative hydroxymethyltransferase
SeAg_B0023	23337	24041	+	-	-	putative cytoplasmic protein
SeAg_B0024	24471	25013	+	bcfA	-	fimbrial subunit
SeAg_B0025	24973	25800	+	bcfB	-	chaperone protein FimC
SeAg_B0026	25760	28426	+	bcfC	-	outer membrane usher protein FimD
SeAg_B0027	28427	29434	+	bcfD	-	mannose binding protein FimH
SeAg_B0028	29465	29980	+	bcfE	-	fimbrial subunit
SeAg_B0029	29996	30514	+	bcfF	-	fimbrial subunit
SeAg_B0030	30576	31211	+	bcfG	-	fimbrial chaperone
SeAg_B0031	31276	32121	+	bcfH	-	BcfH
SeAg_B0032	32160	32447	+	-	-	conserved hypothetical protein
SeAg_B0033	32547	32996	-	-	-	conserved hypothetical protein
SeAg_B0034	33366	34370	+	-	-	putative transcriptional regulator
SeAg_B0035	34378	34815	-	-	-	putative transcription regulator
SeAg_B0036	34827	34973	+	-	-	hypothetical protein
SeAg_B0037	35338	37056	+	-	-	arylsulfotransferase
SeAg_B0038	37102	38664	-	-	-	5'-Nucleotidase domain protein
SeAg_B0039	38772	39533	-	-	-	putative outer membrane/exported protein
SeAg_B0040	40128	41621	+	-	-	sulfatase
SeAg_B0041	41723	42910	+	-	-	chondroitin sulfate/heparin utilization regulation protein
SeAg_B0042	42935	44182	+	-	-	putative cytoplasmic protein
SeAg_B0043	44309	46024	+	-	-	arylsulfotransferase
SeAg_B0044	46187	47353	+	nhaA	-	Na+/H+ antiporter NhaA
SeAg_B0045	47415	48314	+	-	-	transcriptional activator protein NhaR
SeAg_B0046	48369	50408	-	-	-	glycoside hydrolase, family 31
SeAg_B0047	50448	51863	-	-	-	xylose-proton symporter
SeAg_B0048	52277	52540	-	rpsT	-	ribosomal protein S20
SeAg_B0049	52715	52861	+	-	-	conserved hypothetical protein
SeAg_B0050	52869	53807	+	ribF	-	riboflavin biosynthesis protein RibF
SeAg_B0051	53816	56686	+	ileS	-	isoleucyl-tRNA synthetase
SeAg_B0052	56686	57186	+	lspA	-	signal peptidase II
SeAg_B0053	57200	57331	+	-	-	hypothetical protein
SeAg_B0054	57341	57790	+	fkpB	-	FKBP-type 16 kDa peptidyl-prolyl cis-trans isomerase
SeAg_B0055	57793	58743	+	ispH	-	4-hydroxy-3-methylbut-2-enyl diphosphate reductase
SeAg_B0056	58855	58983	-	-	-	hypothetical protein
SeAg_B0057	58994	60145	+	-	-	conserved hypothetical protein
SeAg_B0058	60161	61081	+	-	-	Non-specific ribonucleoside hydrolase RihC
SeAg_B0059	61103	61789	-	-	-	transcriptional regulatory protein CitB
SeAg_B0060	61791	63449	-	-	-	sensor kinase DpiB
SeAg_B0061	63545	64846	-	-	-	oxaloacetate decarboxylase beta chain
SeAg_B0062	64862	66628	-	oadA	-	oxaloacetate decarboxylase alpha subunit
SeAg_B0063	66644	66883	-	-	-	conserved domain protein
SeAg_B0064	67042	68382	-	-	-	citrate-sodium symporter
SeAg_B0065	68639	69670	+	citC	-	[citrate (pro-3S)-lyase] ligase
SeAg_B0066	69700	69993	+	citD	-	citrate lyase acyl carrier protein
SeAg_B0067	69990	70859	+	citE	-	citrate (pro-3S)-lyase, beta subunit
SeAg_B0068	70870	72390	+	citF	-	citrate lyase, alpha subunit
SeAg_B0069	72390	72941	+	citX	-	holo-ACP synthase CitX
SeAg_B0070	72919	73827	+	citG	-	triphosphoribosyl-dephospho-CoA synthase CitG
SeAg_B0071	74007	74828	+	dapB	-	dihydrodipicolinate reductase
SeAg_B0072	75287	75478	-	-	-	hypothetical protein
SeAg_B0073	75692	76840	+	carA	-	carbamoyl-phosphate synthase, small subunit
SeAg_B0074	76859	80086	+	carB	-	carbamoyl-phosphate synthase, large subunit
SeAg_B0075	80360	80755	+	-	-	transcriptional activatory protein CaiF
SeAg_B0076	80832	81428	-	-	-	carnitine operon protein CaiE
SeAg_B0077	81538	82323	-	-	-	carnitinyl-CoA dehydratase
SeAg_B0078	82377	83930	-	-	-	probable crotonobetaine/carnitine-CoA ligase
SeAg_B0079	83993	85213	-	-	-	crotonobetainyl-CoA:carnitine CoA-transferase
SeAg_B0080	85322	86464	-	caiA	-	crotonobetainyl-CoA dehydrogenase
SeAg_B0081	86499	88016	-	caiT	-	L-carnitine/gamma-butyrobetaine antiporter
SeAg_B0082	88158	88274	+	-	-	hypothetical protein
SeAg_B0083	88244	88429	+	-	-	conserved hypothetical protein
SeAg_B0084	88497	89267	+	fixA	-	protein FixA
SeAg_B0085	89283	90224	+	fixB	-	electron transfer flavoprotein, alpha subunit
SeAg_B0086	90274	91560	+	fixC	-	protein FixC
SeAg_B0087	91557	91844	+	-	-	ferredoxin-like protein ydiT
SeAg_B0088	91925	93331	+	-	-	putative metabolite transport protein YaaU
SeAg_B0089	93420	93650	+	-	-	conserved domain protein
SeAg_B0090	93936	94358	+	-	-	probable secreted protein
SeAg_B0091	94362	94478	-	-	-	hypothetical protein
SeAg_B0092	94582	94872	-	-	-	probable secreted protein
SeAg_B0093	95769	97658	+	-	-	sulfatase
SeAg_B0094	98212	98742	+	kefF	-	glutathione-regulated potassium-efflux system ancillary protein kefF
SeAg_B0095	98735	100597	+	-	-	glutathione-regulated potassium-efflux system protein KefC
SeAg_B0096	100796	101275	+	folA	-	dihydrofolate reductase
SeAg_B0097	101381	102229	-	-	-	bis(5'-nucleosyl)-tetraphosphatase (symmetrical)
SeAg_B0098	102240	102617	-	apaG	-	protein ApaG
SeAg_B0099	102620	103441	-	ksgA	-	dimethyladenosine transferase
SeAg_B0100	103438	104427	-	pdxA	-	4-hydroxythreonine-4-phosphate dehydrogenase
SeAg_B0101	104427	105713	-	surA	-	chaperone/peptidyl-prolyl cis-trans isomerase SurA
SeAg_B0102	105767	108127	-	imp	-	LPS-assembly protein
SeAg_B0103	108137	108298	-	-	-	hypothetical protein
SeAg_B0104	108381	109193	+	-	-	DnaJ domain protein
SeAg_B0105	109288	109947	-	-	-	pseudouridine synthase, RluA family
SeAg_B0106	109959	112865	-	rapA	-	RNA polymerase associated protein RapA
SeAg_B0107	113085	115391	-	-	16	DNA polymerase II (Pol II)
SeAg_B0108	115435	115665	-	-	-	putative secreted protein
SeAg_B0110	117469	117966	-	-	-	conserved hypothetical protein
SeAg_B0111	118391	118810	+	-	-	putative cytoplasmic protein
SeAg_B0112	118816	119511	-	araD	-	L-ribulose-5-phosphate 4-epimerase
SeAg_B0113	119652	121154	-	araA	-	L-arabinose isomerase
SeAg_B0114	121165	122874	-	araB	-	L-ribulokinase
SeAg_B0115	123215	124060	+	-	-	arabinose operon regulatory protein
SeAg_B0116	124179	124946	+	-	-	inner membrane protein YabI
SeAg_B0117	124985	125692	-	thiQ	-	thiamine ABC transporter, ATP-binding protein
SeAg_B0118	125676	127286	-	thiP	-	thiamine/thiamine pyrophosphate ABC transporter, permease protein
SeAg_B0119	127262	128245	-	thiB	-	thiamin/thiamin pyrophosphate ABC transporter, periplasmic thiamin/thiamin pyrophospate-binding protein
SeAg_B0121	128290	128409	-	-	-	putative lipoprotein
SeAg_B0122	128423	130081	-	sgrR	-	sugar transport-related sRNA regulator SgrR
SeAg_B0125	130498	130611	+	-	-	hypothetical protein
SeAg_B0126	130632	131237	-	leuD	-	3-isopropylmalate dehydratase, small subunit
SeAg_B0127	131248	132648	-	leuC	-	3-isopropylmalate dehydratase, large subunit
SeAg_B0128	132651	133742	-	leuB	-	3-isopropylmalate dehydrogenase
SeAg_B0129	133742	135313	-	leuA	-	2-isopropylmalate synthase
SeAg_B0130	135354	135501	-	-	-	Leucine operon leader
SeAg_B0131	136063	137088	+	-	-	probable HTH-type transcriptional regulator LeuO
SeAg_B0132	137380	139134	+	ilvB	29	acetolactate synthase, large subunit, biosynthetic type
SeAg_B0133	139134	139628	+	ilvH	29	acetolactate synthase, small subunit, isozyme III
SeAg_B0134	139618	139740	-	-	29	hypothetical protein
SeAg_B0135	139912	140916	+	fruR	29	fructose repressor
SeAg_B0136	141522	141980	+	mraZ	29	mraZ protein
SeAg_B0137	141982	142923	+	mraW	29	S-adenosyl-methyltransferase MraW
SeAg_B0138	142920	143285	+	ftsL	29	cell division protein FtsL
SeAg_B0139	143301	145067	+	ftsI	29	peptidoglycan synthetase FtsI
SeAg_B0140	145054	146541	+	murE	29	UDP-N-acetylmuramoylalanyl-D-glutamate--2,6-diaminopimelate ligase
SeAg_B0141	146538	147896	+	murF	29	UDP-N-acetylmuramoyl-tripeptide--D-alanyl-D-alanine ligase
SeAg_B0142	147890	148972	+	mraY	29	phospho-N-acetylmuramoyl-pentapeptide-transferase
SeAg_B0143	148975	150291	+	murD	29	UDP-N-acetylmuramoylalanine--D-glutamate ligase
SeAg_B0144	150291	151535	+	ftsW	-	cell division protein FtsW
SeAg_B0145	151532	152599	+	murG	-	undecaprenyldiphospho-muramoylpentapeptide beta-N-acetylglucosaminyltransferase
SeAg_B0146	152718	154193	+	murC	-	UDP-N-acetylmuramate--alanine ligase
SeAg_B0147	154186	155106	+	ddlB	-	D-alanine--D-alanine ligase B
SeAg_B0148	155108	155938	+	ftsQ	-	cell division protein FtsQ
SeAg_B0149	155935	157197	+	ftsA	-	cell division protein FtsA
SeAg_B0150	157258	158409	+	ftsZ	-	cell division protein FtsZ
SeAg_B0151	158510	159427	+	lpxC	-	UDP-3-O-[3-hydroxymyristoyl] N-acetylglucosamine deacetylase
SeAg_B0152	159706	160203	+	secM	-	secretion monitor protein
SeAg_B0153	160265	162970	+	secA	1	preprotein translocase, SecA subunit
SeAg_B0154	163122	163517	+	-	1	mutator MutT protein
SeAg_B0155	163551	164540	-	-	1	aldo-keto reductase yakc (NADP+)
SeAg_B0156	164644	165567	+	-	1	transcriptional regulator, LysR family
SeAg_B0157	165564	165755	-	-	1	zinc-binding protein YacG
SeAg_B0158	165765	166508	-	-	1	conserved hypothetical protein
SeAg_B0160	166508	167128	-	coaE	1	dephospho-CoA kinase
SeAg_B0161	167354	168397	+	guaC	1	guanosine monophosphate reductase
SeAg_B0162	168428	169630	-	-	1	protein transport protein HofC
SeAg_B0163	169620	171005	-	-	1	protein transport protein HofB
SeAg_B0164	171015	171452	-	-	1	prepilin peptidase dependent protein D
SeAg_B0165	171674	172609	-	nadC	1	nicotinate-nucleotide diphosphorylase
SeAg_B0166	172655	173218	+	-	1	N-acetyl-anhydromuramyl-L-alanine amidase
SeAg_B0167	173215	174069	+	-	1	AmpE protein
SeAg_B0168	174161	175111	-	-	1	alpha-N-arabinofuranosidase 2
SeAg_B0170	175111	176517	-	-	1	Na+/galactoside symporter
SeAg_B0169	176471	176596	+	-	1	hypothetical protein
SeAg_B0171	176681	178051	-	-	1	aromatic amino acid transport protein AroP
SeAg_B0172	178260	178382	+	-	1	hypothetical protein
SeAg_B0173	178617	179381	+	-	1	transcriptional regulator, GntR family
SeAg_B0174	179541	182204	+	aceE	1	pyruvate dehydrogenase (acetyl-transferring), homodimeric type
SeAg_B0175	182219	184108	+	aceF	-	dihydrolipoyllysine-residue acetyltransferase
SeAg_B0176	184306	185733	+	lpdA	-	dihydrolipoamide dehydrogenase
SeAg_B0177	185820	185939	+	-	-	hypothetical protein
SeAg_B0178	186022	186306	+	-	-	probable secreted protein
SeAg_B0179	186344	187135	-	-	-	probable secreted protein
SeAg_B0180	187148	188770	-	-	-	conserved hypothetical protein
SeAg_B0181	189159	191756	+	acnB	-	aconitate hydratase 2
SeAg_B0182	191788	192759	-	-	-	conserved hypothetical protein
SeAg_B0183	192832	193920	+	-	-	hypothetical protein
SeAg_B0184	193945	194262	+	-	-	hypothetical protein
SeAg_B0185	194277	195209	-	-	-	conserved hypothetical protein
SeAg_B0186	195284	196417	+	-	-	hypothetical protein
SeAg_B0187	196419	196598	+	-	-	aconitate hydratase
SeAg_B0188	196638	197102	-	-	-	conserved hypothetical protein
SeAg_B0189	197512	197835	-	-	-	low molecular weight phosphotyrosine protein phosphatase
SeAg_B0190	197807	197923	-	-	17	hypothetical protein
SeAg_B0191	198106	198468	+	-	17	protein YacL
SeAg_B0192	198511	198624	+	-	17	hypothetical protein
SeAg_B0193	198703	199656	+	-	17	2-keto-3-deoxygluconate permease
SeAg_B0194	199653	200924	+	-	17	putative inner membrane protein
SeAg_B0195	200914	201897	+	pdxA	-	4-hydroxythreonine-4-phosphate dehydrogenase
SeAg_B0196	201907	202674	+	-	-	DeoR-family transcriptional regulator
SeAg_B0197	202704	203498	-	speD	-	S-adenosylmethionine decarboxylase proenzyme
SeAg_B0198	203519	204379	-	speE	-	spermidine synthase
SeAg_B0199	204486	204812	-	-	-	conserved hypothetical protein
SeAg_B0200	205035	206645	+	-	-	blue copper oxidase CueO
SeAg_B0201	206723	208966	-	gcd	-	quinoprotein glucose dehydrogenase
SeAg_B0202	209319	209855	+	hpt	-	hypoxanthine phosphoribosyltransferase
SeAg_B0203	209913	210575	-	-	-	carbonate dehydratase
SeAg_B0204	210684	211610	+	-	-	ABC transporter, ATP-binding protein
SeAg_B0205	211607	212377	+	-	-	ABC transporter, permease protein
SeAg_B0206	212486	213562	-	stiH	-	putative fimbriae
SeAg_B0207	213571	216117	-	stiC	-	outer membrane usher protein FimD
SeAg_B0208	216144	216827	-	stiB	-	chaperone protein FimC
SeAg_B0209	216875	217408	-	stiA	-	putative fimbrial subunit
SeAg_B0210	217422	217550	-	-	-	hypothetical protein
SeAg_B0211	217577	217747	-	-	-	hypothetical protein
SeAg_B0212	217778	218218	+	-	-	PTS system, IIA component
SeAg_B0213	218286	219509	+	-	-	polysaccharide deacetylase
SeAg_B0214	219516	219896	-	panD	30	aspartate 1-decarboxylase
SeAg_B0215	219991	220845	-	panC	30	pantoate--beta-alanine ligase
SeAg_B0216	220971	221762	-	panB	30	3-methyl-2-oxobutanoate hydroxymethyltransferase
SeAg_B0217	221883	222362	-	folK	30	2-amino-4-hydroxy-6-hydroxymethyldihydropteridine pyrophosphokinase
SeAg_B0218	222359	223723	-	-	30	poly(A) polymerase (PAP) (Plasmid copy number protein)
SeAg_B0219	223918	224859	-	-	30	glutamyl-Q tRNA
SeAg_B0220	224883	225338	-	dksA	30	RNA polymerase-binding protein DksA
SeAg_B0221	225515	226219	-	sfsA	30	sugar fermentation stimulation protein
SeAg_B0222	226236	226766	-	-	30	2'-5' RNA ligase
SeAg_B0223	226794	229268	+	hrpB	30	ATP-dependent helicase HrpB
SeAg_B0224	229270	229422	+	-	30	conserved hypothetical protein
SeAg_B0225	229409	231931	+	mrcB	30	penicillin-binding protein 1B
SeAg_B0226	232070	232210	-	-	30	hypothetical protein
SeAg_B0227	232224	234467	+	fhuA	30	ferrichrome-iron receptor
SeAg_B0228	234516	235313	+	fhuC	30	ferrichrome ABC transporter, ATP-binding protein
SeAg_B0229	235313	236203	+	-	30	ferrichrome-binding periplasmic protein
SeAg_B0230	236200	238257	+	-	30	ferrichrome transport system permease protein FhuB
SeAg_B0231	238894	239010	+	-	30	hypothetical protein
SeAg_B0232	239198	239758	+	stfA	30	putative fimbrial subunit
SeAg_B0233	239844	242501	+	stfC	30	fimbrial usher protein
SeAg_B0234	242519	243271	+	stfD	30	chaperone protein PapD
SeAg_B0235	243290	243802	+	stfE	30	putative minor fimbrial subunit
SeAg_B0236	243799	244275	+	stfF	30	fimbrial subunit
SeAg_B0237	244275	244805	+	stfG	30	minor fimbrial subunit StfG
SeAg_B0238	244802	245647	+	-	30	conserved hypothetical protein
SeAg_B0239	245746	247026	-	hemL	30	glutamate-1-semialdehyde-2,1-aminomutase
SeAg_B0240	247053	247196	+	-	-	conserved hypothetical protein
SeAg_B0241	247196	248617	+	-	-	H(+)/Cl(-) exchange transporter ClcA (ClC-ec1)
SeAg_B0242	248699	249043	+	yadR	-	iron-sulfur cluster assembly accessory protein YadR
SeAg_B0243	249298	250284	+	-	-	invertase
SeAg_B0244	250355	250978	-	-	-	inner membrane protein YadS
SeAg_B0245	251015	251815	-	-	-	cobalamin periplasmic binding protein
SeAg_B0246	251808	252506	-	mtnN	-	MTA/SAH nucleosidase
SeAg_B0247	252549	254108	+	dgt	-	deoxyguanosinetriphosphate triphosphohydrolase
SeAg_B0248	254229	255665	+	degP	-	protease Do
SeAg_B0249	255818	256975	+	-	-	carbohydrate diacid regulator
SeAg_B0250	257064	257450	-	-	-	protein YaeH
SeAg_B0251	257697	258998	+	-	-	shikimate transporter
SeAg_B0252	259034	259858	-	dapD	-	2,3,4,5-tetrahydropyridine-2,6-dicarboxylate N-succinyltransferase
SeAg_B0253	259888	262560	-	glnD	-	protein-P-II uridylyltransferase
SeAg_B0254	262798	263592	-	map	-	methionine aminopeptidase, type I
SeAg_B0256	264043	264768	+	rpsB	-	ribosomal protein S2
SeAg_B0257	265026	265877	+	tsf	-	translation elongation factor Ts
SeAg_B0258	266022	266747	+	pyrH	-	UMP kinase
SeAg_B0259	266894	267451	+	frr	-	ribosome releasing factor
SeAg_B0260	267506	268789	+	dxr	-	1-deoxy-D-xylulose 5-phosphate reductoisomerase
SeAg_B0261	269102	269860	+	uppS	-	di-trans,poly-cis-decaprenylcistransferase
SeAg_B0262	269873	270730	+	cdsA1	-	phosphatidate cytidylyltransferase
SeAg_B0263	270742	272094	+	rseP	-	RIP metalloprotease RseP
SeAg_B0265	272126	274537	+	yaeT	-	outer membrane protein assembly complex, YaeT protein
SeAg_B0266	274660	275145	+	skp	-	chaperone protein Skp
SeAg_B0267	275149	276174	+	lpxD	-	UDP-3-O-[3-hydroxymyristoyl] glucosamine N-acyltransferase
SeAg_B0268	276280	276735	+	fabZ	-	beta-hydroxyacyl-(acyl-carrier-protein) dehydratase FabZ
SeAg_B0269	276739	277527	+	lpxA	-	acyl-[acyl-carrier-protein]-UDP-N-acetylglucosamine O-acyltransferase
SeAg_B0270	277527	278675	+	lpxB	-	lipid-A-disaccharide synthase
SeAg_B0271	278672	279268	+	rnhB	-	ribonuclease HII
SeAg_B0272	279292	282774	+	dnaE	-	DNA polymerase III, alpha subunit
SeAg_B0273	282787	283746	+	accA	-	acetyl-CoA carboxylase, carboxyl transferase, alpha subunit
SeAg_B0274	283926	285689	+	-	-	endochitinase
SeAg_B0275	285765	287906	+	-	-	lysine decarboxylase, constitutive
SeAg_B0276	287962	288351	+	-	-	glyoxylase family protein
SeAg_B0277	288414	289706	+	-	-	tRNA(Ile)-lysidine synthase (tRNA(Ile)-lysidinesynthetase) (tRNA(Ile)-2-lysyl-cytidine synthase)
SeAg_B0278	289790	289984	-	rof	-	rof protein
SeAg_B0279	290037	290237	-	-	-	conserved hypothetical protein
SeAg_B0280	290435	290980	+	-	-	conserved hypothetical protein
SeAg_B0281	290977	291399	+	-	-	peptidyl-tRNA hydrolase domain protein
SeAg_B0282	291431	292132	+	-	-	copper homeostasis protein CutF
SeAg_B0283	292206	293924	-	proS	-	prolyl-tRNA synthetase
SeAg_B0284	294035	294742	-	-	-	conserved hypothetical protein
SeAg_B0285	294739	295143	-	rcsF	-	exopolysaccharide synthesis regulator RcsF
SeAg_B0286	295262	296077	-	metQ	-	D-methionine ABC transporter, periplasmic D-methionine-binding lipoprotein
SeAg_B0287	296116	296769	-	metI	-	D-methionine ABC transporter, permease protein
SeAg_B0288	296762	297793	-	metN	-	D-methionine ABC transporter, ATP-binding protein
SeAg_B0289	297983	298549	+	-	-	D,D-heptose 1,7-bisphosphate phosphatase
SeAg_B0290	298620	298742	-	-	-	conserved hypothetical protein
SeAg_B0294	300794	300910	+	-	-	hypothetical protein
SeAg_B0299	304680	305504	+	dkgB	-	2,5-didehydrogluconate reductase B
SeAg_B0300	305526	306440	-	-	-	LysR substrate binding domain protein
SeAg_B0301	306545	307720	+	-	-	inner membrane transport protein YdhP
SeAg_B0302	307852	308652	+	-	-	protein YafD
SeAg_B0303	308730	309500	+	-	-	methyltransferase, UbiE/COQ5 family
SeAg_B0304	309556	310923	-	mltD	-	membrane-bound lytic murein transglycosylase D
SeAg_B0305	310995	311750	-	gloB	-	hydroxyacylglutathione hydrolase
SeAg_B0306	311785	312507	+	-	-	putative methyltransferase
SeAg_B0307	312504	312971	-	rnhA	-	ribonuclease HI
SeAg_B0308	313026	313766	+	dnaQ	-	DNA polymerase III, epsilon subunit
SeAg_B0310	314139	314501	+	-	-	integrase
SeAg_B0311	314557	314748	-	-	-	hypothetical protein
SeAg_B0312	314876	315145	-	-	-	DNA-binding prophage protein
SeAg_B0313	315805	316290	+	-	-	type VI secretion system Vgr family protein
SeAg_B0315	317558	317944	+	-	-	putative cytoplasmic protein
SeAg_B0316	317971	318357	+	-	-	probable secreted protein
SeAg_B0317	318627	318860	+	-	-	conserved hypothetical protein
SeAg_B0318	318927	319184	-	-	-	conserved hypothetical protein
SeAg_B0319	319246	319365	+	-	-	hypothetical protein
SeAg_B0320	319817	319957	+	-	-	rhs core protein with extension
SeAg_B0321	320312	320509	+	-	-	hypothetical protein
SeAg_B0322	320628	321095	+	-	-	conserved hypothetical protein
SeAg_B0323	321470	321691	+	-	-	putative cytoplasmic protein
SeAg_B0325	321823	321936	-	-	-	putative cytoplasmic protein
SeAg_B0326	322136	322276	-	-	-	conserved hypothetical protein
SeAg_B0327	322479	322673	+	-	-	transposase B
SeAg_B0328	323451	323576	+	-	-	hypothetical protein
SeAg_B0328a	323521	324015	+	safA	-	spore coat assembly protein SafA
SeAg_B0329	324068	324199	-	-	-	hypothetical protein
SeAg_B0330	324234	324839	+	safB	-	gram-negative pili assembly chaperone
SeAg_B0331	324863	327373	+	safC	-	outer-membrane fimbrial usher protein
SeAg_B0332	327395	327865	+	safD	-	putative fimbrial structural subunit
SeAg_B0333	328273	329094	+	-	-	polysaccharide deacetylase family protein
SeAg_B0335	329911	330858	+	-	-	LysR-family transcriptional regulator SinR
SeAg_B0336	331018	331200	+	-	-	hypothetical protein
SeAg_B0339	332595	333254	-	-	-	putative outer membrane adhesin
SeAg_B0340	333279	333407	-	-	-	hypothetical protein
SeAg_B0341	333600	334007	-	-	-	periplasmic protein
SeAg_B0342	334317	335084	-	-	-	hydrolase YafV
SeAg_B0343	335193	337637	-	fadE	-	acyl-coenzyme A dehydrogenase
SeAg_B0344	337877	338455	+	gmhA	-	phosphoheptose isomerase
SeAg_B0345	338668	339435	+	-	-	glutamine amidotransferase, class II
SeAg_B0346	339406	340146	-	-	-	conserved hypothetical protein
SeAg_B0347	340396	341451	+	-	-	DNA polymerase IV
SeAg_B0348	341670	342809	+	-	-	release factor H-coupled RctB family protein
SeAg_B0349	342806	343420	+	-	-	putative peptide chain release factor H
SeAg_B0350	343575	345032	-	pepD	-	aminoacyl-histidine dipeptidase
SeAg_B0351	345281	345739	+	gpt	-	xanthine phosphoribosyltransferase
SeAg_B0352	345828	347072	+	-	-	esterase FrsA
SeAg_B0353	347130	347531	+	-	-	sigma factor-binding protein crl
SeAg_B0354	347582	348634	-	-	-	outer membrane pore protein E
SeAg_B0355	348700	348852	-	-	-	conserved hypothetical protein
SeAg_B0356	348917	350020	+	proB	-	glutamate 5-kinase
SeAg_B0357	350032	351282	+	proA	-	glutamate-5-semialdehyde dehydrogenase
SeAg_B0359	351909	352532	-	-	-	ISEc16, orfB
SeAg_B0360	352699	353412	+	-	-	glycerol dehydratase reactivation factor large subunit
SeAg_B0361	353693	353845	+	-	-	conserved hypothetical protein
SeAg_B0362	354087	355424	+	-	-	putative permease
SeAg_B0363	355556	356977	+	leuC	-	3-isopropylmalate dehydratase, large subunit
SeAg_B0364	356979	357605	+	leuD	-	3-isopropylmalate dehydratase, small subunit
SeAg_B0365	357620	358498	+	-	-	5-oxopent-3-ene-1,2,5-tricarboxylate decarboxylase
SeAg_B0366	358498	359412	+	-	-	haloacetate dehalogenase H-1
SeAg_B0367	359446	360411	+	-	-	transcriptional regulator, LysR family
SeAg_B0368	361524	361718	+	-	18	putative outer membrane protein
SeAg_B0369	361765	362523	-	stbE	18	fimbrial chaperone protein
SeAg_B0370	362489	363814	-	stbD	18	putative fimbrial usher
SeAg_B0371	363819	366380	-	stbC	18	outer membrane fimbrial usher protein
SeAg_B0372	366364	367167	-	stbB	18	fimbrial chaperone protein
SeAg_B0373	367187	367723	-	stbA	18	fimbrial protein
SeAg_B0374	368387	369121	+	-	18	putative transmembrane regulator
SeAg_B0375	369094	369594	+	-	18	conserved hypothetical protein
SeAg_B0376	369929	371479	+	-	18	cyclic diguanylate phosphodiesterase (EAL) domain protein
SeAg_B0377	371579	372322	+	-	18	putative response regulator
SeAg_B0378	372295	372783	+	-	18	putative inner membrane protein
SeAg_B0379	373185	373709	+	-	18	attachment invasion locus protein
SeAg_B0380	373853	374494	+	-	18	putative response regulator
SeAg_B0381	374550	374729	+	-	18	conserved domain protein
SeAg_B0382	374763	375146	+	-	18	cytochrome c type biogenesis protein CycH
SeAg_B0383	375216	376673	-	-	18	outer membrane protein OprM
SeAg_B0384	376690	379857	-	-	18	OqxB
SeAg_B0385	379854	381080	-	-	18	putative auxiliary transport protein, membrane fusion protein (MFP) family
SeAg_B0386	381224	381337	+	-	18	hypothetical protein
SeAg_B0387	381357	383645	+	-	18	copper-translocating P-type ATPase
SeAg_B0388	383657	384121	+	cueR	18	Cu(I)-responsive transcriptional regulator
SeAg_B0389	384199	384393	+	-	18	conserved domain protein
SeAg_B0390	384437	384550	-	-	18	conserved hypothetical protein
SeAg_B0391	384685	385938	+	-	18	major facilitator superfamily MFS_1
SeAg_B0392	386127	388085	+	-	18	type III restriction-modification system StyLTI enzyme mod
SeAg_B0393	388098	391067	+	-	18	type III restriction-modification system StyLTI enzyme res
SeAg_B0394	391562	392965	+	cioA	18	cyanide-insensitive oxidase CioA
SeAg_B0395	392962	393972	+	cydB	18	cytochrome D ubiquinol oxidase, subunit II
SeAg_B0396	393972	394103	+	-	18	conserved hypothetical protein
SeAg_B0397	394310	395314	+	-	18	AraC-family transcriptional regulator
SeAg_B0398	395472	397568	+	-	18	ferrichrome-iron receptor
SeAg_B0399	397609	398241	-	-	18	putative transport protein
SeAg_B0400	398473	398748	+	-	18	protein YahO
SeAg_B0401	398884	400509	-	prpR	18	propionate catabolism operon regulatory protein PrpR
SeAg_B0402	400775	401662	+	prpB	18	methylisocitrate lyase
SeAg_B0403	401785	402954	+	prpC	18	2-methylcitrate synthase
SeAg_B0404	402994	404445	+	prpD	18	2-methylcitrate dehydratase
SeAg_B0405	404486	406372	+	prpE	18	propionate--CoA ligase
SeAg_B0406	406476	407450	-	hemB	18	delta-aminolevulinic acid dehydratase
SeAg_B0407	407670	407789	+	-	18	hypothetical protein
SeAg_B0408	407780	407896	-	-	18	hypothetical protein
SeAg_B0409	408893	410935	+	-	18	putative autotransporter/pertactin
SeAg_B0410	411021	411644	+	-	18	putative inner membrane protein
SeAg_B0411	411688	412845	-	-	18	beta-lactamase
SeAg_B0412	413192	414412	+	smbA	18	protein SbmA
SeAg_B0413	414427	415521	+	-	18	putative outer membrane lipoprotein
SeAg_B0414	415559	415867	-	-	18	inner membrane protein YaiY
SeAg_B0415	416135	416350	+	-	18	conserved hypothetical protein
SeAg_B0416	416376	417470	-	-	18	D-alanine--D-alanine ligase
SeAg_B0417	417578	418261	+	-	18	extensin family protein
SeAg_B0418	418430	419641	+	-	18	major facilitator superfamily MFS_1
SeAg_B0419	419938	420198	+	-	18	putative cytoplasmic protein
SeAg_B0420	420548	420868	+	-	18	psiF repeat domain protein
SeAg_B0421	420960	422072	+	-	18	AdrA protein
SeAg_B0422	422087	422896	-	proC	18	pyrroline-5-carboxylate reductase
SeAg_B0423	422930	423079	+	-	18	hypothetical protein
SeAg_B0424	423036	423491	+	-	18	protein YaiI
SeAg_B0425	423676	424221	+	aroK	18	shikimate kinase
SeAg_B0426	424248	424439	+	-	18	conserved hypothetical protein
SeAg_B0427	424690	425367	+	-	18	aro operon protein
SeAg_B0428	425438	425722	+	-	18	protein YaiE
SeAg_B0429	425765	426676	-	rdgC	18	recombination-associated exonuclease RdgC
SeAg_B0430	426802	427710	+	-	18	N-acetyl-D-glucosamine kinase
SeAg_B0431	427730	428902	-	-	18	protein AraJ
SeAg_B0432	429075	432215	-	-	18	exonuclease SbcC
SeAg_B0433	432212	433414	-	-	-	ATP-dependent dsDNA exonuclease
SeAg_B0434	433457	433588	-	-	-	conserved hypothetical protein
SeAg_B0435	433630	434319	+	phoB	-	phosphate regulon transcriptional regulatory protein PhoB
SeAg_B0436	434389	435684	+	phoR	-	phosphate regulon sensor protein PhoR
SeAg_B0437	435897	436046	-	-	-	conserved hypothetical protein
SeAg_B0438	436093	437412	+	brnQ	-	branched-chain amino acid transport system II carrier protein
SeAg_B0439	437427	438857	+	-	-	proline-specific permease ProY
SeAg_B0440	439019	440836	+	-	-	maltodextrin glucosidase
SeAg_B0441	440908	441510	-	-	-	peroxiredoxin-2
SeAg_B0442	441720	442301	-	acpH	-	[acyl-carrier-protein] phosphodiesterase
SeAg_B0443	442395	443459	+	queA	-	S-adenosylmethionine:tRNA ribosyltransferase-isomerase
SeAg_B0444	443656	444783	+	tgt	-	queuine tRNA-ribosyltransferase
SeAg_B0445	444806	445138	+	yajC	-	preprotein translocase, YajC subunit
SeAg_B0446	445166	447013	+	secD	-	protein-export membrane protein SecD
SeAg_B0447	447024	447995	+	secF	-	protein-export membrane protein SecF
SeAg_B0449	447974	448090	-	-	-	hypothetical protein
SeAg_B0448	448089	448436	+	-	-	HNH endonuclease
SeAg_B0450	448830	448982	+	-	-	conserved hypothetical protein
SeAg_B0451	449066	449929	-	-	-	nucleoside-specific channel-forming protein tsx
SeAg_B0452	450229	450726	-	-	-	lipoprotein
SeAg_B0453	450801	450947	+	-	-	hypothetical protein
SeAg_B0454	450920	451369	+	nrdR	-	transcriptional regulator, NrdR family
SeAg_B0455	451373	452476	+	ribD	-	riboflavin biosynthesis protein RibD
SeAg_B0456	452565	453035	+	ribH	-	6,7-dimethyl-8-ribityllumazine synthase
SeAg_B0457	453056	453475	+	nusB	-	transcription termination/antitermination factor NusB
SeAg_B0458	453557	454537	+	thiL	-	thiamine-monophosphate kinase
SeAg_B0459	454524	455030	+	pgpA	-	phosphatidylglycerophosphatase A
SeAg_B0460	455134	456108	-	-	-	oxidoreductase, aldo/keto reductase family
SeAg_B0461	456165	458027	-	dxs	-	1-deoxy-D-xylulose-5-phosphate synthase
SeAg_B0462	458051	458950	-	ispA	-	geranyltranstransferase
SeAg_B0463	458951	459193	-	xseB	-	exodeoxyribonuclease VII, small subunit
SeAg_B0464	459403	460851	+	thiI	-	thiamine biosynthesis/tRNA modification protein ThiI
SeAg_B0465	460895	461692	-	phnV	-	2-aminoethylphosphonate ABC transport system, membrane component PhnV
SeAg_B0466	461695	462555	-	phnU	-	2-aminoethylphosphonate ABC transporter, permease protein
SeAg_B0467	462558	463667	-	phnT	-	2-aminoethylphosphonate ABC transport system, ATP-binding component PhnT
SeAg_B0468	463673	464686	-	phnS	-	2-aminoethylphosphonate ABC transporter, 2-aminoethylphosphonate binding protein
SeAg_B0469	464884	465603	-	-	-	transcriptional regulator protein
SeAg_B0470	465743	466846	+	phnW	-	2-aminoethylphosphonate--pyruvate transaminase
SeAg_B0471	466856	467665	+	phnX	-	phosphonoacetaldehyde hydrolase
SeAg_B0472	467762	468352	-	-	-	protein ThiJ
SeAg_B0473	468315	469226	-	panE	-	2-dehydropantoate 2-reductase
SeAg_B0474	469352	469843	+	-	-	conserved hypothetical protein
SeAg_B0475	469890	471254	-	-	-	inner membrane transport protein YajR
SeAg_B0476	471800	473311	+	-	-	putative periplasmic protein
SeAg_B0477	473323	474813	+	-	-	tetratricopeptide repeat protein
SeAg_B0478	474898	475785	-	cyoE	-	protoheme IX farnesyltransferase
SeAg_B0479	475800	476129	-	cyoD	-	cytochrome o ubiquinol oxidase, subunit IV
SeAg_B0480	476129	476743	-	cyoC	-	cytochrome o ubiquinol oxidase, subunit III
SeAg_B0481	476733	478724	-	cyoB	-	cytochrome o ubiquinol oxidase, subunit I
SeAg_B0482	478735	479664	-	cyoA	-	ubiquinol oxidase, subunit II
SeAg_B0483	479938	480060	-	-	-	hypothetical protein
SeAg_B0484	480144	481625	-	-	-	MFS family, muropeptide transporter
SeAg_B0485	481663	482295	-	-	-	putative lipoprotein
SeAg_B0486	482545	482862	+	-	-	protein BolA
SeAg_B0487	483209	484507	+	tig	-	trigger factor
SeAg_B0488	484646	485377	+	clpP	-	ATP-dependent Clp protease, proteolytic subunit ClpP
SeAg_B0489	485629	486900	+	clpX	-	ATP-dependent Clp protease, ATP-binding subunit ClpX
SeAg_B0490	487086	489440	+	lon	-	ATP-dependent protease La
SeAg_B0491	489649	489921	+	hupB	-	DNA-binding protein HU-beta
SeAg_B0492	490212	492083	+	ppiD	-	peptidylprolyl isomerase
SeAg_B0493	492233	492607	+	-	-	competence protein ComEA
SeAg_B0494	492711	493109	+	-	-	thioesterase superfamily protein
SeAg_B0495	493215	493910	-	-	-	ExsB protein
SeAg_B0496	493975	495675	-	-	-	extracellular solute-binding protein, family 5
SeAg_B0497	495776	496594	+	-	-	protein cof
SeAg_B0498	496643	497698	-	-	-	pyridoxal-5'-phosphate-dependent enzyme, beta subunit
SeAg_B0499	497811	498269	+	-	-	glutamate uptake regulatory protein
SeAg_B0500	498310	500082	+	-	-	ABC transporter, ATP-binding protein
SeAg_B0501	500075	501856	+	-	-	ABC-type multidrug transporter, ATP-binding protein
SeAg_B0502	501890	502018	+	-	-	conserved hypothetical protein
SeAg_B0503	502069	502407	+	-	-	nitrogen regulatory protein P-II
SeAg_B0504	502439	503725	+	-	-	ammonium transporter NrgA
SeAg_B0505	503825	504685	-	tesB	-	acyl-CoA thioesterase II
SeAg_B0506	504900	505469	+	-	-	putative lipoprotein
SeAg_B0507	505502	505891	-	-	-	methylated-DNA-[protein]-cysteine S-methyltransferase
SeAg_B0509	506122	507672	-	-	-	cyclic diguanylate phosphodiesterase (EAL) domain protein
SeAg_B0510	507897	508157	+	rpmE	-	ribosomal protein L31
SeAg_B0511	508163	508303	+	rpmJ	-	ribosomal protein L36
SeAg_B0512	508359	508829	-	-	-	inner membrane protein YlaC
SeAg_B0513	508947	509498	-	-	-	maltose O-acetyltransferase
SeAg_B0514	509677	509895	-	-	-	haemolysin expression modulating protein
SeAg_B0515	509923	510297	-	-	-	conserved hypothetical protein
SeAg_B0516	510793	513942	-	acrB	-	acriflavine resistance protein B
SeAg_B0517	513965	515158	-	acrA	-	acriflavine resistance protein A
SeAg_B0518	515300	515953	+	acrR	-	transcriptional regulator AcrR
SeAg_B0519	516072	519434	+	-	-	potassium efflux system KefA
SeAg_B0520	519476	520399	-	-	-	conserved hypothetical protein
SeAg_B0521	520469	520636	-	-	-	conserved hypothetical protein
SeAg_B0522	520650	521165	-	-	-	primosomal replication protein N''
SeAg_B0523	521228	521344	+	-	-	hypothetical protein
SeAg_B0526	522638	522961	+	-	-	inner membrane protein YbaN
SeAg_B0527	523114	523665	+	apt	-	adenine phosphoribosyltransferase
SeAg_B0528	523779	525707	+	dnaX	-	DNA polymerase III, tau subunit
SeAg_B0530	525753	526082	+	-	-	conserved hypothetical protein TIGR00103
SeAg_B0531	526082	526687	+	recR	-	recombination protein RecR
SeAg_B0532	526798	528672	+	htpG	-	chaperone protein HtpG
SeAg_B0533	528914	529558	+	adk	-	adenylate kinase
SeAg_B0534	529637	529777	+	-	-	conserved hypothetical protein
SeAg_B0535	529787	530749	+	hemH	-	ferrochelatase
SeAg_B0536	530746	531717	-	-	-	acetyl esterase
SeAg_B0537	531870	533174	+	gsk	-	inosine kinase
SeAg_B0538	533223	534899	-	-	-	inner membrane protein YbaL
SeAg_B0539	535114	536334	-	fsr	-	fosmidomycin resistance protein
SeAg_B0540	536507	538159	+	-	-	protein UshA
SeAg_B0541	538276	538755	-	ybaK	-	YbaK/ebsC protein
SeAg_B0543	538957	539751	-	-	-	GumN family protein
SeAg_B0544	539837	540664	-	-	-	putative periplasmic protein
SeAg_B0545	540818	543319	-	-	-	copper-translocating P-type ATPase
SeAg_B0546	543429	543845	+	cueR	-	Cu(I)-responsive transcriptional regulator
SeAg_B0547	543846	544298	-	-	-	inner membrane protein YbbJ
SeAg_B0548	544295	545212	-	-	-	band 7 protein
SeAg_B0549	545359	546036	+	-	-	ABC transporter, ATP-binding protein
SeAg_B0550	546023	546802	+	-	-	putative membrane protein
SeAg_B0551	546888	547769	-	-	-	thioredoxin domain protein
SeAg_B0552	547802	548572	-	-	-	oxidoreductase, short chain dehydrogenase/reductase family
SeAg_B0554	548727	549341	-	-	-	acyl-CoA thioesterase I
SeAg_B0553	549312	549998	+	-	-	lipoprotein-releasing system ATP-binding protein LolD
SeAg_B0555	549995	552409	+	-	-	efflux ABC transporter, permease protein
SeAg_B0556	552595	553728	+	-	-	outer membrane protein
SeAg_B0557	553985	554815	+	-	-	lipoprotein
SeAg_B0558	554852	555868	+	-	-	methionine import ATP-binding protein MetN 2
SeAg_B0559	555861	556520	+	-	-	ABC transporter integral membrane protein
SeAg_B0560	556549	557643	-	ybbB	-	tRNA 2-selenouridine synthase
SeAg_B0561	557713	558639	-	-	-	HTH-type transcriptional activator AllS
SeAg_B0562	558866	559348	+	allA	-	ureidoglycolate hydrolase
SeAg_B0563	559427	560245	+	allR	-	transcriptional regulator AllR
SeAg_B0564	560330	562111	+	gcl	-	glyoxylate carboligase
SeAg_B0565	562124	562900	+	hyi	-	hydroxypyruvate isomerase
SeAg_B0566	563001	563879	+	-	-	2-hydroxy-3-oxopropionate reductase
SeAg_B0567	563945	565192	+	-	-	major facilitator family transporter
SeAg_B0568	565288	566742	+	ncs1	-	NCS1 nucleoside transporter family protein
SeAg_B0569	566821	568182	+	allB	-	allantoinase
SeAg_B0570	568241	569539	+	-	-	putative purine permease YbbY
SeAg_B0571	569562	570710	+	-	-	glycerate kinase 1
SeAg_B0572	570790	571575	-	-	-	conserved hypothetical protein
SeAg_B0573	571586	572821	-	allC	-	allantoate amidohydrolase
SeAg_B0574	572843	573892	-	allD	-	ureidoglycolate dehydrogenase
SeAg_B0575	574208	575872	+	-	-	bacterial FdrA protein
SeAg_B0576	575882	577141	+	-	-	conserved hypothetical protein
SeAg_B0577	577153	577962	+	-	-	putative cytoplasmic protein
SeAg_B0578	577966	578859	+	arcC	-	carbamate kinase
SeAg_B0579	578900	579967	-	purK	-	phosphoribosylaminoimidazole carboxylase, ATPase subunit
SeAg_B0580	579964	580473	-	purE	-	phosphoribosylaminoimidazole carboxylase, catalytic subunit
SeAg_B0581	580591	581313	-	lpxH	-	UDP-2,3-diacylglucosamine hydrolase
SeAg_B0582	581316	581810	-	ppiB	-	peptidylprolyl isomerase
SeAg_B0583	581983	583368	+	cysS	-	cysteinyl tRNA synthetase
SeAg_B0584	583412	584236	-	-	-	putative outer membrane protein
SeAg_B0585	584233	584670	-	-	-	putative inner membrane protein
SeAg_B0586	584663	585208	-	-	-	inner membrane protein YbcI
SeAg_B0587	585336	585548	-	-	-	conserved domain protein
SeAg_B0588	585550	586416	-	folD	-	methylenetetrahydrofolate dehydrogenase/methenyltetrahydrofolate cyclohydrolase
SeAg_B0589	586963	587520	+	fimA	-	type-1 fimbrial protein, A chain
SeAg_B0590	587634	588128	+	fimI	-	fimbrial protein internal segment
SeAg_B0591	588172	588864	+	fimC	-	chaperone protein FimC
SeAg_B0592	588895	591507	+	fimD	-	outer membrane usher protein SfmD
SeAg_B0593	591522	592529	+	fimH	-	mannose binding protein FimH
SeAg_B0594	592539	593057	+	fimF	-	major fimbrial subunit
SeAg_B0595	593103	593735	-	fimZ	-	fimbriae Z protein
SeAg_B0596	594339	595061	-	fimY	-	fimbriae Y protein
SeAg_B0597	595022	595174	-	-	-	hypothetical protein
SeAg_B0599	595553	596149	-	fimW	-	fimbriae W protein
SeAg_B0598	596105	596341	+	-	-	conserved hypothetical protein
SeAg_B0601	597045	597263	-	-	-	Putative transposase ykgN
SeAg_B0602	597650	599290	-	-	-	putative inner membrane protein
SeAg_B0603	599283	600209	-	gtr	42	bactoprenol glucosyl transferase
SeAg_B0604	600206	600568	-	gtr	-	bactoprenol-linked glucose translocase
SeAg_B0605	600991	601236	-	-	-	copE1
SeAg_B0606	601436	601810	-	-	-	sensor kinase CusS
SeAg_B0607	601865	602080	+	-	-	cation efflux system protein CusA
SeAg_B0608	602131	602985	-	-	-	transcriptional regulator, AraC family protein
SeAg_B0609	603201	604526	+	-	19	probable pyridine nucleotide-disulfide oxidoreductase YkgC
SeAg_B0610	604683	604919	+	-	19	conserved domain protein
SeAg_B0611	604932	605492	+	-	19	conserved hypothetical protein
SeAg_B0612	605587	606762	-	-	19	heat shock protein DnaJ domain protein
SeAg_B0613	607088	608482	+	-	19	phenylalanine-specific permease
SeAg_B0614	608524	609771	-	-	19	transporter, small conductance mechanosensitive ion channel
SeAg_B0615	609801	609983	+	-	19	conserved hypothetical protein
SeAg_B0616	610082	612052	+	-	19	lipase 1
SeAg_B0617	612318	612971	-	-	19	oxygen-insensitive NAD
SeAg_B0618	613068	613436	-	-	19	conserved hypothetical protein
SeAg_B0619	613436	614017	-	-	19	transcriptional regulator, TetR family
SeAg_B0620	614306	614647	+	-	19	transposon tn10 tetd protein
SeAg_B0621	614653	614877	-	-	19	putative inner membrane protein
SeAg_B0622	614968	616086	-	-	19	carboxylate-amine ligase YbdK
SeAg_B0623	616098	616802	-	-	19	4'-phosphopantetheinyl transferase EntD
SeAg_B0624	616849	619104	-	-	19	ferrienterobactin receptor
SeAg_B0625	619293	620507	+	-	19	enterochelin esterase
SeAg_B0626	620538	620756	+	-	19	conserved domain protein
SeAg_B0627	620753	624637	+	-	19	enterobactin synthetase component F
SeAg_B0628	624888	626024	+	-	19	ferric enterobactin transport protein FepE
SeAg_B0629	626077	626871	-	-	19	ferric enterobactin transport ATP-binding protein FepC
SeAg_B0630	626868	627857	-	-	19	ferric enterobactin transport system permease protein FepG
SeAg_B0631	627857	628864	-	-	19	ferric enterobactin transport system permease protein FepD
SeAg_B0632	628975	630219	+	-	19	enterobactin exporter EntS
SeAg_B0633	630282	631238	-	-	19	ABC superfamily
SeAg_B0634	631547	632722	+	-	19	isochorismate synthase EntC
SeAg_B0635	632732	634342	+	-	19	2,3-dihydroxybenzoate-AMP ligase
SeAg_B0636	634356	635213	+	entB	-	isochorismatase
SeAg_B0637	635213	635968	+	entA	-	2,3-dihydro-2,3-dihydroxybenzoate dehydrogenase
SeAg_B0638	635971	636384	+	-	-	putative esterase YbdB
SeAg_B0639	636566	638671	+	cstA	-	carbon starvation protein A
SeAg_B0640	638735	638932	+	-	-	conserved domain protein
SeAg_B0641	638968	640056	-	-	-	alcohol dehydrogenase, iron-containing
SeAg_B0642	640174	641343	+	-	-	aminotransferase YbdL
SeAg_B0643	641344	641961	-	-	-	IbrB protein
SeAg_B0644	641934	643169	-	-	-	IbrA protein
SeAg_B0645	643335	644237	-	-	-	transcriptional regulator, LysR family
SeAg_B0646	644554	645300	-	-	-	thiol:disulfide interchange protein DsbG
SeAg_B0647	645741	646304	+	ahpC	-	alkyl hydroperoxide reductase subunit C
SeAg_B0648	646429	648111	+	ahpF	-	alkyl hydroperoxide reductase subunit F
SeAg_B0649	648444	649004	+	-	-	putative component of anaerobic dehydrogenase
SeAg_B0650	648997	651276	+	-	-	molybdopterin-containing oxidoreductase catalytic subunit
SeAg_B0651	651273	651830	+	-	-	molybdopterin-containing oxidoreductase iron-sulfur subunit
SeAg_B0652	651830	652597	+	-	-	molybdopterin-containing oxidoreductase membrane anchor subunit
SeAg_B0653	652665	652958	-	-	-	universal stress protein G
SeAg_B0654	652980	653231	+	-	-	conserved hypothetical protein
SeAg_B0655	653316	654554	+	-	-	oxidoreductase, zinc-binding dehydrogenase family
SeAg_B0656	654637	655047	-	-	-	nucleoside diphosphate kinase regulator
SeAg_B0657	655282	656088	-	-	-	ribonuclease I
SeAg_B0658	656198	657661	-	-	-	sodium:sulfate symporter family protein
SeAg_B0659	657699	658592	-	citG	-	triphosphoribosyl-dephospho-CoA synthase CitG
SeAg_B0660	658567	659118	-	citX	-	holo-ACP synthase CitX
SeAg_B0661	659122	660651	-	citF	-	citrate lyase, alpha subunit
SeAg_B0662	660661	661569	-	citE	-	citrate (pro-3S)-lyase, beta subunit
SeAg_B0663	661566	661862	-	citD	-	citrate lyase acyl carrier protein
SeAg_B0664	661859	662935	-	citC	-	[citrate (pro-3S)-lyase] ligase
SeAg_B0665	663147	663311	+	-	-	conserved hypothetical protein
SeAg_B0666	663321	664982	+	-	-	sensor kinase DpiB
SeAg_B0667	664951	665631	+	-	-	transcriptional regulatory protein DpiA
SeAg_B0668	665685	667070	-	-	-	C4-dicarboxylate anaerobic carrier
SeAg_B0669	667461	668021	+	pagP	-	antimicrobial peptide resistance and lipid A acylation protein PagP
SeAg_B0670	668209	668418	+	cspE	-	cold shock protein CspE
SeAg_B0671	668476	668859	-	crcB	-	CrcB protein
SeAg_B0672	668950	669738	+	-	-	hydrolase YbeM
SeAg_B0673	669867	670070	+	-	-	twin arginine-targeting protein translocase, TatA/E family
SeAg_B0674	670156	671121	-	lipA	-	lipoic acid synthetase
SeAg_B0675	671162	671296	-	-	-	hypothetical protein
SeAg_B0676	671327	672280	-	-	-	LysR-family transcriptional regulator
SeAg_B0677	672582	673223	-	lipB	-	lipoyltransferase
SeAg_B0678	673323	673586	-	-	-	protein YbeD
SeAg_B0679	673694	674905	-	dacA	-	serine-type D-Ala-D-Ala carboxypeptidase
SeAg_B0680	675045	676178	-	-	-	rare lipoprotein A
SeAg_B0681	676189	677301	-	mrdB	-	rod shape-determining protein RodA
SeAg_B0682	677304	679205	-	mrdA	-	penicillin-binding protein 2
SeAg_B0683	679236	679703	-	-	-	conserved hypothetical protein
SeAg_B0684	679707	680024	-	-	-	iojap family protein
SeAg_B0685	680212	680352	-	-	-	hypothetical protein
SeAg_B0686	680352	680993	-	cobC	-	alpha-ribazole phosphatase
SeAg_B0687	681057	682151	+	cobD	-	threonine-phosphate decarboxylase
SeAg_B0688	682126	682776	-	nadD	-	nicotinate (nicotinamide) nucleotide adenylyltransferase
SeAg_B0689	682769	683800	-	holA	-	DNA polymerase III, delta subunit
SeAg_B0690	683800	684390	-	-	-	LPS-assembly lipoprotein RlpB
SeAg_B0691	684405	686987	-	leuS	-	leucyl-tRNA synthetase
SeAg_B0692	687275	687565	+	-	-	hydrolase, UxaA family
SeAg_B0693	687588	688754	+	-	-	hydrolase, UxaA family
SeAg_B0694	688804	689757	+	-	-	2-keto-3-deoxygluconate permease
SeAg_B0695	689825	691753	+	-	-	putative sigma-54 dependent transcriptional regulator
SeAg_B0696	691846	692319	+	-	-	conserved hypothetical protein
SeAg_B0697	692358	693353	-	-	-	sel1 repeat-containing family protein
SeAg_B0698	693571	694185	+	-	-	putative cytoplasmic protein
SeAg_B0699	694182	695615	+	-	-	DnaJ domain protein
SeAg_B0700	695627	696322	+	-	-	putative cytoplasmic protein
SeAg_B0701	696319	697782	+	-	-	DnaJ domain protein
SeAg_B0702	697804	699483	-	-	-	chaperone protein HscC
SeAg_B0703	699559	700797	-	-	-	putative cytoplasmic protein
SeAg_B0704	700829	701764	-	-	-	inosine-uridine preferring nucleoside hydrolase
SeAg_B0705	701881	702606	-	gltL	-	glutamate/aspartate ABC transporter, ATP-binding protein
SeAg_B0706	702606	703280	-	gltK	-	glutamate/aspartate ABC transporter, permease protein GltK
SeAg_B0707	703280	704020	-	gltJ	-	glutamate/aspartate ABC transporter, permease protein GltJ
SeAg_B0709	704180	705088	-	gltI	-	glutamate/aspartate ABC transporter, periplasmic glutamate/aspartate-binding protein
SeAg_B0710	705443	707032	-	lnt	-	apolipoprotein N-acyltransferase
SeAg_B0711	707001	707879	-	corC	-	magnesium and cobalt efflux protein CorC
SeAg_B0712	707876	708025	-	-	-	conserved hypothetical protein
SeAg_B0713	708037	708510	-	-	-	conserved hypothetical protein
SeAg_B0714	708507	709553	-	-	-	PhoH family protein
SeAg_B0715	709758	711182	-	miaB	-	tRNA-i(6)A37 thiotransferase enzyme MiaB
SeAg_B0716	711326	712501	+	-	-	2-octaprenyl-3-methyl-6-methoxy-1,4-benzoquinol hydroxylase
SeAg_B0717	712568	713143	-	-	-	putative inner membrane protein
SeAg_B0727	715524	717188	-	asnB	-	asparagine synthase
SeAg_B0728	717478	718230	-	-	-	NagD protein
SeAg_B0729	718277	719497	-	nagC	-	N-acetylglucosamine repressor
SeAg_B0730	719502	720656	-	nagA2	-	N-acetylglucosamine-6-phosphate deacetylase
SeAg_B0731	720716	721516	-	nagB	-	glucosamine-6-phosphate isomerase
SeAg_B0732	721843	723795	+	nagE	-	pts system, N-acetylglucosamine-specific iibc component
SeAg_B0733	724006	725673	+	glnS	-	glutaminyl-tRNA synthetase
SeAg_B0734	726334	727740	+	-	-	outer membrane porin, OprD family
SeAg_B0735	727790	728122	+	-	-	YbfN
SeAg_B0736	728171	729475	-	-	-	citrate-proton symporter
SeAg_B0737	729526	730665	-	-	-	citrate utilization protein B
SeAg_B0738	730652	732055	-	cobZ	-	precorrin 3B synthase CobZ
SeAg_B0739	732153	733079	-	-	-	LysR-family transcriptional regulator
SeAg_B0740	733194	733646	-	-	-	ferric uptake regulation protein
SeAg_B0741	733928	734557	-	fldA	-	flavodoxin
SeAg_B0742	734609	734902	-	-	-	ribbon-helix-helix protein, CopG family
SeAg_B0743	735036	735806	-	ybfF	-	esterase YbfF
SeAg_B0744	735991	736533	+	seqA	-	protein SeqA
SeAg_B0745	736558	738198	+	pgm	-	phosphoglucomutase, alpha-D-glucose phosphate-specific
SeAg_B0746	738313	738798	-	-	-	putative cytoplasmic protein
SeAg_B0747	738863	740182	-	-	-	putrescine-ornithine antiporter
SeAg_B0748	740179	742377	-	-	-	ornithine decarboxylase, inducible
SeAg_B0749	742775	742888	+	-	-	conserved hypothetical protein
SeAg_B0750	743139	743816	-	-	-	KDP operon transcriptional regulatory protein KdpE
SeAg_B0751	743813	746497	-	-	-	sensor protein KdpD
SeAg_B0752	746494	747078	-	kdpC	-	K+-transporting ATPase, C subunit
SeAg_B0753	747087	749135	-	kdpB	-	K+-transporting ATPase, B subunit
SeAg_B0754	749156	750835	-	kdpA	-	K+-transporting ATPase, A subunit
SeAg_B0755	751261	751467	+	-	-	putative periplasmic protein
SeAg_B0756	751579	753000	+	-	-	deoxyribodipyrimidine photo-lyase
SeAg_B0757	753039	754520	-	-	-	inner membrane transporter YbgH
SeAg_B0758	754849	755592	+	-	20	NIF3 family protein
SeAg_B0759	755608	756264	+	-	-	conserved hypothetical protein
SeAg_B0760	756258	757190	+	-	-	allophanate hydrolase, subunit 2
SeAg_B0761	757180	757914	+	-	-	protein YbgL
SeAg_B0762	758036	758827	+	-	-	endonuclease VIII
SeAg_B0763	758882	759928	-	-	-	protein AbrB
SeAg_B0764	760065	761348	-	gltA	-	citrate (Si)-synthase
SeAg_B0765	762088	762492	+	sdhC	-	succinate dehydrogenase, cytochrome b556 subunit
SeAg_B0766	762486	762833	+	sdhD	-	succinate dehydrogenase, hydrophobic membrane anchor protein
SeAg_B0767	762833	764599	+	sdhA	-	succinate dehydrogenase, flavoprotein subunit
SeAg_B0768	764613	765332	+	-	-	succinate dehydrogenase iron-sulfur subunit
SeAg_B0769	765856	768657	+	sucA	-	oxoglutarate dehydrogenase (succinyl-transferring), E1 component
SeAg_B0770	768672	769880	+	sucB	-	dihydrolipoyllysine-residue succinyltransferase, E2 component of oxoglutarate dehydrogenase (succinyl-transferring) complex
SeAg_B0771	770022	771188	+	sucC	-	succinate-CoA ligase, beta subunit
SeAg_B0772	771188	772057	+	-	-	succinyl-CoA ligase [ADP-forming] subunit alpha
SeAg_B0773	772086	772211	+	-	-	hypothetical protein
SeAg_B0774	772298	772423	+	-	-	hypothetical protein
SeAg_B0775	773297	773410	-	-	-	hypothetical protein
SeAg_B0776	773640	775208	+	cydA	-	cytochrome d ubiquinol oxidase, subunit I
SeAg_B0777	775224	776363	+	cydB1	-	cytochrome d ubiquinol oxidase, subunit II
SeAg_B0778	776379	776492	+	-	-	cyd operon protein YbgT
SeAg_B0779	776492	776785	+	-	-	cyd operon protein YbgE
SeAg_B0780	777014	777418	+	-	-	acyl-CoA thioester hydrolase YbgC
SeAg_B0781	777415	778107	+	tolQ	-	protein TolQ
SeAg_B0782	778111	778539	+	tolR	-	protein TolR
SeAg_B0783	778604	779782	+	tolA	-	protein TolA
SeAg_B0784	779903	781198	+	tolB	-	tol-Pal system beta propeller repeat protein TolB
SeAg_B0785	781233	781757	+	pal	-	peptidoglycan-associated lipoprotein
SeAg_B0786	781767	782555	+	-	-	tetratricopeptide TPR_2 repeat protein
SeAg_B0792	783908	784951	+	nadA	-	quinolinate synthetase complex, A subunit
SeAg_B0793	784976	785695	+	-	-	protein PnuC
SeAg_B0794	785692	786630	-	-	-	zinc transporter ZitB
SeAg_B0795	786741	787127	-	-	-	putative homeobox protein
SeAg_B0796	787447	788499	+	aroG	-	3-deoxy-7-phosphoheptulonate synthase, Phe-sensitive
SeAg_B0797	788593	789138	-	-	-	hydro-lyase, Fe-S type, tartrate/fumarate subfamily, beta region
SeAg_B0798	789153	789998	-	-	-	fumarate hydratase
SeAg_B0799	790128	791018	+	-	-	transcriptional regulator
SeAg_B0800	791019	791966	-	-	-	transcriptional regulator
SeAg_B0801	792225	793493	+	-	-	anion transporter
SeAg_B0802	793582	793791	+	-	-	oxaloacetate decarboxylase gamma chain 3
SeAg_B0805	797009	797707	+	-	-	putative cytoplasmic protein
SeAg_B0806	798087	799166	+	-	-	ABC transporter permease
SeAg_B0807	799166	799945	+	-	-	ABC transporter ATP-binding protein
SeAg_B0808	800022	800774	-	gpmA	-	2,3-bisphosphoglycerate-dependent phosphoglycerate mutase
SeAg_B0809	800998	802038	-	galM	-	galactose mutarotase
SeAg_B0810	802032	803180	-	galK	-	galactokinase
SeAg_B0811	803183	804229	-	galT	-	galactose-1-phosphate uridylyltransferase
SeAg_B0812	804240	805256	-	galE	-	UDP-glucose 4-epimerase
SeAg_B0813	805477	806385	-	-	-	conserved hypothetical protein
SeAg_B0814	806556	808031	-	-	-	putative molybdenum transport ATP-binding protein ModF
SeAg_B0815	808099	808887	-	-	-	molybdate uptake operon transcriptional repressor
SeAg_B0816	809016	809165	+	-	-	conserved hypothetical protein
SeAg_B0817	809332	810105	+	modA	-	molybdate ABC transporter, periplasmic molybdate-binding protein
SeAg_B0818	810105	810794	+	modB	-	molybdate ABC transporter, permease protein
SeAg_B0819	810797	811855	+	modC	-	molybdate ABC transporter, ATP-binding protein
SeAg_B0820	811856	812716	-	-	-	phosphatase YbhA
SeAg_B0821	812838	813833	+	-	-	6-phosphogluconolactonase
SeAg_B0822	813977	815260	-	ybgC	-	acyl-CoA thioester hydrolase YbgC
SeAg_B0823	815498	816721	+	hutI	-	imidazolonepropionase
SeAg_B0824	816718	817659	+	hutG	-	formimidoylglutamase
SeAg_B0825	817704	818429	+	hutC	-	histidine utilization repressor
SeAg_B0826	818626	820311	+	hutU	-	urocanate hydratase
SeAg_B0827	820313	821833	+	hutH	-	histidine ammonia-lyase
SeAg_B0828	821918	822394	-	-	-	conserved hypothetical protein
SeAg_B0829	822452	823741	-	bioA	-	adenosylmethionine-8-amino-7-oxononanoate transaminase
SeAg_B0830	823828	824868	+	bioB	-	biotin synthase
SeAg_B0831	824865	826022	+	bioF	-	8-amino-7-oxononanoate synthase
SeAg_B0832	826006	826761	+	bioC	-	biotin biosynthesis protein BioC
SeAg_B0833	826748	827440	+	bioD	-	dethiobiotin synthase
SeAg_B0834	828091	830112	+	uvrB	-	excinuclease ABC, B subunit
SeAg_B0835	830603	832900	+	slrP	-	leucine-rich repeat protein
SeAg_B0836	832992	833900	-	-	-	conserved hypothetical protein
SeAg_B0837	834297	835286	+	moaA	-	molybdenum cofactor biosynthesis protein A
SeAg_B0838	835308	835820	+	moaB	-	molybdenum cofactor biosynthesis protein B
SeAg_B0839	835823	836308	+	moaC	-	molybdenum cofactor biosynthesis protein C
SeAg_B0840	836301	836546	+	moaD	-	molybdopterin converting factor, subunit 1
SeAg_B0841	836548	837000	+	moaE	-	molybdopterin converting factor, subunit 2
SeAg_B0842	837048	837752	+	-	-	inner membrane protein YbhL
SeAg_B0843	837898	838605	+	-	-	putative integral membrane protein
SeAg_B0844	838639	839238	+	-	-	putative inner membrane protein
SeAg_B0845	839246	839806	+	-	-	putative inner membrane protein
SeAg_B0846	839809	840771	-	-	-	inner membrane protein YbhN
SeAg_B0847	840771	842012	-	-	-	putative cardiolipin synthetase
SeAg_B0848	842009	842767	-	-	-	endonuclease/exonuclease/phosphatase family protein
SeAg_B0849	842900	843310	+	-	-	putative membrane protein
SeAg_B0850	843272	844378	-	-	-	ABC-2 type transporter, permease protein
SeAg_B0851	844494	845624	-	-	-	inner membrane transport permease YbhS
SeAg_B0852	845617	847353	-	-	-	ABC transporter, ATP-binding protein
SeAg_B0853	847346	848341	-	-	-	membrane protein YbhG
SeAg_B0854	848341	849015	-	-	-	transcriptional regulator, TetR family
SeAg_B0855	849245	850606	+	-	-	putative ATP-dependent RNA helicase RhlE
SeAg_B0857	852025	854169	+	-	-	probable ATP-dependent helicase DinG
SeAg_B0858	854199	855173	+	-	-	glycosyl transferase family protein
SeAg_B0860	855329	855589	-	-	-	protein YbiJ
SeAg_B0859	855558	855671	+	-	-	hypothetical protein
SeAg_B0861	855874	856140	-	-	-	C4-type zinc finger protein, DksA/TraR family
SeAg_B0862	856345	857271	+	-	-	putative methyltransferase YbiN
SeAg_B0863	857268	859490	-	-	-	transporter, small conductance mechanosensitive ion channel
SeAg_B0864	859609	860331	-	glnQ	-	glutamine ABC transporter, ATP-binding protein
SeAg_B0865	860328	860987	-	glnP	-	glutamine ABC transporter, permease protein
SeAg_B0866	861133	861879	-	glnH	-	glutamine ABC transporter, glutamine-binding periplasmic protein
SeAg_B0867	861876	861998	-	-	-	hypothetical protein
SeAg_B0868	862356	862859	-	-	-	DNA protection during starvation protein
SeAg_B0869	862975	863133	-	-	-	conserved hypothetical protein
SeAg_B0870	863162	864049	-	-	-	threonine/homoserine efflux transporter RhtA
SeAg_B0871	864403	864918	+	ompX	-	outer membrane protein X
SeAg_B0872	864981	866561	-	-	-	inner membrane protein YbiP
SeAg_B0873	866562	866690	+	-	-	hypothetical protein
SeAg_B0874	866826	866954	-	-	-	conserved hypothetical protein
SeAg_B0875	867140	867613	+	-	-	transcriptional regulator MntR
SeAg_B0876	867610	868722	+	-	-	citrate transporter family protein
SeAg_B0877	868767	869687	-	-	-	ErfK/YbiS/YcfS/YnhG family protein
SeAg_B0878	869906	871498	+	-	-	ABC transporter, ATP-binding protein
SeAg_B0879	871745	872641	+	-	-	putative inner membrane protein
SeAg_B0880	872670	873200	-	-	-	sugar phosphatase SupH
SeAg_B0881	873590	874855	-	-	-	putative cytoplasmic protein
SeAg_B0882	875001	875114	+	-	-	hypothetical protein
SeAg_B0883	875117	875926	+	-	-	sugar phosphatase SupH
SeAg_B0884	876004	878436	-	-	-	formate C-acetyltransferase 3
SeAg_B0885	878442	879341	-	-	-	glycyl-radical enzyme activating protein family
SeAg_B0886	879619	880368	-	moeB	-	molybdopterin synthase sulfurylase MoeB
SeAg_B0887	880368	881603	-	moeA	-	molybdenum cofactor biosynthesis protein MoeA
SeAg_B0888	881807	882748	+	-	-	putative L-asparaginase
SeAg_B0889	882759	884630	+	-	-	glutathione import ATP-binding protein GsiA
SeAg_B0890	884663	886201	+	-	-	glutathione-binding protein GsiB
SeAg_B0891	886262	887182	+	gsiC	-	glutathione ABC transporter, permease protein
SeAg_B0892	887185	888096	+	-	-	glutathione transport system permease protein GsiD
SeAg_B0893	888086	888205	-	-	-	conserved hypothetical protein
SeAg_B0894	888187	889512	-	-	-	conserved hypothetical protein
SeAg_B0895	889539	889673	+	-	-	hypothetical protein
SeAg_B0896	889743	890126	+	-	-	biofilm regulator BssR
SeAg_B0897	890245	891366	+	yliI	-	soluble aldose sugar dehydrogenase yliI
SeAg_B0898	891363	891989	-	-	-	glutathione S-transferase family protein
SeAg_B0899	892155	893435	+	-	-	D-alanyl-D-alanine carboxypeptidase DacC
SeAg_B0900	893480	894238	-	-	-	deoxyribose operon repressor
SeAg_B0901	894310	894984	-	-	-	putative undecaprenyl-diphosphatase YbjG
SeAg_B0902	895231	896463	+	-	-	multidrug resistance protein MdtM
SeAg_B0903	896517	897332	-	-	-	phosphatase YbjI
SeAg_B0904	897329	898540	-	-	-	inner membrane protein YbjJ
SeAg_B0905	898708	899328	+	-	-	transcriptional regulator, TetR family
SeAg_B0907	899445	901130	-	-	-	putative transporter
SeAg_B0908	901476	901778	+	-	-	inner membrane protein YbjM
SeAg_B0909	901810	902073	-	grxA	-	glutaredoxin, GrxA family
SeAg_B0910	902243	902533	+	-	-	putative inner membrane protein
SeAg_B0911	902517	903239	+	nfsA	-	oxygen-insensitive NADPH nitroreductase
SeAg_B0912	903297	904199	+	rimK	-	ribosomal protein S6 modification protein
SeAg_B0913	904296	904772	+	-	-	putative cytoplasmic protein
SeAg_B0914	905118	906233	+	-	-	putrescine-binding periplasmic protein
SeAg_B0915	906321	907454	+	potG	-	putrescine ABC transporter, ATP-binding protein
SeAg_B0916	907464	908417	+	potH	31	putrescine ABC transporter, permease protein PotH
SeAg_B0917	908414	909259	+	potI	31	putrescine ABC transporter, permease protein PotI
SeAg_B0918	909243	909806	+	-	31	putative membrane protein
SeAg_B0919	909849	910976	+	rumB	31	23S rRNA (uracil-5-)-methyltransferase RumB
SeAg_B0920	911134	911262	+	-	31	conserved hypothetical protein
SeAg_B0921	911271	912614	+	-	31	ascorbate-specific PTS system enzyme IIC
SeAg_B0922	912644	912964	+	-	31	putative inner membrane protein
SeAg_B0923	912974	914461	+	-	31	sulfatase
SeAg_B0924	914680	915411	-	artJ	31	arginine ABC transporter, periplasmic arginine-binding protein ArtJ
SeAg_B0925	915648	916316	-	artM	31	arginine ABC transporter, permease protein ArtM
SeAg_B0926	916316	917032	-	artQ	31	arginine ABC transporter, permease protein ArtQ
SeAg_B0927	917039	917776	-	artI	31	arginine ABC transporter, periplasmic arginine-binding protein ArtI
SeAg_B0928	917788	918516	-	artP	31	arginine ABC transporter, ATP-binding protein
SeAg_B0929	918746	919261	-	-	31	YbjP
SeAg_B0930	919389	919712	+	-	31	conserved hypothetical protein
SeAg_B0931	919709	920539	+	-	31	N-acetylmuramoyl-L-alanine amidase AmiD
SeAg_B0932	920536	921549	-	-	31	NAD dependent epimerase/dehydratase family
SeAg_B0933	921645	923078	-	-	-	NAD dependent epimerase/dehydratase family protein
SeAg_B0934	923089	924090	-	ltaE	-	low-specificity L-threonine aldolase
SeAg_B0935	924129	925847	-	poxB	-	pyruvate dehydrogenase
SeAg_B0936	926005	926976	-	hcr	-	NADH oxidoreductase hcr
SeAg_B0937	926985	928637	-	hcp	-	hydroxylamine reductase
SeAg_B0938	928688	928804	+	-	-	hypothetical protein
SeAg_B0939	928781	929680	-	-	-	putative membrane protein
SeAg_B0940	929882	931540	+	-	-	conserved hypothetical protein
SeAg_B0941	931537	932487	-	-	-	conserved hypothetical protein
SeAg_B0942	932633	933751	+	-	-	macrolide-specific efflux protein MacA
SeAg_B0943	933748	935694	+	-	-	macrolide export ATP-binding/permease protein MacB
SeAg_B0944	935726	935869	+	-	-	hypothetical protein
SeAg_B0945	935824	936045	-	cspD	-	cold shock domain protein CspD
SeAg_B0946	936369	936689	+	clpS	-	ATP-dependent Clp protease adaptor protein ClpS
SeAg_B0947	936705	938996	+	clpA	-	ATP-dependent Clp protease ATP-binding subunit ClpA
SeAg_B0948	939027	939176	-	-	-	hypothetical protein
SeAg_B0949	939396	939521	+	-	-	hypothetical protein
SeAg_B0950	939493	939969	-	-	-	putative type V secretory pathway, adhesin AidA
SeAg_B0953	941244	941441	-	-	-	conserved hypothetical protein
SeAg_B0954	941603	941980	-	-	-	phage integrase
SeAg_B0956	943021	943698	-	-	-	SlsA
SeAg_B0957	943718	944578	-	-	-	pirin domain protein
SeAg_B0958	944687	945598	+	-	-	transcriptional regulator, LysR family
SeAg_B0959	945689	945907	-	infA	-	translation initiation factor IF-1
SeAg_B0960	946219	946923	-	aat	-	leucyl/phenylalanyl-tRNA--protein transferase
SeAg_B0961	946968	948689	-	cydC	-	ATP-binding/permease protein cydC
SeAg_B0962	948690	950456	-	cydD	-	ATP-binding/permease protein cydD
SeAg_B0963	950570	951538	-	trxB	-	thioredoxin-disulfide reductase
SeAg_B0964	952085	952579	+	lrp	-	leucine responsive regulatory protein
SeAg_B0965	952714	956796	+	-	-	DNA translocase FtsK
SeAg_B0966	956939	957550	+	lolA	-	outer membrane lipoprotein carrier protein LolA
SeAg_B0967	957560	958903	+	-	-	putative DNA recombination-associated ATPase RarA
SeAg_B0968	959162	960454	+	serS	-	seryl-tRNA synthetase
SeAg_B0969	960691	963135	+	-	-	anaerobic dimethyl sulfoxide reductase chain a
SeAg_B0970	963146	963763	+	dmsB_2	-	anaerobic dimethyl sulfoxide reductase, B subunit
SeAg_B0971	963765	964628	+	dmsC1	-	anaerobic dimethyl sulfoxide reductase, C subunit
SeAg_B0972	964978	966126	+	-	-	major facilitator family transporter
SeAg_B0973	966344	967765	+	-	-	inner membrane transporter YcaM
SeAg_B0974	967912	968034	+	-	-	hypothetical protein
SeAg_B0975	968065	968862	-	pflA	-	pyruvate formate-lyase 1-activating enzyme
SeAg_B0976	968990	969124	+	-	-	conserved hypothetical protein
SeAg_B0977	969448	970407	+	sopD2	-	hypothetical protein
SeAg_B0978	970480	972762	-	pflB2	-	formate acetyltransferase
SeAg_B0979	972822	973637	-	-	-	putative formate transporter FocA
SeAg_B0980	974084	975877	-	-	-	conserved hypothetical protein
SeAg_B0981	975981	976673	+	-	-	conserved hypothetical protein
SeAg_B0982	976859	977947	+	serC	-	phosphoserine aminotransferase
SeAg_B0984	977906	978019	-	-	-	hypothetical protein
SeAg_B0983	978018	979301	+	aroA	-	3-phosphoshikimate 1-carboxyvinyltransferase
SeAg_B0985	979444	980205	+	-	-	peptidase M48, Ste24p
SeAg_B0986	980378	981061	+	cmk	-	cytidylate kinase
SeAg_B0987	981175	982848	+	rpsA	-	ribosomal protein S1
SeAg_B0988	983004	983288	+	ihfB	-	integration host factor, beta subunit
SeAg_B0989	983569	985782	+	-	-	DNA internalization-related competence protein ComEC/Rec2
SeAg_B0990	985819	987567	+	msbA	-	lipid A export permease/ATP-binding protein MsbA
SeAg_B0991	987564	988541	+	lpxK	-	tetraacyldisaccharide 4'-kinase
SeAg_B0992	988585	989817	+	-	-	conserved hypothetical protein
SeAg_B0993	989869	990051	+	-	-	tetraacyldisaccharide 4'-kinase
SeAg_B0994	990048	990794	+	kdsB	-	3-deoxy-D-manno-octulosonate cytidylyltransferase
SeAg_B0995	991005	991898	+	-	-	conserved hypothetical protein
SeAg_B0996	991878	992654	-	-	-	conserved hypothetical protein
SeAg_B0997	992790	993593	+	smtA	-	SmtA protein
SeAg_B0998	993586	994908	+	mukF	-	chromosome partition protein MukF
SeAg_B0999	994862	995593	+	mukE	-	chromosome partition protein MukE
SeAg_B1000	995593	1000059	+	-	-	chromosome partition protein MukB
SeAg_B1001	1000404	1002251	+	-	-	YcbB
SeAg_B1002	1002511	1003059	+	-	-	putative exported protein, Tat-dependent
SeAg_B1003	1003087	1003734	+	-	-	hydroxyacylglutathione hydrolase
SeAg_B1004	1003796	1004986	-	aspC	-	aspartate transaminase
SeAg_B1005	1005026	1005157	-	-	-	hypothetical protein
SeAg_B1006	1005171	1006262	-	-	-	outer membrane protein F
SeAg_B1007	1006588	1006704	+	-	-	hypothetical protein
SeAg_B1008	1006868	1008268	-	asnS	-	asparagine tRNA synthetase
SeAg_B1009	1008469	1008930	-	-	-	regulator for leucine
SeAg_B1010	1008994	1009149	-	-	-	hypothetical protein
SeAg_B1011	1009248	1010462	+	dpaL	-	diaminopropionate ammonia-lyase
SeAg_B1012	1010536	1010694	+	-	-	conserved hypothetical protein
SeAg_B1013	1010708	1012141	+	-	-	putative ion:amino acid symporter
SeAg_B1014	1012222	1013424	-	pncB	-	nicotinate phosphoribosyltransferase
SeAg_B1015	1013691	1016303	+	pepN	-	aminopeptidase N
SeAg_B1016	1016511	1017521	+	pyrD	-	dihydroorotate oxidase
SeAg_B1017	1017687	1018229	+	-	-	conserved hypothetical protein
SeAg_B1018	1018226	1019335	-	-	-	MOSC domain protein
SeAg_B1019	1019434	1021542	+	-	-	putative RNA methylase family UPF0020
SeAg_B1020	1021555	1023462	+	-	-	ABC transporter ATP-binding protein uup
SeAg_B1021	1023477	1024730	+	-	-	paraquat-inducible protein A
SeAg_B1022	1024735	1026375	+	-	-	paraquat-inducible protein B
SeAg_B1023	1026372	1026935	+	-	-	putative lipoprotein
SeAg_B1024	1026890	1027027	-	-	-	hypothetical protein
SeAg_B1024n	1027191	1027358	+	rmf	-	ribosome modulation factor
SeAg_B1025	1027458	1027976	-	fabA	-	beta-hydroxyacyl-(acyl-carrier-protein) dehydratase FabA
SeAg_B1026	1028045	1029805	-	-	-	lon protease (S16) proteolytic domain protein
SeAg_B1027	1029991	1030443	+	-	-	protein YcbG
SeAg_B1028	1030515	1031630	-	ompA	-	outer membrane protein A
SeAg_B1029	1031930	1032439	-	-	-	cell division inhibitor
SeAg_B1030	1032656	1033261	+	-	-	TfoX family protein
SeAg_B1031	1033248	1035401	-	yccS	-	hypothetical membrane protein
SeAg_B1032	1035420	1035866	-	-	-	inner membrane protein YccF
SeAg_B1033	1035990	1038044	+	-	-	helicase IV
SeAg_B1034	1038080	1038538	-	mgsA	-	methylglyoxal synthase
SeAg_B1035	1038633	1039295	-	-	-	conserved hypothetical protein
SeAg_B1036	1039466	1039882	+	-	-	putative CoA-binding protein
SeAg_B1037	1039927	1040244	-	-	-	hemimethylated DNA-binding protein
SeAg_B1038	1040302	1041513	-	-	-	protein YccW
SeAg_B1039	1041728	1042276	+	-	-	conserved hypothetical protein
SeAg_B1040	1042293	1043081	+	-	-	bacterial regulatory protein
SeAg_B1041	1043130	1043411	+	-	-	acylphosphatase
SeAg_B1042	1043408	1043737	-	-	-	sulfurtransferase TusE
SeAg_B1043	1043824	1044483	-	-	-	inner membrane protein YccA
SeAg_B1044	1044549	1044698	+	-	-	hypothetical protein
SeAg_B1046	1045102	1045605	-	pipA	-	pathogenicity island-encoded protein A
SeAg_B1047	1046005	1046880	-	pipB	-	secreted effector protein
SeAg_B1048	1047318	1047452	+	-	-	hypothetical protein
SeAg_B1049	1047863	1048204	-	-	-	chaperone protein SigE
SeAg_B1050	1048221	1049906	-	sopB	-	inositol phosphate phosphatase SopB
SeAg_B1051	1050269	1050409	+	-	-	conserved hypothetical protein
SeAg_B1052	1050441	1050626	+	-	-	hypothetical protein
SeAg_B1053	1050629	1052191	-	-	-	peptidase family C69
SeAg_B1054	1052270	1053634	-	-	-	heavy metal sensor kinase subfamily
SeAg_B1055	1053627	1054307	-	-	-	transcriptional activator protein IrlR
SeAg_B1056	1054443	1054853	+	uraH	-	hydroxyisourate hydrolase
SeAg_B1057	1055186	1055698	-	hpaC	-	4-hydroxyphenylacetate 3-monooxygenase, reductase component
SeAg_B1058	1055716	1057278	-	hpaB	-	4-hydroxyphenylacetate 3-monooxygenase, oxygenase component
SeAg_B1059	1057496	1057936	-	hpaR	-	homoprotocatechuate degradation operon regulator, HpaR
SeAg_B1060	1058211	1059500	+	-	-	4-hydroxyphenylacetate degradation bifunctionalisomerase/decarboxylase
SeAg_B1061	1059497	1060963	+	hpaE	-	5-carboxymethyl-2-hydroxymuconate semialdehyde dehydrogenase
SeAg_B1062	1060965	1061816	+	hpaD	-	3,4-dihydroxyphenylacetate 2,3-dioxygenase
SeAg_B1063	1061826	1062206	+	hpcD	-	5-carboxymethyl-2-hydroxymuconate delta isomerase
SeAg_B1064	1062349	1063152	+	hpaH	-	2-oxo-hepta-3-ene-1,7-dioic acid hydratase
SeAg_B1065	1063163	1063954	+	hpaI	-	2,4-dihydroxyhept-2-ene-1,7-dioic acid aldolase
SeAg_B1066	1064027	1065403	+	hpaX	-	4-hydroxyphenylacetate permease
SeAg_B1067	1065413	1066309	+	hpaA	-	4-hydroxyphenylacetate catabolism regulatory protein HpaA
SeAg_B1068	1066323	1067261	+	-	-	putative periplasmic protein
SeAg_B1069	1068479	1068634	+	-	-	conserved hypothetical protein
SeAg_B1070	1068685	1068990	-	-	-	chaperone modulatory protein CbpM
SeAg_B1071	1068990	1069910	-	-	-	curved DNA-binding protein
SeAg_B1072	1070146	1070508	+	-	-	membrane protein, suppressor for copper-sensitivity A
SeAg_B1073	1070557	1072443	+	-	-	membrane protein, suppressor for copper-sensitivity B
SeAg_B1074	1072440	1073063	+	-	-	suppressor for copper-sensitivity C
SeAg_B1075	1073053	1073559	+	-	-	suppressor for copper-sensitivity D
SeAg_B1076	1073692	1074933	+	-	-	glucose-1-phosphatase
SeAg_B1077	1074967	1075194	-	-	-	putative cytoplasmic protein
SeAg_B1078	1075215	1075811	-	wrbA	-	NAD(P)H:quinone oxidoreductase, type IV
SeAg_B1079	1076041	1076169	+	-	-	conserved hypothetical protein
SeAg_B1080	1076209	1076403	+	-	-	conserved hypothetical protein
SeAg_B1081	1076500	1077138	+	-	-	HTH-type transcriptional regulator RutR
SeAg_B1082	1077135	1077530	-	-	-	putative secreted protein
SeAg_B1083	1077589	1081551	-	-	-	bifunctional protein PutA
SeAg_B1084	1081612	1081743	+	-	-	conserved hypothetical protein
SeAg_B1085	1081970	1083481	+	putP	-	sodium/proline symporter
SeAg_B1086	1084374	1085162	+	-	-	phoH family protein
SeAg_B1087	1085511	1086170	+	-	-	conserved hypothetical protein
SeAg_B1090	1088338	1088709	-	-	-	conserved hypothetical protein
SeAg_B1091	1089178	1089690	-	-	-	hypothetical protein
SeAg_B1092	1089731	1090177	-	-	-	hypothetical protein
SeAg_B1093	1090206	1090337	-	-	-	hypothetical protein
SeAg_B1094	1090415	1091650	-	-	-	ImpA domain protein
SeAg_B1095	1091793	1092053	-	-	-	Pmt1
SeAg_B1099	1095358	1098819	-	icmF	-	type VI secretion protein IcmF
SeAg_B1100	1098898	1100310	-	-	-	type VI secretion-associated protein, family
SeAg_B1101	1100312	1101034	-	-	-	type VI secretion-associated protein, family
SeAg_B1102	1101046	1103781	-	clpV	-	type VI secretion ATPase, ClpV1 family
SeAg_B1103	1103794	1104552	-	-	-	Aec26
SeAg_B1104	1104557	1105888	-	-	-	conserved hypothetical protein
SeAg_B1105	1105891	1106424	-	-	-	type VI secretion lipoprotein, VC_A0113 family
SeAg_B1106	1106421	1107707	-	-	-	conserved hypothetical protein
SeAg_B1107	1107732	1108820	-	-	-	type VI secretion protein, family
SeAg_B1108	1108784	1110637	-	vasA	-	type VI secretion protein, family
SeAg_B1109	1110642	1111058	-	-	-	type VI secretion system lysozyme-related protein
SeAg_B1110	1111055	1112527	-	-	-	type VI secretion protein, EvpB/family
SeAg_B1111	1112818	1113321	-	-	-	type VI secretion protein, family
SeAg_B1112	1113378	1113554	+	-	-	hypothetical protein
SeAg_B1113	1113950	1114468	+	-	-	hcp
SeAg_B1114	1114691	1116832	+	-	41	type VI secretion system Vgr family protein
SeAg_B1115	1116901	1121067	+	-	-	protein RhsA
SeAg_B1116	1121135	1122100	+	-	-	Sel1 domain protein repeat-containing protein
SeAg_B1119	1123595	1124374	-	-	-	conserved hypothetical protein
SeAg_B1120	1124642	1124920	+	-	-	conserved hypothetical protein
SeAg_B1121	1124977	1125294	+	-	-	conserved hypothetical protein
SeAg_B1122	1125834	1126046	+	-	-	putative cold-shock' DNA-binding domain
SeAg_B1123	1126323	1126445	+	-	-	hypothetical protein
SeAg_B1124	1126504	1127715	-	-	-	outer membrane protein N
SeAg_B1125	1128398	1128676	+	-	-	outer membrane protein N
SeAg_B1126	1128756	1129451	+	-	-	metal dependent phosphohydrolase
SeAg_B1127	1129525	1130955	+	-	-	modification methylase EcoRII
SeAg_B1128	1130936	1131406	+	-	-	very short patch repair protein
SeAg_B1129	1131395	1132315	-	-	-	carboxylate/amino acid/amine transporter
SeAg_B1130	1132491	1133402	+	-	-	inner membrane protein YedI
SeAg_B1131	1133479	1133664	+	-	-	putative cytoplasmic protein
SeAg_B1132	1133829	1135541	+	-	-	cellulose synthesis regulatory protein
SeAg_B1133	1135520	1136335	-	-	-	mannosyl-3-phosphoglycerate phosphatase homolog
SeAg_B1135	1136645	1136872	-	-	-	conserved hypothetical protein
SeAg_B1136	1136998	1137195	+	-	-	conserved domain protein
SeAg_B1137	1137234	1137857	-	rcsA	-	colanic acid capsular biosynthesis activation protein A
SeAg_B1138	1138139	1138933	-	fliR	-	flagellar biosynthetic protein FliR
SeAg_B1139	1138942	1139211	-	fliQ	-	flagellar biosynthetic protein FliQ
SeAg_B1140	1139221	1139958	-	fliP	-	flagellar biosynthetic protein FliP
SeAg_B1141	1139958	1140335	-	-	-	flagellar protein FliO
SeAg_B1142	1140335	1140748	-	fliN	-	flagellar motor switch protein FliN
SeAg_B1143	1140745	1141749	-	fliM	-	flagellar motor switch protein FliM
SeAg_B1144	1141754	1142221	-	fliL	-	flagellar basal body-associated protein FliL
SeAg_B1145	1142326	1143549	-	-	-	flagellar hook-length control protein
SeAg_B1146	1143546	1143989	-	fliJ	-	flagellar export protein FliJ
SeAg_B1147	1144011	1145381	-	fliI	-	flagellar protein export ATPase FliI
SeAg_B1148	1145381	1146088	-	-	-	flagellar assembly protein FliH
SeAg_B1149	1146081	1147076	-	fliG	-	flagellar motor switch protein FliG
SeAg_B1150	1147069	1148808	-	fliF	-	flagellar M-ring protein FliF
SeAg_B1151	1148793	1148921	+	-	-	conserved hypothetical protein
SeAg_B1152	1148968	1149282	+	fliE	-	flagellar hook-basal body complex protein
SeAg_B1153	1149402	1149755	-	-	-	putative 50S ribosomal protein
SeAg_B1154	1150054	1150287	-	-	-	conserved hypothetical protein
SeAg_B1155	1150284	1151489	-	-	-	putative membrane protein
SeAg_B1156	1151675	1152088	+	-	-	YedD
SeAg_B1157	1152128	1153612	-	-	-	cytoplasmic alpha-amylase
SeAg_B1158	1153684	1154052	-	-	-	flagellar protein FliT
SeAg_B1159	1154052	1154459	-	fliS	-	flagellar protein FliS
SeAg_B1161	1154474	1155880	-	-	-	flagellar hook-associated protein 2
SeAg_B1160	1155879	1156118	+	-	-	conserved hypothetical protein
SeAg_B1162	1156136	1157653	+	-	-	phase-1 flagellin
SeAg_B1163	1157732	1158937	+	-	-	lysine-N-methylase
SeAg_B1164	1159164	1159853	+	-	-	RNA polymerase sigma factor for flagellar operon
SeAg_B1165	1159942	1160463	+	-	-	protein FliZ
SeAg_B1166	1160610	1161410	+	fliY	-	cystine-binding periplasmic protein
SeAg_B1167	1161564	1162550	+	-	-	D-cysteine desulfhydrase
SeAg_B1168	1162571	1163239	+	-	-	amino acid ABC transporter, His/Glu/Gln/Arg/opine family, permease protein
SeAg_B1169	1163236	1163988	+	-	-	putative ABC transporter, ATP-binding protein
SeAg_B1170	1164220	1164942	+	-	-	regulatory protein SdiA
SeAg_B1171	1165009	1165233	-	-	-	conserved hypothetical protein
SeAg_B1172	1165230	1165385	-	-	-	putative inner membrane protein
SeAg_B1173	1165697	1166353	+	uvrY	-	response regulator UvrY
SeAg_B1174	1166350	1168182	+	uvrC	-	excinuclease ABC, C subunit
SeAg_B1175	1168239	1168787	+	pgsA	-	CDP-diacylglycerol--glycerol-3-phosphate 3-phosphatidyltransferase
SeAg_B1179	1169315	1169443	+	-	-	hypothetical protein
SeAg_B1180	1169504	1169821	+	-	-	putative inner membrane protein
SeAg_B1181	1170041	1171474	+	-	-	putative cell wall-associated hydrolase
SeAg_B1182	1171687	1172013	+	-	-	putative glucose-6-phosphate dehydrogenase
SeAg_B1183	1172252	1172917	+	-	-	YecA family protein
SeAg_B1184	1172992	1174260	-	-	-	tyrosine-specific transport protein
SeAg_B1185	1174430	1174669	+	-	-	conserved hypothetical protein
SeAg_B1186	1174715	1175212	-	ftnA	-	ferritin-1
SeAg_B1187	1175452	1175787	-	-	-	putative outer membrane lipoprotein
SeAg_B1188	1176043	1176681	+	-	-	ribose/galactose isomerase
SeAg_B1189	1176860	1177363	-	-	-	ferritin, Dps family protein
SeAg_B1190	1177914	1178471	+	-	-	ThiJ/PfpI domain protein
SeAg_B1191	1178700	1178882	+	-	-	L-arabinose transport system permease protein AraH
SeAg_B1192	1179105	1179908	+	otsB	-	trehalose-phosphatase
SeAg_B1193	1179883	1181304	+	otsA	-	alpha,alpha-trehalose-phosphate synthase
SeAg_B1194	1181322	1181750	-	-	-	universal stress protein C
SeAg_B1195	1182180	1182323	+	-	-	hypothetical protein
SeAg_B1196	1182536	1182886	+	flhD	-	flagellar transcriptional activator FlhD
SeAg_B1197	1182883	1183467	+	flhC	-	flagellar transcriptional activator FlhC
SeAg_B1198	1183592	1184479	+	motA	-	chemotaxis protein MotA
SeAg_B1199	1184476	1185405	+	motB	-	chemotaxis protein MotB
SeAg_B1200	1185416	1187425	+	-	-	chemotaxis protein CheA
SeAg_B1201	1187446	1187949	+	-	-	chemotaxis protein cheW
SeAg_B1202	1187993	1188124	-	-	-	hypothetical protein
SeAg_B1203	1188186	1189847	+	-	-	methyl-accepting chemotaxis protein II
SeAg_B1204	1190008	1190874	+	cheR	-	chemotaxis protein methyltransferase CheR
SeAg_B1205	1190871	1191920	+	cheB	-	chemotaxis response regulator protein-glutamate methylesterase CheB
SeAg_B1206	1191938	1192327	+	cheY	-	chemotaxis response regulator CheY
SeAg_B1207	1192338	1192982	+	-	-	chemotaxis protein CheZ
SeAg_B1208	1193176	1194327	+	flhB	-	flagellar biosynthetic protein FlhB
SeAg_B1209	1194320	1196398	+	flhA	-	flagellar biosynthesis protein FlhA
SeAg_B1210	1196398	1196790	+	-	-	flagellar protein FlhE
SeAg_B1211	1197027	1198166	+	-	-	glycosyl hydrolase, family 88
SeAg_B1212	1198220	1200091	-	mrdA	-	penicillin-binding protein 2
SeAg_B1213	1200280	1202013	-	argS	-	arginyl-tRNA synthetase
SeAg_B1214	1202029	1202145	-	-	-	hypothetical protein
SeAg_B1215	1202250	1202819	+	-	-	protein YecM
SeAg_B1216	1202839	1203585	+	-	-	copper homeostasis protein CutC
SeAg_B1217	1203821	1204792	-	-	-	putative methyltransferase
SeAg_B1218	1204789	1205532	-	-	-	putative methyltransferase
SeAg_B1219	1205573	1205968	-	-	-	putative inner membrane protein
SeAg_B1220	1206021	1206839	-	-	-	conserved hypothetical protein
SeAg_B1221	1206836	1207402	-	-	-	isochorismatase hydrolase
SeAg_B1222	1207727	1209499	+	aspS	-	aspartyl-tRNA synthetase
SeAg_B1223	1209593	1210045	+	nudB	-	dATP pyrophosphohydrolase
SeAg_B1224	1210075	1210815	+	-	-	conserved hypothetical protein
SeAg_B1225	1210852	1211373	+	ruvC	-	crossover junction endodeoxyribonuclease RuvC
SeAg_B1226	1211375	1211974	-	-	-	putative periplasmic protein
SeAg_B1227	1212602	1213585	-	-	-	putative cytoplasmic protein
SeAg_B1228	1213618	1213740	+	-	-	hypothetical protein
SeAg_B1229	1213918	1214529	+	ruvA	-	Holliday junction DNA helicase RuvA
SeAg_B1230	1214538	1215548	+	ruvB	-	holliday junction DNA helicase RuvB
SeAg_B1231	1215627	1216412	-	znuB	-	zinc uptake ABC transporter, permease protein ZnuB
SeAg_B1232	1216409	1217164	-	znuC	-	high-affinity zinc uptake ABC transporter, ATP-binding protein ZnuC
SeAg_B1233	1217243	1218187	+	znuA	-	zinc ABC transporter, periplasmic zinc-binding protein
SeAg_B1234	1218203	1219522	+	-	-	metalloprotease, opacity-associated protein A family
SeAg_B1235	1219639	1220610	+	msbB	-	lipid A biosynthesis (KDO)2-(lauroyl)-lipid IVA acyltransferase
SeAg_B1236	1220683	1222125	-	pykA	-	pyruvate kinase II
SeAg_B1237	1222249	1223118	-	-	-	HTH-type transcriptional regulator HexR
SeAg_B1238	1223460	1224935	+	zwf	-	glucose-6-phosphate 1-dehydrogenase
SeAg_B1239	1225170	1226981	+	edd	-	phosphogluconate dehydratase
SeAg_B1240	1227019	1227660	+	eda	-	2-dehydro-3-deoxyphosphogluconate aldolase/4-hydroxy-2-oxoglutarate aldolase
SeAg_B1241	1227760	1228938	-	purT	-	phosphoribosylglycinamide formyltransferase 2
SeAg_B1242	1229069	1229359	+	-	-	yebG protein
SeAg_B1243	1229427	1229780	+	-	-	protein YebF
SeAg_B1244	1229874	1230533	+	-	-	inner membrane protein YebE
SeAg_B1245	1230746	1232797	+	-	-	protease 2
SeAg_B1246	1232832	1233530	-	-	-	exodeoxyribonuclease 10
SeAg_B1247	1233554	1234210	-	-	-	hydrolase, carbon-nitrogen family
SeAg_B1248	1234318	1234548	-	-	-	conserved domain protein
SeAg_B1249	1234686	1235060	+	-	-	copper resistance protein CopC
SeAg_B1250	1235061	1235936	+	-	-	copper resistance protein D
SeAg_B1251	1235953	1236306	+	-	-	conserved hypothetical protein
SeAg_B1255	1236689	1237048	-	-	-	integrase
SeAg_B1256	1237051	1237185	+	-	-	bacteriophage tail fiber assembly protein
SeAg_B1257	1237394	1239724	+	sspH2	-	leucine-rich repeat protein
SeAg_B1259	1240807	1240953	-	-	-	conserved hypothetical protein
SeAg_B1260	1241176	1241370	+	-	-	conserved hypothetical protein
SeAg_B1261	1241482	1241919	+	-	-	putative acetyltransferase
SeAg_B1263	1242155	1242804	-	-	-	lipopolysaccharide 1,2-N-acetylglucosaminetransferase
SeAg_B1263	1242155	1242804	-	-	-	lipopolysaccharide 1,2-N-acetylglucosaminetransferase
SeAg_B1264	1243060	1243479	-	-	-	helix-turn-helix domain protein
SeAg_B1265	1243476	1243787	-	-	-	Sea40
SeAg_B1266	1243933	1244265	+	-	-	hypothetical protein
SeAg_B1267	1244564	1245508	-	-	-	conserved hypothetical protein
SeAg_B1268	1245709	1245858	-	-	-	hypothetical cytosolic protein
SeAg_B1269	1246013	1246489	-	-	-	conserved hypothetical protein
SeAg_B1270	1246818	1247198	-	-	-	putative cytoplasmic protein
SeAg_B1271	1247485	1247616	-	-	-	hypothetical protein
SeAg_B1272	1247610	1247846	-	-	-	hypothetical protein
SeAg_B1273	1247913	1248098	-	SopE2	-	hypothetical protein
SeAg_B1274	1248156	1248620	+	-	-	guanine nucleotide exchange factor SopE
SeAg_B1275	1248694	1248819	+	-	-	conserved hypothetical protein
SeAg_B1276	1248905	1249069	+	-	-	conserved hypothetical protein
SeAg_B1277	1249102	1249275	+	-	-	hypothetical protein
SeAg_B1278	1249293	1249943	+	-	-	serine/threonine-protein phosphatase 1
SeAg_B1279	1249962	1250096	-	-	-	conserved domain protein
SeAg_B1280	1250264	1250503	-	-	-	conserved domain protein
SeAg_B1281	1250618	1252057	-	-	-	ribosomal RNA small subunit methyltransferase F
SeAg_B1282	1252135	1254768	-	-	-	mce-related protein
SeAg_B1283	1254737	1256020	-	-	-	integral membrane protein, PqiA family
SeAg_B1284	1256149	1256646	+	-	-	GAF domain protein
SeAg_B1285	1256744	1257430	+	proQ	-	ProP effector
SeAg_B1286	1257450	1259498	+	prc	-	tail-specific protease
SeAg_B1287	1259692	1260573	+	-	-	M48B family peptidase
SeAg_B1288	1260621	1261994	-	-	-	transporter, major facilitator family
SeAg_B1289	1262170	1262961	+	-	-	transcriptional regulator KdgR
SeAg_B1290	1263173	1263412	-	-	-	conserved hypothetical protein
SeAg_B1291	1263570	1263713	+	-	-	conserved hypothetical protein
SeAg_B1292	1263838	1264071	+	-	-	conserved hypothetical protein
SeAg_B1293	1264297	1264413	+	-	-	hypothetical protein
SeAg_B1294	1264876	1265085	+	cspC	-	cold shock protein CspC
SeAg_B1295	1265305	1267050	+	-	-	peptidoglycan synthetase FtsI
SeAg_B1296	1267116	1267925	+	-	-	ribosomal RNA large subunit methyltransferase A
SeAg_B1297	1267922	1268488	-	-	-	membrane protein YebN
SeAg_B1299	1268898	1269356	-	-	-	membrane protein YobD
SeAg_B1300	1269415	1270266	-	manZ	-	PTS system, mannose-specific IID component
SeAg_B1301	1270279	1271079	-	manY	-	PTS system, mannose-specific IIC component
SeAg_B1302	1271132	1272100	-	manX	-	PTS system, mannose-specific IIAB component
SeAg_B1303	1272573	1274132	+	-	-	membrane protein, TerC family/CBS/transporter associated domain protein
SeAg_B1304	1274154	1275578	-	-	-	cyclic diguanylate phosphodiesterase (EAL) domain protein
SeAg_B1305	1275893	1277257	-	-	-	L-serine ammonia-lyase
SeAg_B1306	1277521	1278099	-	-	-	hydrolase, nudix family
SeAg_B1307	1278103	1279467	-	pabB	-	aminodeoxychorismate synthase, component I
SeAg_B1308	1279548	1279727	+	-	-	conserved domain protein
SeAg_B1309	1279733	1280077	-	-	-	endoribonuclease L-PSP family protein
SeAg_B1310	1280208	1282118	+	-	-	conserved hypothetical protein
SeAg_B1311	1282176	1282871	+	-	-	glycoprotease family protein
SeAg_B1312	1282943	1283524	+	slp	-	outer membrane protein Slp
SeAg_B1313	1283503	1283709	-	-	-	conserved hypothetical protein
SeAg_B1314	1283729	1285414	+	-	-	long-chain-fatty-acid--CoA ligase
SeAg_B1316	1285487	1286614	+	rnd	-	ribonuclease D
SeAg_B1317	1286735	1287001	-	minE	-	cell division topological specificity factor MinE
SeAg_B1318	1287005	1287817	-	minD	-	septum site-determining protein MinD
SeAg_B1319	1287841	1288548	-	minC	-	septum site-determining protein MinC
SeAg_B1320	1288533	1288943	+	-	-	protein YcgL
SeAg_B1321	1289017	1289676	+	-	-	fumarylacetoacetate hydrolase family protein
SeAg_B1322	1289754	1290215	+	-	-	protein YcgN
SeAg_B1323	1290567	1290704	+	-	-	conserved hypothetical protein
SeAg_B1324	1290897	1291070	+	-	-	conserved domain protein
SeAg_B1325	1291141	1291482	-	-	-	tellurite resistance protein TehB
SeAg_B1326	1291591	1292121	-	-	-	oxido-reductase
SeAg_B1327	1292263	1293807	-	nhaB	-	Na+/H+ antiporter NhaB
SeAg_B1328	1294027	1294746	+	fadR	-	fatty acid metabolism transcriptional regulator FadR
SeAg_B1329	1294793	1296325	-	-	-	SpoVR family protein
SeAg_B1330	1296648	1297946	+	-	-	D-amino acid dehydrogenase small subunit
SeAg_B1331	1297960	1299030	+	alr	-	alanine racemase
SeAg_B1332	1299093	1300826	-	-	-	cell volume regulation protein A
SeAg_B1333	1300923	1301837	-	-	-	muramoyltetrapeptide carboxypeptidase
SeAg_B1334	1302008	1302619	+	-	-	membrane-bound lytic murein transglycosylase E (Mureinhydrolase E)
SeAg_B1335	1302633	1303367	-	-	-	YcgR family protein
SeAg_B1336	1303536	1303790	+	-	-	transglycosylase associated protein
SeAg_B1337	1303853	1305565	-	-	-	trehalase
SeAg_B1338	1305645	1305761	+	-	-	hypothetical protein
SeAg_B1339	1305779	1307053	-	-	-	glutamate dehydrogenase
SeAg_B1340	1307354	1307467	-	-	-	hypothetical protein
SeAg_B1341	1307550	1308686	-	cydB	-	cytochrome D ubiquinol oxidase, subunit II
SeAg_B1342	1308698	1310242	-	cydA	-	cytochrome d ubiquinol oxidase, subunit I
SeAg_B1343	1310317	1311165	-	-	-	hydrogenase-1 operon protein HyaF
SeAg_B1344	1311162	1311566	-	-	-	hydrogenase-1 operon protein HyaE
SeAg_B1345	1311556	1312152	-	hybD	-	hydrogenase expression/formation protein
SeAg_B1346	1312149	1312880	-	cybH	-	Ni/Fe-hydrogenase, B-type cytochrome subunit
SeAg_B1347	1312899	1314692	-	-	-	hydrogenase-1 large chain
SeAg_B1348	1314689	1315834	-	-	-	hydrogenase-1 small chain
SeAg_B1349	1316302	1317567	+	-	-	putative cytoplasmic protein
SeAg_B1350	1318051	1318287	-	-	-	conserved hypothetical protein
SeAg_B1351	1318545	1319165	-	-	-	conserved hypothetical protein
SeAg_B1352	1319773	1319889	+	-	-	hypothetical protein
SeAg_B1353	1319915	1321006	-	engD	-	GTP-binding protein EngD
SeAg_B1354	1321123	1321707	-	pth	-	peptidyl-tRNA hydrolase
SeAg_B1355	1321983	1322261	+	-	-	conserved hypothetical protein
SeAg_B1356	1322306	1323991	-	ychM	-	sulfate permease
SeAg_B1357	1324116	1325063	-	prs	-	ribose-phosphate pyrophosphokinase
SeAg_B1358	1325162	1325332	+	-	-	hypothetical protein
SeAg_B1359	1325329	1326177	-	ispE	-	4-(cytidine 5'-diphospho)-2-C-methyl-D-erythritol kinase
SeAg_B1360	1326177	1326800	-	lolB	-	outer membrane lipoprotein LolB
SeAg_B1361	1326818	1326946	+	-	-	hypothetical protein
SeAg_B1362	1327114	1328370	+	hemA	-	glutamyl-tRNA reductase
SeAg_B1363	1328411	1329493	+	prfA	-	peptide chain release factor 1
SeAg_B1364	1329493	1330326	+	hemK	-	protein-(glutamine-N5) methyltransferase, release factor-specific
SeAg_B1365	1330323	1330712	+	-	-	protein sirB2
SeAg_B1366	1330716	1331525	+	sirB1	-	sirB1 protein
SeAg_B1367	1331563	1332417	+	kdsA	-	3-deoxy-8-phosphooctulonate synthase
SeAg_B1368	1332471	1333571	-	-	-	calcium/proton antiporter
SeAg_B1369	1333838	1334068	+	-	-	conserved domain protein
SeAg_B1370	1334148	1334501	-	-	-	protein YchN
SeAg_B1371	1334517	1334678	+	-	-	hypothetical protein
SeAg_B1372	1334678	1336102	+	-	-	conserved hypothetical protein
SeAg_B1373	1336103	1336753	-	narL	-	nitrate/nitrite response regulator protein NarL
SeAg_B1374	1336746	1338587	-	-	-	nitrate/nitrite sensor protein NarX
SeAg_B1375	1338883	1340280	+	-	-	nitrite extrusion protein 1
SeAg_B1376	1340668	1344411	+	narG	-	nitrate reductase 1, alpha subunit
SeAg_B1377	1344408	1345943	+	narH	-	nitrate reductase 1, beta subunit
SeAg_B1378	1345940	1346650	+	narJ	-	nitrate reductase molybdenum cofactor assembly chaperone 1
SeAg_B1379	1346650	1347327	+	narI	-	respiratory nitrate reductase, gamma subunit
SeAg_B1380	1347369	1347533	-	-	-	conserved hypothetical protein
SeAg_B1381	1347569	1349098	+	-	-	tetratricopeptide repeat protein
SeAg_B1389	1350455	1351297	-	purU	-	formyltetrahydrofolate deformylase
SeAg_B1390	1351348	1351854	-	-	-	protein YchJ
SeAg_B1391	1351917	1352822	+	-	-	phospholipase, patatin family
SeAg_B1392	1353046	1354059	+	-	-	response regulator receiver domain
SeAg_B1393	1354262	1355170	+	galU	-	UTP-glucose-1-phosphate uridylyltransferase
SeAg_B1394	1355302	1355715	-	hns	-	DNA-binding protein H-NS
SeAg_B1395	1356378	1356995	+	tdk	-	thymidine kinase
SeAg_B1396	1357192	1359870	-	adhE	-	aldehyde-alcohol dehydrogenase
SeAg_B1397	1360347	1360994	+	-	-	putative membrane protein
SeAg_B1398	1361455	1361703	-	-	-	putative inner membrane protein
SeAg_B1399	1361771	1363402	+	-	-	periplasmic oligopeptide-binding protein
SeAg_B1400	1363524	1364444	+	oppB	-	oligopeptide ABC transporter, permease protein OppB
SeAg_B1401	1364459	1365367	+	oppC	-	oligopeptide ABC transporter, permease protein OppC
SeAg_B1402	1365379	1366386	+	oppD	-	oligopeptide ABC transporter, ATP-binding protein OppD
SeAg_B1403	1366383	1367387	+	oppF	-	oligopeptide ABC transporter, ATP-binding protein OppF
SeAg_B1404	1367435	1368271	+	-	-	Ion transport protein
SeAg_B1405	1368319	1368648	-	-	-	protein YciU
SeAg_B1406	1368682	1370142	-	-	-	cardiolipin synthetase
SeAg_B1407	1370321	1370458	+	-	-	conserved hypothetical protein
SeAg_B1408	1370502	1370798	-	-	-	protein YciI
SeAg_B1409	1371022	1371750	+	-	-	protein TonB
SeAg_B1410	1371810	1372202	-	-	-	acyl-CoA thioester hydrolase YciA
SeAg_B1411	1372372	1372911	-	ispZ	-	intracellular septation protein A
SeAg_B1412	1372968	1373711	-	-	-	membrane protein YciC
SeAg_B1413	1373737	1374141	-	-	-	conserved hypothetical protein
SeAg_B1414	1374478	1375116	+	-	-	outer membrane protein W
SeAg_B1415	1375198	1376076	-	-	-	catalase
SeAg_B1416	1376096	1376602	-	-	-	YciE
SeAg_B1417	1376676	1377179	-	-	-	protein YciF
SeAg_B1418	1377269	1377451	-	-	-	conserved domain protein
SeAg_B1419	1377931	1378737	-	trpA	-	tryptophan synthase, alpha subunit
SeAg_B1420	1378737	1379930	-	trpB	-	tryptophan synthase, beta subunit
SeAg_B1421	1379940	1381298	-	-	-	tryptophan biosynthesis protein trpCF
SeAg_B1422	1381302	1382897	-	trpD	-	anthranilate synthase, component II
SeAg_B1423	1382897	1384459	-	trpE	-	anthranilate synthase, component I
SeAg_B1423n	1384554	1384598	-	trpL	-	trp operon leader peptide
SeAg_B1425	1384753	1385601	+	-	-	putative phosphoesterase
SeAg_B1426	1385609	1386229	+	-	-	Sua5/YciO/YrdC/YwlC family protein
SeAg_B1427	1386330	1387205	+	rluB	-	ribosomal large subunit pseudouridine synthase B
SeAg_B1428	1387292	1387882	-	cobO	-	cob(I)yrinic acid a,c-diamide adenosyltransferase
SeAg_B1429	1387879	1388640	-	-	-	oxidoreductase, short chain dehydrogenase/reductase family
SeAg_B1430	1388878	1389924	+	-	-	putative signal peptide peptidase SppA, 36K type
SeAg_B1431	1389966	1390217	-	-	-	protein YciN
SeAg_B1432	1390620	1393217	+	topA	-	DNA topoisomerase I
SeAg_B1433	1393508	1393672	-	-	-	hypothetical protein
SeAg_B1434	1393628	1394602	+	-	-	HTH-type transcriptional regulator CysB
SeAg_B1435	1394895	1395023	+	-	-	conserved hypothetical protein
SeAg_B1436	1395024	1395194	+	-	-	conserved hypothetical protein
SeAg_B1437	1395579	1398254	+	acnA	-	aconitate hydratase 1
SeAg_B1438	1398310	1398984	-	ribA	-	GTP cyclohydrolase II
SeAg_B1439	1399096	1399860	+	-	-	phosphatidylglycerophosphatase B
SeAg_B1440	1400010	1400318	+	-	-	conserved hypothetical protein
SeAg_B1441	1400325	1401494	+	-	-	tetratricopeptide repeat protein
SeAg_B1442	1401685	1402422	+	pyrF	-	orotidine 5'-phosphate decarboxylase
SeAg_B1443	1402422	1402748	+	-	-	translation initiation factor SUI1
SeAg_B1444	1402868	1403086	-	-	-	conserved domain protein
SeAg_B1445	1403345	1404097	-	-	-	transcriptional regulator, DeoR family
SeAg_B1446	1404184	1404363	-	-	-	conserved domain protein
SeAg_B1447	1404485	1406476	-	-	-	cyclic diguanylate phosphodiesterase (EAL) domain protein
SeAg_B1448	1406729	1408663	-	rnb	-	exoribonuclease II
SeAg_B1449	1408752	1409885	-	-	-	conserved hypothetical protein
SeAg_B1450	1410085	1410873	-	fabI	-	enoyl-(acyl-carrier-protein) reductase (NADH)
SeAg_B1451	1411366	1411569	-	-	-	putative e6 protein
SeAg_B1452	1412000	1412977	+	-	-	putative inner membrane protein
SeAg_B1453	1413444	1414151	+	-	-	conserved hypothetical protein
SeAg_B1454	1414167	1414973	-	sapF	-	peptide ABC transporter, ATP-binding protein SapF
SeAg_B1455	1414975	1415967	-	sapD	-	peptide ABC transporter, ATP-binding protein SapD
SeAg_B1456	1415967	1416857	-	sapC	-	peptide ABC transporter, permease protein SapC
SeAg_B1457	1416844	1417809	-	sapB	-	peptide ABC transporter, permease protein SapB
SeAg_B1458	1417806	1419455	-	-	-	peptide transport periplasmic protein SapA
SeAg_B1459	1419567	1420562	-	pspF	-	psp operon transcriptional activator
SeAg_B1460	1420718	1421386	+	pspA	-	phage shock protein A
SeAg_B1461	1421446	1421670	+	pspB	-	phage shock protein B
SeAg_B1462	1421670	1422029	+	pspC	-	phage shock protein C
SeAg_B1463	1422052	1422270	+	pspD	-	phage shock protein PspD
SeAg_B1464	1422346	1422660	+	-	-	phage shock protein E
SeAg_B1465	1422809	1424206	+	-	-	YcjX
SeAg_B1466	1424203	1425264	+	-	-	conserved hypothetical protein
SeAg_B1467	1425412	1426953	+	-	-	transcriptional regulatory protein TyrR
SeAg_B1468	1427043	1427549	-	-	-	thiol peroxidase
SeAg_B1469	1427665	1428630	+	-	-	mandelate racemase / muconate lactonizing enzyme, N- domain protein
SeAg_B1470	1428605	1429333	-	-	-	peptidase, M14C family
SeAg_B1471	1429523	1431136	+	-	-	periplasmic murein peptide-binding protein
SeAg_B1472	1431233	1432162	-	-	-	isoflavone reductase
SeAg_B1473	1432281	1433186	+	-	-	regulatory protein, LysR:LysR, substrate-binding
SeAg_B1474	1433180	1433314	+	-	-	hypothetical protein
SeAg_B1475	1433462	1434331	+	-	-	2,5-diketo-D-gluconic acid reductase A
SeAg_B1476	1434422	1435135	-	-	-	short-chain dehydrogenase/reductase SDR
SeAg_B1477	1435213	1435803	+	-	-	transcriptional regulator, TetR family
SeAg_B1478	1436007	1436168	+	-	-	putative outer membrane lipoprotein
SeAg_B1479	1436382	1437491	-	-	-	putative cytoplasmic protein
SeAg_B1480	1437882	1438733	-	-	-	putative regulatory protein
SeAg_B1481	1439033	1439878	+	-	-	conserved hypothetical protein
SeAg_B1482	1439953	1441935	+	-	-	conserved hypothetical protein
SeAg_B1483	1441962	1442786	+	-	-	conserved hypothetical protein
SeAg_B1484	1442924	1443442	+	-	-	putative thiol peroxidase
SeAg_B1485	1443547	1443885	-	-	-	conserved hypothetical protein
SeAg_B1486	1443913	1444599	-	-	-	B3/4 domain protein
SeAg_B1487	1444643	1445245	+	-	-	transcriptional regulator, Cro/CI family
SeAg_B1488	1445327	1446358	-	-	-	MscS family inner membrane protein YnaI
SeAg_B1489	1446597	1446851	+	-	-	putative inner membrane protein
SeAg_B1490	1446906	1447853	-	uspE	-	universal stress protein E
SeAg_B1491	1448004	1448756	-	fnr	-	fumarate and nitrate reduction regulatory protein
SeAg_B1492	1448952	1449467	-	-	-	methylated-dna--protein-cysteine methyltransferase
SeAg_B1493	1449725	1450288	+	-	-	smr domain protein
SeAg_B1494	1450527	1450688	+	-	-	conserved hypothetical protein
SeAg_B1499	1454887	1455822	-	-	-	YdaO
SeAg_B1500	1456499	1459921	+	-	21	conserved hypothetical protein
SeAg_B1501	1460196	1460534	+	-	21	multidrug transporter EmrE
SeAg_B1502	1460587	1461021	-	-	21	universal stress protein F
SeAg_B1505	1461503	1465027	-	nifJ	21	pyruvate:ferredoxin (flavodoxin) oxidoreductase
SeAg_B1506	1465133	1465264	+	-	21	conserved hypothetical protein
SeAg_B1507	1465303	1465569	+	-	21	putative cytoplasmic protein
SeAg_B1508	1465613	1466023	-	-	21	heat shock protein HslJ
SeAg_B1509	1466134	1467123	-	-	21	D-lactate dehydrogenase
SeAg_B1510	1467363	1469999	+	-	21	conserved hypothetical protein
SeAg_B1511	1469999	1470190	+	-	21	conserved domain protein
SeAg_B1512	1470198	1470521	+	-	21	YdbL
SeAg_B1514	1471110	1471715	-	-	21	fmn-dependent NADH-azoreductase
SeAg_B1515	1471898	1475818	+	hrpA	21	ATP-dependent helicase HrpA
SeAg_B1516	1475882	1476682	+	-	-	protein YdcF
SeAg_B1517	1476799	1477329	+	-	-	cytochrome B561
SeAg_B1519	1477600	1478310	-	-	-	methyltransferase type 12
SeAg_B1520	1478726	1480276	-	-	-	putative inner membrane protein
SeAg_B1521	1480413	1481093	-	-	-	putative amino acid ABC transporter
SeAg_B1522	1481090	1481821	-	-	-	ABC transporter ATP-binding subunit
SeAg_B1523	1481846	1482493	-	-	-	putative ABC transporter permease component
SeAg_B1524	1482500	1483261	-	-	-	putative periplasmic binding protein
SeAg_B1525	1484171	1484515	+	-	-	cyanate transport
SeAg_B1526	1484636	1485862	-	sseJ	-	secreted effector protein
SeAg_B1527	1486282	1486998	+	-	-	putative inner membrane protein
SeAg_B1528	1486988	1487137	-	-	-	hypothetical protein
SeAg_B1528n	1487121	1487522	-	-	-	putative dipicolinate reductase
SeAg_B1529	1488045	1488320	+	-	-	putative cytoplasmic protein
SeAg_B1530	1488352	1489470	+	-	-	S-(hydroxymethyl)glutathione dehydrogenase/class III alcohol dehydrogenase
SeAg_B1531	1489639	1491264	+	-	2	methyl-accepting chemotaxis protein III
SeAg_B1532	1491325	1492248	-	-	2	LysR substrate binding domain protein
SeAg_B1533	1492541	1493884	+	-	2	putative cytoplasmic protein
SeAg_B1534	1493933	1495441	+	-	2	carboxylesterase, type B
SeAg_B1535	1495697	1497316	+	-	2	glucans biosynthesis protein D
SeAg_B1536	1497512	1498087	+	-	2	YceI family protein
SeAg_B1537	1498265	1498984	-	-	2	putative GntR domain protein
SeAg_B1538	1499075	1500118	-	-	2	L-idonate 5-dehydrogenase
SeAg_B1539	1500135	1501496	-	-	2	probable glucarate transporter
SeAg_B1540	1501580	1502347	-	-	-	gluconate 5-dehydrogenase
SeAg_B1541	1502685	1503938	+	-	-	mandelate racemase/muconate lactonizing enzyme, C- domain protein
SeAg_B1542	1504079	1504516	-	-	-	aminoglycoside 6'-N-acetyltransferase Iz
SeAg_B1543	1504516	1505313	-	-	-	putative regulatory protein
SeAg_B1544	1505323	1505955	-	-	-	protein SgcE
SeAg_B1545	1505967	1506404	-	-	-	phosphoenolpyruvate-dependent sugar phosphotransferase system, EIIA 2
SeAg_B1546	1506536	1507342	-	-	-	conserved hypothetical protein
SeAg_B1547	1507356	1508669	-	-	-	PTS system, IIc component
SeAg_B1548	1508680	1508961	-	-	-	PTS system, Lactose/Cellobiose specific IIB subunit
SeAg_B1549	1508958	1510076	-	-	-	putative sgc region protein SgcX
SeAg_B1550	1510293	1510832	+	-	-	ribosomal-protein-serine acetyltransferase
SeAg_B1551	1510829	1511809	-	-	-	conserved hypothetical protein
SeAg_B1552	1511916	1512929	+	-	-	tellurite resistance protein TehA
SeAg_B1553	1512916	1513512	+	tehB	-	tellurite resistance protein TehB
SeAg_B1554	1513668	1514336	+	-	-	putative lipoprotein
SeAg_B1555	1514390	1515568	-	-	-	benzoate transporter
SeAg_B1556	1515660	1516196	+	-	-	transcriptional regulator, XRE family
SeAg_B1557	1516275	1518239	+	-	-	peptidase, U32 family
SeAg_B1558	1518240	1518470	-	-	-	conserved hypothetical protein
SeAg_B1559	1518743	1519693	-	sifB	-	secreted effector protein
SeAg_B1560	1520209	1520607	+	-	-	conserved hypothetical protein
SeAg_B1561	1521130	1521900	+	-	-	Svh
SeAg_B1562	1522036	1523460	+	-	-	aminotransferase, classes I and II superfamily
SeAg_B1563	1523575	1525020	+	ydcW	-	1-pyrroline dehydrogenase
SeAg_B1564	1525419	1525592	+	-	-	putative inner membrane protein
SeAg_B1565	1525637	1527781	-	SrfC	-	putative virulence effector protein
SeAg_B1566	1527778	1530759	-	SrfB	-	virulence protein SrfB
SeAg_B1567	1530764	1532083	-	SrfA	-	ssrAB activated gene
SeAg_B1568	1532307	1532540	+	-	-	putative cytoplasmic protein
SeAg_B1569	1532545	1532994	-	-	-	inner membrane protein YdcZ
SeAg_B1570	1532994	1533509	-	yncA	-	phosphinothricin acetyltransferase
SeAg_B1571	1533721	1534758	+	-	-	putative NADP-dependent oxidoreductase yncb
SeAg_B1572	1535092	1535757	+	-	-	transcriptional regulator, GntR family
SeAg_B1573	1535824	1537944	-	-	-	probable TonB-dependent receptor yncD
SeAg_B1574	1538208	1539269	+	-	-	putative periplasmic protein
SeAg_B1575	1539414	1539635	+	-	-	conserved domain protein
SeAg_B1576	1539712	1541205	-	-	-	L-asparagine permease
SeAg_B1577	1541718	1542350	+	-	-	putative cytoplasmic protein
SeAg_B1578	1542374	1542508	+	-	-	hypothetical protein
SeAg_B1579	1542634	1543479	+	-	-	N-acetyltransferase superfamily
SeAg_B1580	1543515	1544408	-	-	-	phenazine biosynthesis PhzC/PhzF protein
SeAg_B1581	1544514	1545194	-	narV	-	respiratory nitrate reductase 2, gamma subunit
SeAg_B1582	1545191	1545886	-	narW	-	nitrate reductase molybdenum cofactor assembly chaperone 2
SeAg_B1583	1545886	1547430	-	narY	-	nitrate reductase 2, beta subunit
SeAg_B1584	1547427	1551167	-	-	-	nitrate reductase, alpha subunit
SeAg_B1585	1551259	1552659	-	-	-	nitrite extrusion protein 2
SeAg_B1586	1552861	1553439	-	-	3	transcriptional regulator, TetR family
SeAg_B1587	1553557	1555044	+	-	-	methyl viologen resistance protein SmvA
SeAg_B1588	1555069	1555509	-	-	-	glutathione-dependent formaldehyde-activating, GFA
SeAg_B1589	1555593	1556594	-	-	-	outer membrane porin protein LC
SeAg_B1592	1557885	1558013	-	-	-	outer membrane protein C
SeAg_B1593	1558538	1559461	-	-	4	inner membrane protein YddG
SeAg_B1593n	1559697	1560284	+	-	4	Formate dehydrogenase N (Nitrate-inducible, alpha subunit)
SeAg_B1594	1559697	1562744	+	fdnG	4	formate dehydrogenase, nitrate inducible, alpha subunit, selenocysteine-containing
SeAg_B1596	1562758	1563642	+	fdnH	4	formate dehydrogenase, nitrate-inducible, iron-sulfur subunit
SeAg_B1597	1563635	1564291	+	-	4	formate dehydrogenase, gamma subunit
SeAg_B1598	1564382	1565392	-	-	4	alcohol dehydrogenase, propanol-preferring
SeAg_B1599	1565674	1567371	-	-	4	NAD-dependent malic enzyme
SeAg_B1600	1567516	1567650	+	-	-	hypothetical protein
SeAg_B1601	1567786	1568001	-	-	-	protein bdm
SeAg_B1602	1568513	1568944	+	-	-	peroxiredoxin OsmC
SeAg_B1603	1569296	1569625	+	-	-	protein HdeB
SeAg_B1604	1569768	1570553	+	-	5	conserved hypothetical protein
SeAg_B1605	1570682	1572466	+	treZ	5	malto-oligosyltrehalose trehalohydrolase
SeAg_B1606	1572463	1574991	+	treY	5	malto-oligosyltrehalose synthase
SeAg_B1607	1575048	1577123	+	glgX	5	glycogen debranching enzyme GlgX
SeAg_B1608	1577236	1578438	-	-	5	aminotransferase class I and II
SeAg_B1609	1578451	1579902	-	nhaC	5	Na+/H+ antiporter NhaC
SeAg_B1610	1580046	1581053	-	-	-	HTH-type transcriptional regulator GalR
SeAg_B1611	1581311	1582777	+	-	-	putative coiled-coil protein
SeAg_B1612	1583032	1584012	-	-	-	2-nitropropane dioxygenase NPD
SeAg_B1614	1585349	1585465	+	-	-	hypothetical protein
SeAg_B1615	1585507	1585695	+	-	-	conserved hypothetical protein
SeAg_B1616	1585970	1586185	-	-	-	conserved hypothetical protein
SeAg_B1617	1586252	1586392	+	-	-	hypothetical protein
SeAg_B1618	1588348	1588596	+	-	-	putative stability protein StbD
SeAg_B1619	1588586	1588870	+	-	-	putative stability protein StbE
SeAg_B1620	1589041	1589430	+	-	-	endoribonuclease L-PSP family protein
SeAg_B1621	1589482	1590561	-	-	-	putative isomerase
SeAg_B1622	1590533	1590694	+	-	-	hypothetical protein
SeAg_B1623	1590754	1591242	-	-	-	transcriptional regulator, MarR family
SeAg_B1624	1591287	1592795	+	-	-	monooxygenase, FAD-binding
SeAg_B1625	1592785	1594026	+	-	-	major facilitator superfamily MFS_1
SeAg_B1626	1594162	1595652	+	pqaA	-	PqaA protein
SeAg_B1627	1595829	1597115	+	-	-	membrane transport protein
SeAg_B1628	1597090	1598115	+	-	-	zinc-type alcohol dehydrogenase
SeAg_B1629	1598174	1598845	-	-	-	putative regulatory protein
SeAg_B1630	1599011	1600099	-	-	-	choloylglycine hydrolase
SeAg_B1631	1600251	1600403	+	-	-	hypothetical protein
SeAg_B1632	1600531	1601634	+	-	-	uptake hydrogenase small subunit
SeAg_B1633	1601637	1603439	+	-	-	[Ni/Fe] hydrogenase, large subunit
SeAg_B1634	1603390	1604133	+	cybH	-	Ni/Fe-hydrogenase, B-type cytochrome subunit
SeAg_B1635	1604139	1604747	+	hybD	-	hydrogenase expression/formation protein
SeAg_B1636	1604747	1605046	+	hypC	-	hydrogenase assembly chaperone HypC/HupF
SeAg_B1637	1605043	1605453	+	-	-	hydrogenase-1 operon protein HyaE2
SeAg_B1638	1605471	1606532	+	-	-	hydrogenase-1 operon protein HyaF2
SeAg_B1639	1606520	1607407	+	-	-	putative dehydrogenase protein
SeAg_B1640	1607420	1607761	+	hypA	-	hydrogenase nickel insertion protein HypA
SeAg_B1641	1607902	1609020	-	-	-	outer membrane protein N
SeAg_B1642	1609752	1610279	+	-	-	putative outer membrane protein
SeAg_B1643	1610335	1611282	-	-	-	protein YneE
SeAg_B1644	1611505	1611864	-	-	-	putative cytoplasmic protein
SeAg_B1645	1611864	1612790	-	-	-	thermolabile glutaminase
SeAg_B1646	1612863	1614251	-	-	-	aldehyde dehydrogenase (NAD) family protein
SeAg_B1647	1614354	1615226	+	-	-	putative LysR substrate binding domain
SeAg_B1648	1615342	1616532	+	-	-	sugar efflux transporter B
SeAg_B1649	1616579	1617244	-	-	-	putative membrane protein
SeAg_B1650	1617503	1617937	+	marR	-	multiple antibiotic resistance protein MarR
SeAg_B1651	1617957	1618340	+	-	-	multiple antibiotic resistance protein MarA
SeAg_B1652	1618369	1618584	+	-	-	conserved domain protein
SeAg_B1653	1618703	1619602	-	-	-	probable amino-acid metabolite efflux pump
SeAg_B1654	1619833	1621020	+	-	-	transporter, major facilitator family
SeAg_B1655	1621241	1621363	+	-	-	conserved hypothetical protein
SeAg_B1656	1621710	1622102	-	-	-	conserved hypothetical protein
SeAg_B1657	1622485	1623012	+	cinA	-	competence/damage-inducible protein CinA
SeAg_B1658	1623132	1623314	-	-	-	conserved domain protein
SeAg_B1659	1623659	1625701	-	-	-	peptidyl-dipeptidase dcp
SeAg_B1660	1625840	1626586	+	-	-	NADP-dependent l-serine/l-allo-threonine dehydrogenase ydfg
SeAg_B1661	1626716	1627402	+	-	-	transcriptional regulator, GntR family
SeAg_B1662	1627583	1627786	+	-	-	putative selenium-binding protein YdfZ
SeAg_B1664	1627853	1629319	-	-	-	D-mannonate oxidoreductase
SeAg_B1663	1629295	1629408	+	-	-	hypothetical protein
SeAg_B1665	1629463	1630803	-	-	-	inner membrane metabolite transport protein YdfJ
SeAg_B1666	1630896	1631915	-	-	-	starvation-sensing protein RspB
SeAg_B1667	1631926	1633140	-	-	-	starvation sensing protein RspA
SeAg_B1668	1633262	1633588	-	-	-	membrane protein YnfA
SeAg_B1669	1633741	1634082	+	-	-	protein YnfB
SeAg_B1670	1634118	1634678	+	speG	-	diamine N-acetyltransferase
SeAg_B1671	1634719	1635429	-	-	-	lipoprotein YnfC
SeAg_B1672	1635536	1635841	+	-	-	putative outer membrane protein
SeAg_B1673	1635998	1638436	+	-	-	anaerobic dimethyl sulfoxide reductase chain a
SeAg_B1674	1638535	1640970	+	-	-	anaerobic dimethyl sulfoxide reductase chain a
SeAg_B1676	1641600	1642457	+	dmsC	-	dmso reductase anchor subunit
SeAg_B1677	1642500	1643114	+	-	-	twin-arginine leader-binding protein DmsD
SeAg_B1678	1643419	1644129	+	-	-	binding-protein-dependent transport systems inner membrane component
SeAg_B1679	1644158	1645060	+	-	-	substrate-binding region of ABC-type glycine betaine transport system
SeAg_B1680	1645070	1645717	+	-	-	binding-protein-dependent transport systems inner membrane component
SeAg_B1681	1645717	1646865	+	-	-	choline transport ATP-binding protein opuBA
SeAg_B1682	1647001	1648290	+	-	-	voltage-gated ClC-type chloride channel ClcB
SeAg_B1683	1648246	1648941	-	bioD2	-	dethiobiotin synthase
SeAg_B1684	1649067	1650287	-	mic	-	transcriptional regulator Mic
SeAg_B1685	1650415	1651314	-	-	-	LysR substrate binding domain protein
SeAg_B1686	1651434	1652687	+	-	-	inner membrane transport protein YnfM
SeAg_B1687	1653082	1653330	+	-	-	acid shock protein repeat
SeAg_B1688	1653380	1653499	+	-	-	hypothetical protein
SeAg_B1689	1653599	1654420	+	-	-	peptidase S1 and S6 chymotrypsin/Hap
SeAg_B1690	1654455	1654784	-	-	-	multidrug transport protein
SeAg_B1691	1654771	1655133	-	-	-	small multidrug resistance protein
SeAg_B1692	1655245	1655382	-	-	-	conserved hypothetical protein
SeAg_B1693	1655551	1656585	+	-	-	inner membrane protein YdgG
SeAg_B1694	1656760	1658148	-	-	-	NAD(P) transhydrogenase, beta subunit
SeAg_B1695	1658159	1659688	-	pntA	-	NAD(P) transhydrogenase, alpha subunit
SeAg_B1696	1660215	1661159	+	-	-	protein YdgH
SeAg_B1697	1661458	1662840	+	-	-	arginine/ornithine antiporter
SeAg_B1698	1662902	1663237	-	-	-	GlpM protein
SeAg_B1699	1663364	1664095	+	-	-	transcriptional regulatory protein RstA
SeAg_B1700	1664182	1664310	+	-	-	conserved hypothetical protein
SeAg_B1701	1664575	1665741	+	-	-	outer membrane protein N
SeAg_B1702	1665900	1667600	+	-	-	putative amidohydrolase family
SeAg_B1703	1667702	1669012	+	-	-	sensor protein RstB
SeAg_B1704	1669088	1670017	+	tus	-	DNA replication terminus site-binding protein
SeAg_B1705	1670014	1671417	-	fumC	-	fumarate hydratase, class II
SeAg_B1706	1671585	1673231	-	-	-	fumarate hydratase class I, anaerobic
SeAg_B1707	1673431	1674606	+	manA	-	mannose-6-phosphate isomerase, class I
SeAg_B1708	1674709	1676217	+	-	6	protein YdgA
SeAg_B1709	1676275	1676865	-	-	6	maltose regulon regulatory protein MalI
SeAg_B1710	1676875	1677270	+	-	-	protein MalY
SeAg_B1711	1677488	1678489	+	add	-	adenosine deaminase
SeAg_B1712	1678564	1679604	-	-	-	oxidoreductase family, NAD-binding Rossmann fold protein
SeAg_B1713	1680234	1680449	+	-	-	conserved domain protein
SeAg_B1714	1680505	1680978	+	-	-	inner membrane protein YdgK
SeAg_B1715	1681055	1681636	+	rnfA	-	electron transport complex, RnfABCDGE type, A subunit
SeAg_B1716	1681636	1682214	+	rnfB	-	electron transport complex, RnfABCDGE type, B subunit
SeAg_B1717	1682207	1684414	+	-	-	electron transport complex protein RnfC
SeAg_B1718	1684415	1685473	+	-	-	electron transport complex protein RnfD
SeAg_B1719	1685477	1686097	+	-	-	electron transport complex protein RnfG
SeAg_B1720	1686100	1686792	+	-	-	electron transport complex protein RnfE
SeAg_B1721	1686792	1687427	+	nth	-	endonuclease III
SeAg_B1722	1688029	1689534	+	tppB	-	tripeptide permease TppB
SeAg_B1723	1689639	1690244	+	gst	-	glutathione S-transferase
SeAg_B1724	1690303	1691163	-	-	-	pyridoxal kinase
SeAg_B1725	1691223	1692497	-	tyrS	-	tyrosyl-tRNA synthetase
SeAg_B1726	1692624	1693280	-	pdxH	-	pyridoxamine 5'-phosphate oxidase
SeAg_B1727	1693339	1693668	-	-	-	putative lipoprotein
SeAg_B1728	1693756	1694877	-	anmK	-	anhydro-N-acetylmuramic acid kinase
SeAg_B1729	1695150	1695617	+	-	-	outer membrane lipoprotein pcp
SeAg_B1730	1695665	1696105	-	-	-	transcriptional regulator SlyA
SeAg_B1731	1696345	1696536	+	-	-	conserved domain protein
SeAg_B1732	1696539	1697399	+	-	-	putative auxiliary transport protein, membrane fusion protein (MFP) family
SeAg_B1733	1697399	1699438	+	-	-	fusaric acid resistance domain protein
SeAg_B1734	1699414	1699935	-	sodC	-	copper/zinc superoxide dismutase
SeAg_B1735	1700015	1700911	-	-	-	oxidoreductase YdhF
SeAg_B1736	1700962	1701114	-	-	-	conserved domain protein
SeAg_B1737	1701304	1701903	+	-	-	transcriptional regulator, TetR family
SeAg_B1738	1701962	1703059	+	-	-	N-ethylmaleimide reductase
SeAg_B1739	1703128	1703535	+	gloA	-	lactoylglutathione lyase
SeAg_B1740	1703636	1704283	+	rnt	-	ribonuclease T
SeAg_B1741	1704360	1704707	-	-	-	putative monothiol glutaredoxin
SeAg_B1742	1705042	1705863	+	-	-	NlpC/P60 family protein
SeAg_B1743	1705990	1706571	+	-	-	superoxide dismutase (Fe)
SeAg_B1744	1707039	1708064	+	purR	-	transcriptional repressor PurR
SeAg_B1745	1708061	1708993	-	-	-	transcriptional regulator, LysR family
SeAg_B1746	1709106	1710311	+	-	-	inner membrane transport protein YdhC
SeAg_B1747	1710601	1711749	+	cfa	22	cyclopropane-fatty-acyl-phospholipid synthase
SeAg_B1748	1711791	1712432	-	ribE	22	riboflavin synthase, alpha subunit
SeAg_B1749	1712649	1714022	+	-	22	multidrug resistance protein NorM
SeAg_B1752	1714495	1715553	-	ssaU	22	secretion system apparatus protein SsaU
SeAg_B1753	1715550	1716329	-	ssaT	22	type III secretion apparatus protein SpaR/YscT/HrcT
SeAg_B1753n	1716330	1716596	-	ssaS	22	secretion system apparatus
SeAg_B1754	1716593	1717240	-	ssaR	22	type III secretion apparatus protein, YscR/HrcR family
SeAg_B1755	1717308	1718276	-	ssaQ	22	type III secretion apparatus protein, YscQ/HrcQ family
SeAg_B1756	1718257	1718550	-	ssaP	22	secretion system apparatus protein SsaP
SeAg_B1757	1718612	1718989	-	ssaO	22	secretion system apparatus SsaO
SeAg_B1758	1718992	1720293	-	ssaN	22	type III secretion apparatus H+-transporting two-sector ATPase
SeAg_B1759	1720283	1722328	-	ssaV	22	secretion system apparatus SsaV
SeAg_B1760	1722313	1722681	-	ssaM	22	secretion system apparatus SsaM
SeAg_B1761	1722739	1723731	-	ssaL	22	secretion system apparatus protein SsaL
SeAg_B1762	1723721	1724395	-	ssaK	22	type III secretion apparatus protein, HrpE/YscL family
SeAg_B1763	1724392	1724664	-	-	22	secretion system apparatus
SeAg_B1764	1724958	1725707	-	ssaJ	22	type III secretion apparatus lipoprotein, YscJ/HrcJ family
SeAg_B1765	1725704	1725967	-	ssaI	22	type III secretion system apparatus protein
SeAg_B1766	1725964	1726254	-	ssaH	22	type III secretion system protein, SsaH family
SeAg_B1767	1726232	1726447	-	ssaG	22	type III secretion apparatus needle protein
SeAg_B1768	1726541	1727083	-	sseG	22	secreted effector protein
SeAg_B1769	1727227	1728009	-	sseF	22	secreted effector protein
SeAg_B1770	1728025	1728459	-	sscB	22	type III secretion low calcium response chaperone LcrH/SycD
SeAg_B1771	1728511	1728666	-	sseE	22	secreted effector protein
SeAg_B1772	1728930	1729517	-	sseD	22	translocation machinery component
SeAg_B1773	1729533	1730987	-	sseC	22	translocation machinery component
SeAg_B1774	1730990	1731463	-	sscA	22	type III secretion low calcium response chaperone LcrH/SycD
SeAg_B1775	1731460	1732050	-	sseB	22	secretion system effector SseB
SeAg_B1775n	1732057	1732383	-	sseA	-	Secretion system effector SseA
SeAg_B1776	1732646	1732888	-	ssaE	-	type III secretion system protein, YseE family
SeAg_B1777	1732896	1734095	-	ssaD	23	type III secretion apparatus protein, YscD/HrpQ family
SeAg_B1778	1734088	1735581	-	ssaC	23	type III secretion outer membrane pore, YscC/HrcC family
SeAg_B1778n	1735583	1735984	-	ssaB	23	secretion system apparatus protein
SeAg_B1779	1736385	1739147	+	ssrA	23	secretion system regulator:Sensor component
SeAg_B1780	1739178	1739816	+	ssrB	-	EsrB
SeAg_B1781	1739995	1740723	+	-	-	transcriptional regulator, MerR family protein
SeAg_B1782	1740895	1741854	+	-	-	putative pathogenicity island protein
SeAg_B1783	1741950	1742162	-	-	-	conserved hypothetical protein
SeAg_B1784	1742260	1742880	-	-	-	response regulator
SeAg_B1785	1742855	1744603	-	-	-	sensor-kinase
SeAg_B1786	1744815	1745549	+	-	-	tetrathionate reductase subunit B
SeAg_B1787	1745550	1746572	+	-	-	tetrathionate reductase complex, subunit C
SeAg_B1788	1746565	1749627	+	-	-	tetrathionate reductase complex, subunit A
SeAg_B1789	1749950	1751176	+	-	-	putative regulatory protein, DeoR family
SeAg_B1790	1751188	1751925	+	-	-	conserved hypothetical protein
SeAg_B1791	1751984	1752877	+	-	-	proline iminopeptidase like protein
SeAg_B1792	1752899	1754242	+	-	-	amino acid transporter
SeAg_B1793	1754644	1756056	+	pykF	-	pyruvate kinase I
SeAg_B1794	1756367	1756603	+	lpp	-	major outer membrane lipoprotein
SeAg_B1795	1756686	1756925	+	-	-	conserved domain protein
SeAg_B1796	1756992	1757993	-	-	-	ErfK/YbiS/YcfS/YnhG family protein
SeAg_B1797	1758148	1758564	-	-	-	cysteine desulfuration protein SufE
SeAg_B1798	1758577	1759797	-	-	-	cysteine desulfurase
SeAg_B1799	1759794	1761065	-	sufD	-	FeS assembly protein SufD
SeAg_B1800	1761040	1761786	-	sufC	-	FeS assembly ATPase SufC
SeAg_B1801	1761803	1763290	-	sufB	-	FeS assembly protein SufB
SeAg_B1802	1763299	1763667	-	sufA	-	FeS assembly scaffold SufA
SeAg_B1803	1764095	1765441	+	-	-	transporter, dicarboxylate/amino acid:cation (na+ or H+) symporter (daacs) family
SeAg_B1805	1765729	1765917	-	-	-	putative cytoplasmic protein
SeAg_B1806	1766016	1766426	-	-	-	esterase YdiI
SeAg_B1807	1766423	1769479	-	-	-	FAD linked oxidase
SeAg_B1808	1769744	1770862	+	-	-	inner membrane protein YdiK
SeAg_B1810	1771320	1771679	+	-	-	putative cytoplasmic protein
SeAg_B1811	1771820	1773031	+	-	-	inner membrane transport protein YdiM
SeAg_B1812	1773395	1774630	+	-	-	transporter, major facilitator family
SeAg_B1813	1774697	1775563	+	-	-	quinate/shikimate dehydrogenase
SeAg_B1814	1775608	1776366	+	aroD	-	3-dehydroquinate dehydratase, type I
SeAg_B1815	1776520	1778115	+	-	-	propionate CoA-transferase
SeAg_B1816	1778129	1779280	+	-	-	acyl-CoA dehydrogenase
SeAg_B1817	1779356	1780246	-	-	-	transcriptional regulator, AraC family protein
SeAg_B1818	1780709	1781473	+	ydiQ	-	FixA protein
SeAg_B1819	1781495	1782430	+	-	-	protein FixB
SeAg_B1820	1782487	1783773	+	-	-	FAD dependent oxidoreductase
SeAg_B1821	1783770	1784063	+	-	-	putative ferredoxin
SeAg_B1822	1784153	1785793	+	-	-	short-chain-fatty-acid--CoA ligase
SeAg_B1823	1785835	1788213	-	ppsA	-	phosphoenolpyruvate synthase
SeAg_B1824	1788260	1788373	+	-	-	conserved hypothetical protein
SeAg_B1825	1788550	1789383	+	-	-	conserved hypothetical protein
SeAg_B1826	1789539	1790585	+	aroH	-	3-deoxy-7-phosphoheptulonate synthase, Trp-sensitive
SeAg_B1827	1790742	1790933	+	-	-	conserved hypothetical protein
SeAg_B1828	1790969	1792411	-	-	-	protein YdiU
SeAg_B1829	1792473	1793186	-	-	-	conserved hypothetical protein
SeAg_B1830	1793500	1793964	-	-	-	NlpC (ORF-17)
SeAg_B1831	1794041	1794778	-	-	-	vitamin B12 import ATP-binding protein BtuD
SeAg_B1832	1794790	1795341	-	-	-	peroxiredoxin Hyr1
SeAg_B1833	1795433	1796413	-	-	-	vitamin B12 import system permease protein BtuC
SeAg_B1834	1796616	1796915	-	ihfA	-	integration host factor, alpha subunit
SeAg_B1835	1796920	1799307	-	pheT	-	phenylalanyl-tRNA synthetase, beta-subunit
SeAg_B1836	1799323	1800306	-	pheS	-	phenylalanyl-tRNA synthetase, alpha subunit
SeAg_B1836n	1800443	1800487	-	pheM	-	phenylalanyl-tRNA synthetase operon leader peptide
SeAg_B1837	1800608	1800964	-	rplT	-	ribosomal protein L20
SeAg_B1838	1801015	1801212	-	rpmI	-	ribosomal protein L35
SeAg_B1839	1801308	1801742	-	infC	-	translation initiation factor IF-3
SeAg_B1840	1801854	1803782	-	thrS	-	threonyl-tRNA synthetase
SeAg_B1841	1804042	1804896	-	-	-	DNA/RNA non-specific endonuclease
SeAg_B1842	1804893	1805207	-	-	-	conserved hypothetical protein
SeAg_B1843	1805350	1806309	+	-	-	putative outer membrane protein
SeAg_B1844	1806358	1807083	-	-	-	putative outer membrane protein
SeAg_B1845	1807405	1808337	+	pfkB	-	1-phosphofructokinase
SeAg_B1846	1808434	1808724	+	-	-	conserved hypothetical protein
SeAg_B1847	1808831	1809691	+	-	-	fructosamine kinase
SeAg_B1848	1809734	1810270	-	-	-	conserved hypothetical protein
SeAg_B1849	1810419	1811087	+	-	-	phosphatase YniC
SeAg_B1850	1811225	1811824	+	-	-	inner membrane protein YdjM
SeAg_B1851	1811961	1813352	+	-	-	transporter, dicarboxylate/amino acid:cation (Na+ or H+) symporter (DAACS) family
SeAg_B1852	1813455	1813694	-	-	-	cell division activator CedA
SeAg_B1853	1813914	1816166	+	-	-	catalase hpII
SeAg_B1854	1816210	1816968	-	-	-	protein ChbG
SeAg_B1855	1816981	1818336	-	-	-	6-phospho-beta-glucosidase
SeAg_B1856	1818461	1819303	-	-	-	HTH-type transcriptional regulator ChbR
SeAg_B1857	1819314	1819661	-	-	-	N,n'-diacetylchitobiose-specific phosphotransferase enzyme iiacomponent
SeAg_B1858	1819712	1821070	-	chbC	-	PTS system, N,N'-diacetylchitobiose-specific IIC component
SeAg_B1859	1821153	1821473	-	chbB	-	PTS system, N,N'-diacetylchitobiose-specific IIB component
SeAg_B1860	1821774	1822115	-	osmE	-	osmotically-inducible lipoprotein E
SeAg_B1862	1822247	1822381	-	-	-	hypothetical protein
SeAg_B1861	1822334	1823161	+	nadE	-	NAD+ synthetase
SeAg_B1863	1823282	1824163	+	-	-	GIY-YIG catalytic domain protein
SeAg_B1864	1824238	1824723	-	spy	-	spheroplast protein Y
SeAg_B1865	1824807	1824920	-	-	-	hypothetical protein
SeAg_B1866	1825059	1826027	-	astE	-	succinylglutamate desuccinylase
SeAg_B1867	1826020	1827363	-	astB	-	succinylarginine dihydrolase
SeAg_B1868	1827360	1828838	-	astD	-	succinylglutamic semialdehyde dehydrogenase
SeAg_B1869	1828835	1829869	-	astA	-	arginine N-succinyltransferase
SeAg_B1871	1829860	1831086	-	astC	-	succinylornithine transaminase
SeAg_B1870	1831031	1831186	+	-	-	conserved hypothetical protein
SeAg_B1872	1831218	1831397	-	-	-	conserved hypothetical protein
SeAg_B1873	1831532	1832338	+	xth	-	exodeoxyribonuclease III
SeAg_B1874	1832411	1832827	+	-	-	CTP pyrophosphohydrolase
SeAg_B1875	1832787	1833062	-	-	-	conserved hypothetical protein
SeAg_B1876	1833301	1834644	+	gdhA	-	NADP-specific glutamate dehydrogenase
SeAg_B1877	1834674	1836623	-	topB	-	DNA topoisomerase III
SeAg_B1878	1836628	1837671	-	selD	-	selenide, water dikinase
SeAg_B1879	1837789	1838340	-	-	-	nitroreductase family protein
SeAg_B1880	1838514	1840370	+	sppA	-	signal peptide peptidase SppA, 67K type
SeAg_B1881	1840394	1841482	+	ansA	-	L-asparaginase 1
SeAg_B1882	1841509	1842165	+	-	-	pyrazinamidase/nicotinamidase
SeAg_B1883	1842516	1842794	-	-	-	general negative regulator of transcription subunit 1
SeAg_B1884	1842836	1843249	-	msrB	-	methionine-R-sulfoxide reductase
SeAg_B1885	1843591	1844586	+	gapA	-	gIyceraldehyde-3-phosphate dehydrogenase
SeAg_B1886	1844921	1845805	+	-	-	aldose 1-epimerase
SeAg_B1887	1845904	1846752	-	-	-	oxidoreductase, aldo/keto reductase family
SeAg_B1888	1846858	1848054	-	-	-	chondroitin sulfate/heparin utilization regulation protein
SeAg_B1889	1848344	1849090	-	-	-	MltA-interacting protein
SeAg_B1890	1849517	1851451	+	-	-	serine protein kinase, PrkA
SeAg_B1891	1851574	1852860	+	-	-	protein YeaH
SeAg_B1892	1853014	1853232	-	-	-	hypothetical protein
SeAg_B1893	1853532	1855025	+	-	-	ggdef domain protein
SeAg_B1894	1855066	1855593	+	-	-	YbaK/prolyl-tRNA synthetase-associated domain protein
SeAg_B1895	1855722	1855844	-	-	-	conserved hypothetical protein
SeAg_B1896	1855911	1856048	-	-	-	conserved hypothetical protein
SeAg_B1897	1856050	1856496	+	-	-	conserved hypothetical protein
SeAg_B1898	1856476	1857270	-	-	-	transcriptional regulator, AraC family protein
SeAg_B1899	1857371	1858555	+	-	-	inner membrane transport protein YeaN
SeAg_B1900	1858522	1858659	-	-	-	hypothetical protein
SeAg_B1901	1858674	1859021	+	-	-	conserved hypothetical protein
SeAg_B1902	1859007	1859318	-	-	-	conserved hypothetical protein
SeAg_B1903	1859387	1859638	-	-	-	putative hemolysin
SeAg_B1904	1859904	1860020	+	-	-	hypothetical protein
SeAg_B1905	1860071	1860319	-	-	-	protein YeaQ
SeAg_B1907	1860339	1860512	-	-	-	conserved hypothetical protein
SeAg_B1908	1860633	1861280	-	-	-	conserved hypothetical protein
SeAg_B1909	1861504	1861686	-	-	-	conserved domain protein
SeAg_B1910	1861689	1862051	-	-	-	conserved hypothetical protein
SeAg_B1911	1862224	1862862	-	-	-	translocator protein, LysE family
SeAg_B1912	1863060	1863605	-	-	-	monofunctional chorismate mutase
SeAg_B1913	1863922	1864170	+	-	-	putative cytoplasmic protein
SeAg_B1914	1864425	1865273	-	-	-	putative transcriptional regulator
SeAg_B1915	1865342	1865989	-	-	-	putative regulatory protein
SeAg_B1916	1866080	1866949	-	-	-	streptomycin 3''-adenylyltransferase
SeAg_B1917	1866977	1867627	-	-	-	metal-binding protein YodA
SeAg_B1918	1867785	1867952	+	-	-	hypothetical protein
SeAg_B1920	1868341	1869474	+	-	-	MscS Mechanosensitive ion channel
SeAg_B1921	1869556	1870146	-	-	-	ATP-binding protein of ABC transport system
SeAg_B1922	1870140	1870937	-	-	-	ABC nickel/di-oligopepetide transporter, ATP binding subunit
SeAg_B1923	1870931	1871743	-	-	-	ABC nickel/di-oligopepetide transporter, permease subunit
SeAg_B1924	1871733	1872707	-	-	-	ABC-type dipeptide/oligopeptide/nickel transporter, permease component
SeAg_B1925	1872707	1874341	-	-	-	nickel ABC transporter, periplasmic nickel-binding protein
SeAg_B1926	1874509	1874634	+	-	-	hypothetical protein
SeAg_B1927	1875023	1875337	+	-	-	conserved hypothetical protein
SeAg_B1928	1875486	1876016	+	-	-	nickel-dependent hydrogenase, B-type cytochrome subunit
SeAg_B1929	1876099	1877142	-	-	-	putative cytoplasmic protein
SeAg_B1930	1877481	1877951	-	-	-	heat shock protein
SeAg_B1931	1878268	1878441	+	-	-	conserved hypothetical protein
SeAg_B1932	1878573	1878698	-	-	-	conserved hypothetical protein
SeAg_B1933	1879076	1879420	+	-	-	putative periplasmic protein
SeAg_B1936	1880656	1881213	-	pagC	-	virulence membrane protein PagC
SeAg_B1937	1881594	1881722	-	-	-	conserved hypothetical protein
SeAg_B1938	1881781	1881972	-	-	-	conserved hypothetical protein
SeAg_B1939	1882021	1882284	+	pagD	-	virulence protein PagD
SeAg_B1940	1883046	1883567	+	envE	-	EnvE
SeAg_B1941	1883758	1883997	+	-	-	conserved domain protein
SeAg_B1942	1884486	1885274	+	envF	-	EnvF
SeAg_B1943	1885596	1885802	+	-	-	conserved hypothetical protein
SeAg_B1944	1886505	1886654	+	-	-	putative inner membrane protein
SeAg_B1945	1886925	1888049	-	-	-	putative bacteriophage protein
SeAg_B1946	1888507	1889757	-	icd	-	isocitrate dehydrogenase, NADP-dependent
SeAg_B1947	1889857	1890594	+	-	-	ribosomal large subunit pseudouridine synthase E
SeAg_B1948	1890591	1890920	+	-	-	putative secreted protein
SeAg_B1949	1890932	1891393	+	-	-	hydrolase, NUDIX family
SeAg_B1950	1891447	1892553	+	trmU	-	tRNA (5-methylaminomethyl-2-thiouridylate)-methyltransferase
SeAg_B1951	1892640	1893281	+	-	-	conserved hypothetical protein
SeAg_B1952	1893285	1894655	+	purB	-	adenylosuccinate lyase
SeAg_B1953	1894779	1895453	+	-	-	transcriptional regulatory protein PhoP
SeAg_B1954	1895453	1896916	+	-	-	sensor protein PhoQ
SeAg_B1955	1896997	1898118	+	-	-	cupin family protein
SeAg_B1956	1898158	1899492	-	-	-	putative periplasmic protein
SeAg_B1957	1899496	1900725	-	pepT	-	peptidase T
SeAg_B1958	1900976	1902112	+	potA	-	spermidine/putrescine ABC transporter, ATP-binding protein
SeAg_B1959	1902126	1902959	+	-	-	spermidine/putrescine transport system permease protein PotB
SeAg_B1960	1903288	1904298	+	sifA	-	secreted effector protein
SeAg_B1961	1904614	1905393	+	-	-	spermidine/putrescine ABC transporter membrane component
SeAg_B1962	1905418	1906464	+	-	-	spermidine/putrescine-binding periplasmic protein
SeAg_B1963	1906546	1907367	-	npdA	-	NAD-dependent deacetylase
SeAg_B1964	1907386	1908297	-	nagK	-	N-acetylglucosamine kinase
SeAg_B1965	1908326	1909570	-	lolE	-	lipoprotein releasing system, transmembrane protein LolE
SeAg_B1966	1909570	1910271	-	lolD	-	lipoprotein releasing system, ATP-binding protein
SeAg_B1967	1910264	1911463	-	lolC	-	lipoprotein-releasing system transmembrane protein LolC
SeAg_B1968	1911637	1911795	-	-	-	hypothetical protein
SeAg_B1969	1911801	1915247	+	mfd	-	transcription-repair coupling factor
SeAg_B1970	1915395	1916360	+	-	-	LysM domain/ErfK/YbiS/YcfS/YnhG family protein
SeAg_B1971	1916457	1916714	-	-	-	protein YcfR
SeAg_B1972	1916956	1917591	+	-	-	transcriptional regulator, TetR family
SeAg_B1973	1917666	1918205	-	-	-	surface antigen domain protein
SeAg_B1974	1918384	1919688	-	ndh	-	NADH dehydrogenase
SeAg_B1975	1919942	1920484	-	-	-	conserved hypothetical protein
SeAg_B1976	1920509	1921534	-	nagZ	-	beta-N-acetylhexosaminidase
SeAg_B1977	1921545	1922369	-	thiK	-	thiamine kinase
SeAg_B1978	1922350	1922988	-	-	-	conserved hypothetical protein
SeAg_B1979	1923002	1923376	-	-	-	putative outer membrane lipoprotein
SeAg_B1980	1923379	1923738	-	-	-	HIT-like protein hinT
SeAg_B1981	1924080	1926254	+	-	-	FhuE receptor
SeAg_B1982	1926327	1927760	-	ptsG	-	PTS system, glucose-specific IIBC component
SeAg_B1983	1927894	1928031	+	-	-	hypothetical protein
SeAg_B1984	1928055	1928852	-	-	-	hydrolase, TatD family protein
SeAg_B1985	1928863	1929867	-	-	-	DNA polymerase III subunit delta'
SeAg_B1986	1929864	1930505	-	tmk	-	thymidylate kinase
SeAg_B1987	1930495	1931517	-	-	-	conserved hypothetical protein
SeAg_B1988	1931520	1932329	-	pabC	-	aminodeoxychorismate lyase
SeAg_B1989	1932453	1933694	-	fabF	-	3-oxoacyl-[acyl-carrier-protein] synthase II
SeAg_B1990	1933780	1934016	-	acpP	-	acyl carrier protein
SeAg_B1991	1934172	1934906	-	fabG	-	3-oxoacyl-[acyl-carrier-protein] reductase
SeAg_B1992	1934919	1935848	-	fabD	-	malonyl CoA-acyl carrier protein transacylase
SeAg_B1993	1935864	1936817	-	fabH	-	3-oxoacyl-[acyl-carrier-protein] synthase 3
SeAg_B1995	1936897	1937976	-	plsX	-	fatty acid/phospholipid synthesis protein PlsX
SeAg_B1994	1937945	1938349	+	-	-	hypothetical protein
SeAg_B1996	1938335	1938856	-	-	-	conserved hypothetical protein
SeAg_B1997	1939054	1939638	+	maf	-	septum formation protein Maf
SeAg_B1999	1939710	1939934	-	-	-	conserved hypothetical protein
SeAg_B2000	1940137	1940898	-	-	-	putative inner membrane lipoprotein
SeAg_B2001	1941036	1941995	-	-	-	ribosomal large subunit pseudouridine synthase C
SeAg_B2002	1942207	1942544	+	-	-	RNase E 5' UTR element
SeAg_B2003	1942569	1945772	+	-	-	ribonuclease E
SeAg_B2004	1946029	1946982	-	flgL	-	flagellar hook-associated protein 3
SeAg_B2005	1946997	1948658	-	flgK	32	flagellar hook-associated protein FlgK
SeAg_B2006	1948723	1949673	-	flgJ	32	flagellar rod assembly protein/muramidase FlgJ
SeAg_B2007	1949673	1950770	-	flgI	32	flagellar P-ring protein FlgI
SeAg_B2008	1950782	1951447	-	flgH	32	flagellar L-ring protein FlgH
SeAg_B2009	1951535	1952317	-	flgG	-	flagellar basal-body rod protein FlgG
SeAg_B2010	1952331	1953086	-	flgF	-	flagellar basal-body rod protein FlgF
SeAg_B2011	1953107	1954318	-	-	-	flagellar hook protein FlgE
SeAg_B2012	1954345	1955043	-	-	-	basal-body rod modification protein FlgD
SeAg_B2013	1955055	1955459	-	flgC	-	flagellar basal-body rod protein FlgC
SeAg_B2014	1955463	1955879	-	flgB	-	flagellar basal-body rod protein FlgB
SeAg_B2015	1956036	1956695	+	-	-	flagella basal body P-ring formation protein FlgA
SeAg_B2016	1956787	1957080	+	-	-	negative regulator of flagellin synthesis
SeAg_B2017	1957115	1957507	+	-	-	flagella synthesis protein FlgN
SeAg_B2018	1957589	1959163	-	mviN	-	integral membrane protein MviN
SeAg_B2019	1959428	1960351	-	-	-	Virulence factor MviM homolog
SeAg_B2020	1960353	1961000	-	-	-	protein YceH
SeAg_B2021	1961036	1961620	-	-	-	ribosomal-protein-alanine acetyltransferase
SeAg_B2022	1961857	1963065	+	-	-	multidrug resistance protein MdtH
SeAg_B2023	1963129	1963776	+	grxB	-	glutaredoxin, GrxB family
SeAg_B2024	1963901	1964461	+	-	-	putative lipoprotein
SeAg_B2025	1964565	1965611	+	pyrC	-	dihydroorotase, homodimeric type
SeAg_B2026	1965685	1965930	+	-	-	DNA damage-inducible protein I, inhibits UmuD processing
SeAg_B2027	1966220	1966474	+	-	-	conserved hypothetical protein
SeAg_B2028	1966587	1967705	+	-	-	N-methyl-l-tryptophan oxidase
SeAg_B2029	1967746	1967859	+	-	-	conserved hypothetical protein
SeAg_B2030	1967908	1968066	-	-	-	conserved hypothetical protein
SeAg_B2031	1968116	1968694	+	-	-	YceJ
SeAg_B2032	1968691	1969266	+	-	-	protein YceI
SeAg_B2033	1969318	1970370	-	-	-	protein YceA
SeAg_B2034	1970590	1971510	+	-	-	lipid A biosynthesis lauroyl acyltransferase
SeAg_B2035	1971665	1972879	+	-	-	multidrug resistance protein MdtG
SeAg_B2036	1972961	1973335	+	-	-	acidic protein MsyB
SeAg_B2037	1973336	1973539	-	-	-	conserved domain protein
SeAg_B2038	1973629	1976172	-	-	-	glucans biosynthesis glucosyltransferase H
SeAg_B2039	1976165	1977718	-	mdoG	-	glucans biosynthesis protein G
SeAg_B2040	1977972	1979126	+	-	-	glucans biosynthesis protein C
SeAg_B2041	1979143	1980447	-	-	-	phopholipase D
SeAg_B2042	1980566	1981105	-	-	-	protein YmdB
SeAg_B2043	1981191	1981511	-	-	-	conserved hypothetical protein
SeAg_B2044	1981521	1981664	-	-	-	hypothetical protein
SeAg_B2045	1981643	1981969	-	csgC	-	curli production protein CsgC
SeAg_B2046	1982031	1982486	-	csgA	-	major curlin subunit
SeAg_B2047	1982528	1982983	-	csgB	-	minor curlin protein CsgB
SeAg_B2048	1983738	1984388	+	csgD	-	transcriptional regulator CsgD
SeAg_B2049	1984393	1984788	+	csgE	-	curli production assembly/transport component CsgE
SeAg_B2050	1984815	1985231	+	csgF	-	curli production assembly/transport component CsgF
SeAg_B2051	1985258	1986091	+	csgG	-	curli production assembly/transport component CsgG
SeAg_B2052	1986130	1986624	-	-	-	inner membrane protein YcdZ
SeAg_B2053	1986713	1987267	-	-	-	chaperone, TorD family
SeAg_B2054	1987291	1988028	-	-	-	putative hydrolase
SeAg_B2056	1988113	1989051	-	-	-	putative 2-hydroxyacid dehydrogenase YcdW
SeAg_B2055	1989050	1989214	+	-	-	hypothetical protein
SeAg_B2063	1993362	1994180	-	-	-	hypothetical protein
SeAg_B2064	1994625	1994744	+	-	-	hypothetical protein
SeAg_B2066	1995376	1996173	+	-	-	conserved hypothetical protein
SeAg_B2068	1996529	1997803	+	-	-	integrase
SeAg_B2069	1998652	1999788	+	-	-	conserved hypothetical protein
SeAg_B2070	1999792	2000781	+	-	-	RelA / SpoT domain protein
SeAg_B2071	2001320	2002756	-	-	-	prepilin-type N- cleavage/methylation domain protein
SeAg_B2072	2002809	2003366	-	-	-	putative type IV pilin protein
SeAg_B2073	2003773	2004078	-	-	-	conserved hypothetical protein
SeAg_B2074	2004722	2006227	+	-	-	MobA/MobL family
SeAg_B2075	2006281	2007564	-	-	-	hypothetical protein
SeAg_B2076	2007701	2007976	-	-	-	conserved hypothetical protein
SeAg_B2077	2007987	2008517	-	-	-	conserved hypothetical protein
SeAg_B2078	2008572	2008715	-	-	-	conserved hypothetical protein
SeAg_B2079	2008949	2009422	+	-	-	conserved hypothetical protein
SeAg_B2080	2009461	2009838	+	-	-	conserved hypothetical protein
SeAg_B2081	2010043	2010543	+	-	-	hypothetical protein
SeAg_B2082	2010547	2010672	-	-	-	hypothetical protein
SeAg_B2083	2010902	2011216	+	-	-	pentatricopeptide
SeAg_B2084	2011686	2011955	-	-	-	conserved hypothetical protein
SeAg_B2085	2012028	2012180	-	-	-	hypothetical protein
SeAg_B2086	2012792	2012917	+	-	-	hypothetical protein
SeAg_B2087	2013290	2014024	+	-	-	putative DNA-binding protein
SeAg_B2088	2014052	2014852	+	-	-	conserved hypothetical protein
SeAg_B2089	2014931	2015413	+	-	-	conserved hypothetical protein
SeAg_B2090	2015462	2015758	-	-	-	conserved hypothetical protein
SeAg_B2091	2015811	2016101	-	-	-	conserved hypothetical protein
SeAg_B2092	2016183	2016401	-	-	-	conserved domain protein
SeAg_B2094	2016552	2017397	-	-	-	conserved hypothetical protein
SeAg_B2093	2017381	2017530	+	-	-	hypothetical protein
[truncated: 2,523 more rows]
